# Supplementary material for: Dysregulation of MicroRNA Regulatory Network in Lower Extremities Arterial Disease
Source: Front Genet. 2019 Nov 22;10:1200. doi: 10.3389/fgene.2019.01200 (PMC6892359; doi:10.3389/fgene.2019.01200)
Supplement: Supplementary file 2 [file DataSheet_2.xlsx]

## Sheet: raw miRNA reads counts
Gene	Control1	Control2	Control3	Control4	Control5	Control6	Control7	Control8	Control9	Control10	Control11	Control12	Control13	Control14	Control15	Control16	Control17	Control18	Control19	LEAD1	LEAD2	LEAD3	LEAD4	LEAD5	LEAD6	LEAD7	LEAD8	LEAD9	LEAD10	LEAD11	LEAD12	LEAD13	LEAD14	LEAD15	LEAD16	LEAD17	LEAD18	LEAD19	LEAD20	LEAD21	LEAD22	LEAD23	LEAD24	LEAD25	LEAD26	LEAD27	LEAD28	LEAD29	LEAD30
hsa-mir-6859-1_hsa-miR-6859-5p	0	0	0	0	0	0	0	1	1	0	2	1	0	0	0	1	0	3	0	0	0	1	1	0	2	0	3	0	0	0	0	0	0	0	0	0	2	1	0	0	0	0	0	0	0	1	0	0	0
hsa-mir-6859-1_hsa-miR-6859-3p	0	0	0	0	0	0	0	0	0	0	0	0	0	0	0	0	0	1	0	0	0	0	0	0	0	0	0	0	0	0	0	0	0	0	0	0	0	0	0	0	0	0	0	0	0	0	0	0	0
hsa-mir-1302-2_hsa-miR-1302	0	0	0	0	0	0	0	0	0	0	0	0	0	0	0	0	0	0	0	0	0	0	0	0	0	0	0	0	0	0	0	0	0	0	0	0	0	0	0	0	0	0	0	0	0	0	0	0	0
hsa-mir-6723_hsa-miR-6723-5p	3	0	1	0	0	1	0	0	1	1	3	1	1	0	1	8	1	1	1	2	0	0	0	0	1	3	1	2	0	1	1	0	0	1	1	0	3	2	2	1	1	1	1	0	0	0	3	1	1
hsa-mir-200b_hsa-miR-200b-5p	5	3	5	8	2	10	5	2	8	7	13	16	6	9	4	0	9	10	16	23	0	12	1	11	44	12	9	14	11	2	4	7	22	12	14	18	13	12	34	23	4	27	16	14	13	16	8	17	24
hsa-mir-200b_hsa-miR-200b-3p	175	148	153	184	110	68	62	56	122	86	118	88	119	70	56	105	89	118	127	69	102	106	93	94	89	197	61	293	109	79	30	32	117	81	44	116	123	197	148	145	109	59	110	226	145	117	209	153	225
hsa-mir-200a_hsa-miR-200a-5p	0	1	0	0	0	0	1	1	0	0	0	0	1	0	1	0	1	0	0	1	0	0	0	1	1	0	1	5	0	0	0	0	0	1	0	0	1	3	0	3	1	0	0	1	0	0	1	0	1
hsa-mir-200a_hsa-miR-200a-3p	187	168	126	157	99	51	98	66	127	102	124	89	121	66	90	120	110	125	148	84	78	141	83	89	96	186	59	399	146	91	38	21	96	86	47	152	137	248	152	159	139	84	100	246	187	107	256	149	114
hsa-mir-429_hsa-miR-429	35	26	37	44	17	20	10	15	25	28	19	21	22	19	27	42	32	28	32	18	29	33	24	21	17	48	11	58	24	14	4	4	31	17	9	27	17	46	25	24	24	16	18	25	29	47	23	29	37
hsa-mir-6726_hsa-miR-6726-5p	1	0	0	0	0	0	1	0	0	0	0	0	1	0	0	1	0	0	0	0	0	3	0	0	0	1	0	0	0	0	0	0	0	0	0	0	0	1	0	0	3	0	0	0	0	0	0	0	0
hsa-mir-6726_hsa-miR-6726-3p	2	2	2	4	1	0	1	1	0	2	0	1	2	1	1	1	1	0	0	0	1	0	0	1	1	0	1	3	2	2	0	0	4	3	1	2	0	6	3	1	3	0	2	0	1	1	0	1	0
hsa-mir-6727_hsa-miR-6727-5p	0	0	0	0	0	0	0	0	1	0	1	1	0	0	0	2	0	0	1	1	0	0	0	0	0	0	0	0	0	0	0	0	0	0	0	0	0	0	0	0	0	0	0	0	0	0	0	0	0
hsa-mir-6727_hsa-miR-6727-3p	3	0	0	1	1	1	0	0	3	0	2	4	0	0	3	4	1	3	9	2	1	1	0	2	5	2	1	1	3	0	0	0	5	2	0	2	3	1	2	2	0	0	0	1	1	0	1	1	1
hsa-mir-6808_hsa-miR-6808-5p	0	0	0	0	0	0	0	0	0	0	0	0	0	0	0	0	0	0	0	0	0	0	0	0	0	0	0	0	0	0	0	0	0	0	0	0	0	1	0	0	0	0	0	0	0	0	0	0	0
hsa-mir-6808_hsa-miR-6808-3p	0	0	0	0	0	0	0	0	0	0	0	0	0	0	0	0	0	0	0	0	0	0	0	0	0	0	0	0	0	0	0	0	0	0	1	0	0	0	0	0	0	0	0	0	0	0	0	0	0
hsa-mir-4251_hsa-miR-4251	0	0	0	0	0	0	0	0	0	0	0	0	0	0	0	0	0	0	0	0	0	0	0	0	0	0	0	0	0	0	0	0	0	0	0	0	0	0	0	0	0	0	0	0	0	0	0	0	0
hsa-mir-551a_hsa-miR-551a	52	47	44	27	28	11	14	12	58	21	30	28	24	18	22	43	28	59	48	89	26	37	47	32	39	62	28	63	38	42	14	12	41	31	17	44	49	53	85	82	107	15	18	83	75	28	40	85	70
hsa-mir-4417_hsa-miR-4417	0	0	1	1	0	0	0	0	1	0	0	0	1	0	0	0	0	0	0	1	0	0	0	0	0	0	0	0	0	0	0	1	0	2	0	0	0	0	0	1	0	0	0	0	0	0	0	0	0
hsa-mir-4689_hsa-miR-4689	0	0	0	0	0	0	0	0	0	0	0	0	1	0	0	0	0	0	0	0	0	0	0	0	0	0	0	0	0	1	0	0	0	0	0	0	0	0	0	0	0	0	0	0	0	0	0	0	0
hsa-mir-4252_hsa-miR-4252	0	0	0	0	0	0	0	0	0	0	0	0	0	0	0	1	0	0	0	0	0	0	0	0	0	0	0	0	0	0	0	0	0	0	0	0	0	0	0	0	0	0	0	0	0	0	0	0	0
hsa-mir-6728_hsa-miR-6728-5p	0	0	0	0	0	0	0	0	1	0	0	0	0	0	0	0	0	0	0	0	0	0	0	0	0	0	0	0	0	0	0	0	0	0	0	1	0	0	0	0	0	0	0	0	0	0	0	0	0
hsa-mir-6728_hsa-miR-6728-3p	1	0	1	0	0	0	0	0	0	0	0	0	0	0	0	0	0	0	1	0	0	0	0	0	0	3	0	0	0	0	0	0	0	0	0	1	0	0	0	0	0	0	0	0	0	0	0	0	0
hsa-mir-34a_hsa-miR-34a-5p	372	261	333	176	332	311	171	180	174	238	473	224	263	178	462	701	547	293	311	674	589	1199	895	748	775	1557	224	2320	572	767	313	342	729	397	372	539	1083	798	2119	922	734	349	513	1899	1272	844	1215	635	2404
hsa-mir-34a_hsa-miR-34a-3p	8	10	7	4	9	8	2	1	5	8	20	6	5	3	12	22	10	9	6	6	15	24	22	24	19	40	0	83	16	28	8	7	19	8	13	12	22	22	51	27	19	12	5	56	40	33	57	13	97
hsa-mir-5697_hsa-miR-5697	0	1	1	0	1	0	1	0	0	0	0	0	2	0	0	0	0	0	1	2	0	0	0	1	2	0	0	0	1	2	0	0	1	0	2	0	0	0	3	0	5	0	1	4	0	1	1	0	8
hsa-mir-1273d_hsa-miR-1273d	1	1	2	3	3	2	0	1	2	0	1	3	3	2	0	8	0	3	4	0	0	2	1	2	2	1	1	2	1	1	0	1	0	0	0	2	1	0	9	3	0	3	2	6	0	0	1	1	1
hsa-mir-6729_hsa-miR-6729-5p	2	0	0	2	0	0	0	0	0	0	1	0	0	0	0	1	0	0	0	0	0	1	1	0	0	5	0	1	1	1	0	0	0	2	0	0	0	0	0	0	0	0	0	0	3	0	0	1	1
hsa-mir-6729_hsa-miR-6729-3p	2	1	0	0	0	0	0	0	1	2	0	2	0	0	2	0	0	0	0	2	0	0	1	0	2	3	0	0	0	0	0	0	1	0	1	1	2	3	3	0	0	0	0	1	0	0	2	2	1
hsa-mir-7846_hsa-miR-7846-3p	2	0	1	2	0	0	1	0	0	1	0	0	1	1	1	0	1	3	1	1	0	0	4	1	0	3	1	1	0	0	0	0	2	2	0	0	0	1	0	0	0	0	1	1	0	0	0	0	4
hsa-mir-4632_hsa-miR-4632-3p	1	3	0	2	1	4	1	2	4	3	3	2	3	2	2	2	2	5	3	2	7	3	3	1	0	6	1	4	1	0	1	1	0	3	2	2	3	4	5	7	3	1	1	4	1	3	0	11	1
hsa-mir-4632_hsa-miR-4632-5p	0	0	0	0	1	0	0	0	0	0	1	0	0	0	0	0	1	1	0	1	0	2	1	0	0	0	0	1	1	0	0	0	0	0	0	0	0	0	1	0	1	0	0	0	1	0	0	0	1
hsa-mir-6730_hsa-miR-6730-5p	3	1	0	1	0	0	0	0	1	1	1	0	0	0	0	1	0	0	0	0	0	0	0	0	0	0	0	0	0	0	1	0	0	0	0	0	0	0	0	0	0	0	0	0	0	0	0	2	1
hsa-mir-6730_hsa-miR-6730-3p	3	0	0	0	0	1	0	1	0	0	0	0	0	1	0	1	0	0	0	0	0	1	0	0	0	0	1	2	0	0	0	0	0	0	0	0	0	0	0	0	0	0	0	1	0	0	0	0	0
hsa-mir-3675_hsa-miR-3675-5p	0	0	0	0	1	0	1	0	1	0	0	0	0	1	0	0	0	1	1	0	0	0	0	0	0	0	0	1	0	0	0	0	0	0	0	0	0	0	0	0	0	0	0	0	0	0	0	0	0
hsa-mir-3675_hsa-miR-3675-3p	1	0	1	0	0	0	0	0	0	0	0	0	0	0	3	1	2	0	0	0	0	0	0	0	1	0	0	0	0	0	0	0	0	0	0	0	0	1	0	0	0	0	0	0	0	0	0	0	0
hsa-mir-3972_hsa-miR-3972	0	0	0	0	0	0	0	0	0	0	0	0	0	0	0	0	0	0	0	0	0	0	0	0	0	0	0	0	0	0	0	0	0	0	0	0	0	0	0	0	0	0	0	0	0	0	0	0	0
hsa-mir-4695_hsa-miR-4695-5p	0	0	0	0	0	0	0	0	0	0	0	1	1	0	0	0	0	0	1	1	0	2	0	0	0	0	0	0	0	0	0	0	0	0	0	0	1	0	1	0	0	0	0	0	0	0	0	4	0
hsa-mir-4695_hsa-miR-4695-3p	2	0	0	1	0	0	0	0	2	1	1	0	0	0	0	1	0	2	1	1	0	0	0	1	1	2	0	1	0	1	0	0	0	0	1	0	0	3	0	0	3	1	0	1	0	1	3	0	0
hsa-mir-1290_hsa-miR-1290	0	1	0	0	0	0	1	1	2	1	1	0	0	0	4	2	1	0	1	1	0	1	0	1	1	2	1	1	2	0	1	0	1	0	0	1	3	1	0	7	4	0	3	0	0	0	1	4	4
hsa-mir-6084_hsa-miR-6084	0	0	0	0	0	0	0	0	0	0	0	0	0	0	0	0	0	0	0	0	0	0	0	0	0	0	0	0	0	0	0	0	0	0	0	0	0	0	0	0	0	0	0	0	0	0	0	0	0
hsa-mir-1256_hsa-miR-1256	15	25	19	13	9	7	17	6	25	9	25	14	17	11	13	28	17	17	31	17	12	10	17	21	20	27	16	22	13	2	1	11	26	23	10	31	6	24	52	16	11	12	15	12	8	27	8	5	17
hsa-mir-4418_hsa-miR-4418	0	0	0	0	0	0	0	0	0	0	0	0	0	0	0	0	0	0	0	0	0	0	0	0	0	0	0	0	0	0	0	0	0	0	0	0	0	0	0	0	0	0	0	0	0	0	0	0	0
hsa-mir-6127_hsa-miR-6127	0	0	0	0	0	0	0	0	0	0	0	0	0	0	0	0	0	0	0	0	0	0	0	0	0	0	0	0	1	0	0	0	0	0	0	0	0	0	0	0	0	0	0	0	0	0	0	0	0
hsa-mir-4684_hsa-miR-4684-5p	0	0	0	0	0	0	0	0	0	0	0	0	0	0	0	0	0	0	0	0	0	0	0	0	0	0	0	0	0	0	0	0	0	0	0	0	0	0	0	0	0	0	0	0	0	0	0	0	0
hsa-mir-4684_hsa-miR-4684-3p	0	0	0	0	0	0	0	0	0	0	0	0	0	0	0	0	0	0	0	0	0	1	0	0	0	0	0	0	0	0	0	0	0	0	0	0	0	0	0	0	0	0	0	0	0	0	0	1	0
hsa-mir-4253_hsa-miR-4253	0	0	0	0	0	0	0	0	0	0	0	0	0	0	0	0	0	0	0	0	0	0	0	0	0	0	0	0	0	0	0	0	0	0	0	0	0	0	0	0	0	0	0	0	0	0	0	0	0
hsa-mir-3115_hsa-miR-3115	1	2	0	0	3	2	1	0	2	0	2	2	1	1	0	1	3	5	3	2	3	2	1	1	2	4	2	1	1	0	0	0	6	1	2	4	1	3	4	6	0	0	0	0	0	3	0	2	6
hsa-mir-4419a_hsa-miR-4419a	0	0	0	0	0	0	0	0	0	0	0	0	0	0	0	0	0	0	0	0	0	0	0	0	0	0	0	0	0	0	0	0	0	0	0	0	0	0	0	0	0	0	0	0	0	0	0	0	0
hsa-mir-378f_hsa-miR-378f	16	9	5	5	6	4	3	7	9	7	9	5	7	5	6	10	6	13	11	6	7	5	9	4	11	12	2	17	1	6	5	3	6	4	0	5	6	9	9	12	13	3	1	16	6	8	6	11	14
hsa-mir-6731_hsa-miR-6731-5p	7	1	1	3	0	3	1	3	5	1	2	1	3	2	0	5	2	0	1	4	1	4	5	5	3	8	0	15	4	1	1	0	1	0	2	2	5	4	7	2	4	1	4	7	6	2	7	3	10
hsa-mir-6731_hsa-miR-6731-3p	27	20	13	35	16	10	16	12	22	19	11	16	18	11	14	23	14	29	23	18	7	27	10	17	16	19	4	54	11	9	7	0	8	3	3	8	26	61	22	13	5	10	26	12	26	7	23	21	40
hsa-mir-4425_hsa-miR-4425	1	0	3	1	2	0	1	3	1	1	1	0	2	0	1	1	0	1	0	0	0	1	0	0	0	5	0	3	1	3	1	0	1	0	1	2	2	2	3	0	0	1	0	1	3	0	0	0	0
hsa-mir-3917_hsa-miR-3917	0	0	0	0	0	0	0	0	0	0	0	0	0	0	0	0	0	0	0	0	0	0	0	0	0	0	0	0	0	0	0	0	0	0	0	2	0	0	0	0	0	0	0	0	0	0	0	0	0
hsa-mir-1976_hsa-miR-1976	46	31	21	21	16	17	21	12	29	22	19	31	24	14	22	42	31	29	33	27	11	24	33	21	28	71	13	62	34	11	6	3	16	19	8	24	31	56	56	40	27	6	17	28	46	28	22	56	26
hsa-mir-4420_hsa-miR-4420	0	0	0	0	0	0	0	0	0	0	0	0	0	0	0	0	0	0	0	0	0	0	0	0	0	0	0	0	0	0	0	0	0	0	0	0	0	0	0	0	0	0	0	0	0	0	0	0	0
hsa-mir-4254_hsa-miR-4254	0	1	0	0	0	0	0	0	0	0	0	0	0	0	0	0	0	0	0	0	0	0	0	1	0	0	0	0	0	0	0	0	0	0	0	0	1	0	0	0	0	0	0	0	0	0	0	0	0
hsa-mir-5585_hsa-miR-5585-5p	1	0	0	0	0	1	1	1	2	1	0	1	0	0	0	3	0	1	0	0	1	0	0	2	2	0	0	3	1	2	0	1	1	0	0	0	0	2	2	2	0	0	1	0	0	2	1	0	1
hsa-mir-5585_hsa-miR-5585-3p	20	4	10	6	15	3	8	0	11	6	8	6	16	14	1	39	8	34	20	1	2	6	8	1	8	4	4	12	5	8	1	4	7	2	3	5	5	8	1	20	4	0	7	11	6	2	7	6	15
hsa-mir-3605_hsa-miR-3605-5p	4	5	1	0	1	0	1	1	3	0	2	0	1	2	2	2	2	0	2	2	5	2	3	1	3	2	0	4	1	4	0	2	1	3	1	4	2	8	2	2	4	2	2	5	0	1	5	5	4
hsa-mir-3605_hsa-miR-3605-3p	13	14	15	8	5	7	4	2	11	3	13	8	5	5	11	5	10	7	12	12	7	6	7	8	4	11	2	19	8	4	0	0	8	5	5	11	7	13	5	14	12	6	9	6	3	19	3	18	16
hsa-mir-552_hsa-miR-552-3p	2	7	0	0	0	0	0	0	0	3	0	0	0	0	0	8	0	3	1	2	0	2	4	1	0	12	0	1	0	0	0	0	0	1	0	0	2	2	4	1	0	0	1	0	1	0	1	0	0
hsa-mir-552_hsa-miR-552-5p	1	1	0	1	0	0	1	0	0	0	0	1	1	0	1	0	0	1	0	0	0	0	0	0	1	0	0	0	1	0	0	0	1	0	0	1	1	0	2	0	0	0	0	0	1	0	0	0	0
hsa-mir-4255_hsa-miR-4255	0	0	0	0	0	0	0	0	0	0	0	0	0	0	0	0	0	0	0	0	0	0	0	0	0	0	0	0	0	0	0	0	0	0	0	0	0	0	0	0	0	0	0	0	0	0	0	0	0
hsa-mir-6732_hsa-miR-6732-5p	0	0	0	0	0	0	0	0	0	0	0	0	0	0	0	0	0	0	1	1	0	0	0	0	1	0	0	1	0	0	0	1	0	0	0	0	0	0	0	0	0	0	0	1	0	0	0	0	1
hsa-mir-6732_hsa-miR-6732-3p	3	0	0	1	0	0	1	0	0	2	0	1	0	1	0	0	0	2	1	0	1	1	4	2	1	0	0	0	0	0	0	0	0	0	0	0	0	3	2	2	0	0	1	0	0	0	0	0	2
hsa-mir-5581_hsa-miR-5581-5p	4	0	0	0	0	0	1	0	0	0	1	0	0	0	1	2	1	0	0	1	0	1	0	0	0	0	0	2	0	0	0	0	0	1	0	2	2	3	2	0	0	1	0	0	0	1	1	0	1
hsa-mir-5581_hsa-miR-5581-3p	20	19	24	11	8	2	4	3	9	5	12	11	6	6	15	15	8	16	7	7	6	14	4	10	14	12	2	22	11	3	3	7	12	12	7	14	17	17	20	19	6	2	5	8	4	10	13	13	9
hsa-mir-3659_hsa-miR-3659	0	0	0	0	0	0	0	0	0	0	0	0	0	0	0	0	0	0	0	0	0	0	0	0	0	0	0	0	0	0	0	0	0	0	0	0	0	0	0	0	0	0	0	0	0	0	0	0	0
hsa-mir-30e_hsa-miR-30e-5p	26085	23955	22549	17875	14515	8974	11924	8324	19611	15645	19104	18380	12670	10422	15500	31686	15074	24717	26003	14434	12955	15674	15524	15588	14372	21834	10291	30096	14004	11719	5194	5856	14525	10793	6346	16568	17534	26965	24571	16093	16877	6351	10812	29575	17670	21543	28487	16823	30463
hsa-mir-30e_hsa-miR-30e-3p	1700	1417	1466	1117	882	552	702	514	1235	885	1218	1066	553	751	851	1741	958	1209	1554	385	529	713	976	977	538	900	299	1315	762	499	144	141	613	433	250	715	806	1555	1221	739	891	307	549	1224	855	783	1120	711	1131
hsa-mir-30c-1_hsa-miR-30c-5p	20176	21058	19278	15873	11337	8611	10730	7006	16432	12367	15875	17015	11248	8743	15303	24754	12613	16246	19320	13816	11452	15821	14186	14451	13502	19701	9440	31419	14090	11070	3865	4191	14095	10621	6366	17501	18432	24544	22324	14714	10923	6551	10167	24506	19310	20610	26396	15989	19512
hsa-mir-30c-1_hsa-miR-30c-1-3p	61	45	51	52	33	19	23	22	36	29	56	42	27	32	18	77	27	44	40	21	27	46	55	45	28	55	27	74	21	38	9	15	22	35	18	31	37	90	44	30	44	17	23	63	32	37	57	35	48
hsa-mir-6733_hsa-miR-6733-5p	0	1	0	1	0	0	0	0	0	0	0	0	0	0	0	1	0	1	0	0	0	0	0	0	1	0	0	0	0	2	0	1	0	0	0	0	1	1	1	0	0	0	2	5	0	0	1	0	1
hsa-mir-6733_hsa-miR-6733-3p	0	0	0	0	1	0	0	0	0	0	0	0	1	0	0	0	0	0	0	0	0	0	1	0	0	0	0	0	2	0	0	0	0	0	1	0	0	0	0	0	4	0	0	1	0	0	1	0	2
hsa-mir-6734_hsa-miR-6734-5p	9	6	6	2	6	2	2	6	12	5	4	9	6	2	4	9	5	4	12	5	8	5	7	11	4	19	3	14	8	0	0	4	12	5	2	8	5	19	36	17	8	5	2	11	9	8	8	12	7
hsa-mir-6734_hsa-miR-6734-3p	8	5	7	10	3	5	1	3	9	1	2	5	6	2	7	5	2	2	4	6	4	10	2	5	4	5	3	9	7	2	1	1	5	4	5	10	9	5	13	2	6	6	3	8	9	8	10	5	8
hsa-mir-6735_hsa-miR-6735-5p	1	7	2	0	0	2	1	0	1	0	2	3	2	0	0	0	2	0	1	3	1	1	0	0	4	0	1	2	0	1	1	0	3	0	0	3	1	0	7	2	1	1	0	0	1	2	2	2	2
hsa-mir-6735_hsa-miR-6735-3p	0	0	0	0	0	0	0	0	0	0	0	0	0	0	0	0	0	0	0	0	0	0	0	0	0	0	0	0	0	0	0	0	0	1	0	0	0	0	0	0	0	0	0	0	0	2	0	0	0
hsa-mir-6079_hsa-miR-6079	0	0	0	0	0	0	0	0	0	0	0	0	0	0	0	0	0	0	0	0	0	0	0	0	0	0	0	0	0	0	0	0	0	0	0	0	0	0	0	0	0	0	0	0	0	0	0	0	0
hsa-mir-5584_hsa-miR-5584-5p	0	0	0	0	0	3	0	0	0	1	3	3	0	0	0	1	1	2	2	0	0	1	1	0	0	2	0	1	0	1	0	0	0	3	0	2	0	0	1	7	0	1	0	0	0	1	0	0	1
hsa-mir-5584_hsa-miR-5584-3p	0	0	1	1	0	0	1	0	0	0	0	0	0	0	0	0	0	0	0	0	0	2	0	0	0	0	0	0	0	0	0	0	1	0	0	0	0	0	0	0	0	0	0	2	0	0	0	0	2
hsa-mir-4421_hsa-miR-4421	0	2	1	0	3	0	0	1	1	0	0	0	1	0	0	2	1	0	3	1	0	2	0	0	1	0	0	0	0	0	0	0	0	0	0	0	1	0	0	0	0	0	0	0	0	0	0	0	1
hsa-mir-6500_hsa-miR-6500-5p	0	0	0	0	0	0	0	0	0	0	0	0	0	0	0	0	0	0	0	0	0	0	0	0	0	0	0	0	0	0	0	0	0	0	0	0	0	0	0	0	0	0	0	0	0	0	0	0	0
hsa-mir-6500_hsa-miR-6500-3p	0	2	0	0	1	0	0	0	0	0	0	0	1	0	0	3	0	0	1	2	0	1	0	0	0	3	0	0	0	0	0	0	0	0	0	0	0	0	0	0	0	0	0	1	0	0	0	0	0
hsa-mir-761_hsa-miR-761	0	0	0	0	0	0	0	0	0	0	0	0	0	0	0	0	0	0	0	0	0	0	0	0	0	0	0	0	0	0	0	0	0	0	0	0	0	0	0	0	0	0	0	0	0	0	0	0	0
hsa-mir-1273f_hsa-miR-1273f	3	0	0	1	2	0	2	0	1	0	1	0	0	0	0	3	1	3	1	1	0	0	3	0	1	3	0	1	0	1	0	0	0	0	0	2	0	1	0	2	1	2	0	0	1	0	0	2	3
hsa-mir-5095_hsa-miR-5095	13	3	2	1	5	1	7	0	8	5	5	1	6	8	0	21	1	24	13	1	1	2	0	1	8	1	3	5	1	3	1	0	0	1	3	7	6	8	10	9	3	1	0	5	4	4	3	5	10
hsa-mir-1273g_hsa-miR-1273g-5p	0	0	0	0	0	0	0	0	0	0	0	0	0	0	0	1	0	0	0	0	0	0	0	0	0	0	0	0	0	0	0	0	1	0	0	0	0	0	0	0	0	0	0	0	0	0	0	0	0
hsa-mir-1273g_hsa-miR-1273g-3p	12	4	12	10	8	2	6	0	9	5	13	10	9	4	7	33	4	26	16	1	5	4	3	6	13	0	3	6	11	3	0	2	2	3	2	11	4	11	8	26	4	2	3	7	4	4	5	4	13
hsa-mir-4781_hsa-miR-4781-5p	1	0	0	1	0	0	0	1	1	2	1	0	2	0	0	2	0	2	2	1	1	1	2	0	0	3	0	0	0	2	1	0	0	1	0	1	0	5	3	2	0	0	0	2	2	2	2	3	7
hsa-mir-4781_hsa-miR-4781-3p	1	6	3	3	4	2	2	1	1	3	1	0	2	1	2	1	2	2	2	0	1	2	2	1	1	2	0	1	2	7	0	0	0	0	2	4	2	1	2	1	1	0	0	3	0	0	7	2	7
hsa-mir-4422_hsa-miR-4422	12	17	14	14	5	9	4	2	9	4	23	11	7	3	10	13	12	12	10	3	7	13	3	6	8	18	5	30	8	13	8	2	12	7	5	6	12	19	22	9	3	2	5	32	33	15	33	25	14
hsa-mir-4711_hsa-miR-4711-5p	0	0	0	0	0	0	0	0	0	0	0	0	0	0	0	0	0	0	0	0	0	0	0	0	0	0	0	0	0	0	0	0	0	0	0	0	0	0	0	0	0	0	0	0	0	0	0	0	0
hsa-mir-4711_hsa-miR-4711-3p	0	0	0	0	0	0	0	0	0	0	0	0	0	0	0	0	0	0	0	0	0	0	0	0	0	0	0	0	0	0	0	0	0	0	0	0	0	0	0	0	0	0	0	0	0	0	0	0	0
hsa-mir-3116-1_hsa-miR-3116	0	0	1	0	0	0	0	0	0	0	0	0	0	0	0	0	0	0	1	0	0	1	0	0	0	1	0	0	0	1	0	0	0	0	0	0	0	1	0	0	0	0	0	0	0	0	1	1	1
hsa-mir-3116-2_hsa-miR-3116	0	0	0	0	0	0	0	0	0	0	0	0	0	0	0	0	0	0	0	0	0	1	0	0	0	0	0	0	0	0	0	0	0	0	0	0	2	0	0	0	1	0	0	0	0	1	0	0	1
hsa-mir-6068_hsa-miR-6068	0	0	0	0	0	0	0	0	0	0	0	0	0	0	0	0	0	0	0	0	0	0	0	0	0	0	0	0	0	0	0	0	0	0	0	0	0	0	0	0	0	0	0	0	0	0	0	0	0
hsa-mir-4794_hsa-miR-4794	0	0	0	0	0	0	0	0	0	0	0	0	0	0	0	0	0	0	0	0	0	1	0	0	0	0	0	0	0	0	0	0	0	0	0	0	0	0	0	0	0	0	0	0	0	0	0	0	0
hsa-mir-3671_hsa-miR-3671	0	0	0	0	0	0	0	0	0	0	0	0	0	0	0	0	0	0	0	0	0	0	0	0	0	0	0	0	0	0	0	0	0	0	0	0	0	0	0	0	0	0	0	0	0	0	0	0	0
hsa-mir-101-1_hsa-miR-101-5p	397	295	343	220	280	125	160	135	241	193	329	204	233	143	179	429	277	340	331	258	155	250	234	213	237	386	189	761	289	346	178	100	212	104	149	204	341	366	398	300	553	102	239	917	565	301	1028	437	596
hsa-mir-101-1_hsa-miR-101-3p	35633	30032	28208	17974	21051	13260	13264	10647	25928	17586	26272	25297	17505	11148	16435	43613	23650	29232	29783	20680	13662	21619	23683	19714	18619	46071	11951	51434	23295	23625	10177	10415	22882	11658	12988	19882	26807	34112	49852	26888	44583	9384	19729	56731	40016	39084	69446	33739	44771
hsa-mir-3117_hsa-miR-3117-3p	0	0	0	0	0	1	0	0	0	0	0	0	0	0	0	0	0	0	0	0	0	0	0	0	0	0	1	0	0	1	0	0	2	0	0	0	0	0	0	0	0	0	0	0	0	1	0	0	0
hsa-mir-3117_hsa-miR-3117-5p	0	0	0	0	0	0	0	0	0	0	0	0	0	0	1	0	0	0	0	0	0	0	0	0	0	0	0	0	0	0	0	0	0	0	0	0	0	0	0	0	0	0	0	1	0	0	0	0	0
hsa-mir-1262_hsa-miR-1262	1	0	0	1	0	0	0	0	0	2	0	0	1	0	0	0	0	1	0	0	3	3	1	0	0	5	0	1	1	2	0	0	1	2	2	0	1	1	0	3	2	0	2	3	1	3	1	6	1
hsa-mir-186_hsa-miR-186-5p	3865	3547	4585	2489	1807	1800	2755	1109	3131	1687	3185	4385	2317	2218	2959	3828	4171	6995	6652	4220	5453	4888	1965	2301	6521	7864	3993	6030	5316	3069	1216	2503	5891	4380	3179	5770	4811	8053	6166	5220	2378	3345	4582	6109	3217	5639	4868	1884	7910
hsa-mir-186_hsa-miR-186-3p	188	207	145	160	93	88	102	62	86	59	102	99	76	57	71	116	130	165	192	138	148	143	154	103	113	217	69	258	133	154	47	114	154	107	62	177	156	230	257	151	145	60	97	202	194	203	192	150	241
hsa-mir-7156_hsa-miR-7156-5p	0	0	0	0	0	0	0	0	0	0	0	0	0	0	0	0	0	0	0	0	0	0	0	0	0	0	0	0	0	0	0	0	0	0	0	0	0	0	0	0	0	0	0	0	0	0	0	0	0
hsa-mir-7156_hsa-miR-7156-3p	0	0	0	0	0	0	0	0	0	0	0	0	0	0	0	1	0	0	0	0	0	0	0	0	0	0	0	0	0	0	0	0	0	0	0	0	0	0	0	0	0	0	0	0	0	0	0	0	0
hsa-mir-4423_hsa-miR-4423-5p	4	0	2	2	1	0	1	0	0	0	1	0	1	1	1	0	0	0	1	0	0	3	1	0	0	3	0	5	0	6	1	0	0	0	0	0	3	7	1	0	2	1	2	0	4	0	10	0	0
hsa-mir-4423_hsa-miR-4423-3p	9	4	3	6	5	6	0	1	1	1	0	0	1	0	2	1	1	0	5	5	5	7	4	10	3	13	7	26	3	19	12	3	18	0	4	4	10	10	7	1	7	1	8	3	22	1	32	5	3
hsa-mir-7856_hsa-miR-7856-5p	0	1	0	0	0	0	0	0	0	0	0	0	0	0	0	0	0	0	0	0	0	0	0	0	0	0	0	0	0	0	0	0	0	0	0	0	0	0	0	0	0	0	0	0	0	1	0	0	0
hsa-mir-760_hsa-miR-760	3	12	11	4	6	9	7	6	13	6	3	13	6	3	7	12	10	13	11	6	5	8	10	5	6	12	9	7	6	1	1	0	6	4	8	5	5	14	12	11	1	1	13	4	13	1	3	8	9
hsa-mir-378g_hsa-miR-378g	1	1	0	1	0	0	0	0	2	0	2	1	2	3	1	3	1	1	1	0	0	0	0	2	0	3	0	1	2	1	0	0	1	0	0	2	3	2	4	0	6	0	1	3	0	0	1	0	2
hsa-mir-2682_hsa-miR-2682-5p	0	0	0	0	0	0	0	0	0	0	0	0	0	0	0	0	0	0	0	0	0	0	0	0	0	0	0	0	0	0	0	0	0	0	0	0	0	0	0	0	0	0	0	0	0	0	0	0	0
hsa-mir-2682_hsa-miR-2682-3p	0	0	0	0	0	0	0	0	0	0	0	0	0	0	0	0	0	0	0	0	0	0	0	0	0	0	0	0	0	0	0	0	0	0	0	0	0	0	0	0	0	0	0	0	0	0	0	0	0
hsa-mir-137_hsa-miR-137	1	0	0	1	0	0	0	0	0	0	0	0	0	0	0	0	0	0	0	0	0	0	0	1	3	0	0	1	2	0	0	1	0	3	0	1	0	1	0	0	1	0	0	0	0	0	1	0	1
hsa-mir-553_hsa-miR-553	0	0	0	0	0	0	0	0	0	0	0	0	0	0	0	0	0	0	0	0	0	0	0	0	0	0	0	0	0	0	0	0	0	0	0	0	0	0	0	0	0	0	0	0	0	0	0	0	0
hsa-mir-7852_hsa-miR-7852-3p	4	4	0	1	0	2	3	0	1	0	0	1	0	0	0	3	3	0	1	1	1	0	2	0	0	0	0	6	4	0	0	0	0	0	1	1	2	2	3	1	6	0	0	0	0	1	2	0	4
hsa-mir-197_hsa-miR-197-3p	4455	3783	2924	3585	2343	2143	2399	1425	3803	3047	2956	3653	2464	1779	3337	5826	2576	3875	4300	2670	1166	2794	2914	2914	2068	3099	2192	3097	2868	671	651	569	2003	1552	1033	2254	2722	4094	3895	3180	2885	760	1557	1171	1186	3240	813	2688	4023
hsa-mir-197_hsa-miR-197-5p	1	0	0	3	1	0	0	1	1	1	2	1	1	2	1	6	2	3	5	1	0	3	5	0	2	4	2	3	2	1	0	1	3	3	1	2	4	8	9	4	2	0	0	1	4	2	2	3	4
hsa-mir-4256_hsa-miR-4256	0	0	0	0	0	0	0	0	0	0	0	0	0	0	0	0	0	0	0	0	0	0	0	0	0	0	0	0	0	0	0	0	0	0	0	0	0	0	0	0	0	0	0	0	0	0	0	0	0
hsa-mir-548ac_hsa-miR-548ac	5	4	6	8	3	3	4	3	6	5	4	3	3	0	2	6	1	6	5	9	9	11	4	3	7	2	7	18	9	11	1	6	12	7	3	3	8	7	9	7	1	5	5	11	13	7	13	7	4
hsa-mir-320b-1_hsa-miR-320b	72	107	116	50	93	33	37	25	45	50	84	62	50	21	51	106	71	104	104	74	41	56	47	52	94	84	26	126	71	54	38	26	49	40	29	59	57	77	67	51	72	15	53	138	65	62	142	50	154
hsa-mir-942_hsa-miR-942-5p	58	65	61	39	47	24	35	18	53	35	67	62	21	37	36	65	45	45	59	28	35	63	34	44	68	79	23	78	57	38	7	32	53	37	15	70	80	92	122	59	64	22	40	68	70	87	61	66	89
hsa-mir-942_hsa-miR-942-3p	1	3	0	0	1	0	2	0	4	2	4	2	0	1	3	4	2	4	4	2	0	0	1	3	2	7	1	0	1	1	1	0	2	0	1	1	1	2	2	2	5	0	3	5	6	3	0	5	3
hsa-mir-3118-1_hsa-miR-3118	0	0	0	0	0	0	0	0	0	0	0	0	0	0	0	0	0	0	0	0	0	0	0	0	0	0	0	0	0	0	0	0	0	0	0	0	0	0	0	0	0	0	0	0	0	0	0	0	0
hsa-mir-3118-2_hsa-miR-3118	0	0	0	0	0	0	0	0	0	0	0	0	0	0	0	0	0	0	0	0	0	0	0	0	0	0	0	0	0	0	0	0	0	0	0	0	0	0	0	0	0	0	0	0	0	0	0	0	0
hsa-mir-3118-3_hsa-miR-3118	0	0	0	0	0	0	0	0	0	0	0	0	0	0	0	0	0	0	0	0	0	0	0	0	0	0	0	0	0	0	0	0	0	0	0	0	0	0	0	0	0	0	0	0	0	0	0	0	0
hsa-mir-6077-1_hsa-miR-6077	0	0	0	0	0	0	0	0	0	0	0	0	0	0	0	0	0	0	0	0	0	0	0	0	0	0	0	0	0	0	0	0	0	0	0	0	0	0	0	0	0	0	0	0	0	0	0	0	0
hsa-mir-6736_hsa-miR-6736-5p	0	0	0	0	0	0	0	0	0	1	0	0	0	1	0	0	0	0	0	0	1	0	1	0	1	0	0	0	0	0	0	0	0	0	0	1	0	0	0	0	0	0	0	1	0	1	0	0	0
hsa-mir-6736_hsa-miR-6736-3p	3	2	3	1	1	1	0	0	0	2	1	1	3	1	4	1	4	2	2	3	2	1	1	2	2	1	0	5	0	0	0	0	2	1	1	2	1	6	4	3	3	1	0	0	1	3	0	0	2
hsa-mir-5087_hsa-miR-5087	0	0	0	0	0	0	0	0	0	0	0	0	0	0	0	0	0	0	0	0	0	0	0	0	0	0	0	0	0	0	0	0	0	0	0	1	0	0	0	0	0	0	0	0	0	0	0	0	0
hsa-mir-6077-2_hsa-miR-6077	0	0	0	0	0	0	0	0	0	0	0	0	0	0	0	0	0	0	0	0	0	0	0	0	0	0	0	0	0	0	0	0	0	0	0	0	0	0	0	0	0	0	0	0	0	0	0	0	0
hsa-mir-6878_hsa-miR-6878-5p	0	0	0	1	0	0	0	0	0	0	0	0	0	0	0	0	2	0	0	0	0	1	0	0	0	1	0	0	0	2	0	0	0	0	0	0	0	0	0	0	0	0	0	0	0	0	0	0	0
hsa-mir-6878_hsa-miR-6878-3p	0	0	0	0	0	0	0	0	0	0	0	0	0	0	0	0	0	0	0	0	0	0	0	0	0	0	0	0	0	0	0	0	0	0	0	1	0	0	0	0	0	0	2	0	0	0	1	0	0
hsa-mir-4257_hsa-miR-4257	0	0	0	0	0	0	0	0	0	0	0	0	0	0	0	0	0	0	0	0	0	0	0	0	0	0	0	0	0	0	0	0	0	0	0	0	0	0	0	0	0	0	0	0	0	0	0	0	0
hsa-mir-554_hsa-miR-554	0	0	0	0	0	0	0	0	0	0	0	0	0	0	0	0	0	0	0	0	0	0	0	0	0	0	0	0	0	0	0	0	0	0	0	0	0	0	0	0	0	0	0	0	0	0	0	0	0
hsa-mir-8083_hsa-miR-8083	1	0	0	0	0	0	1	0	0	0	0	0	0	1	0	0	0	0	1	0	0	0	0	0	0	0	1	0	0	0	0	0	0	0	0	0	0	0	0	0	0	0	0	0	0	0	1	0	1
hsa-mir-6737_hsa-miR-6737-5p	0	0	0	0	0	0	0	0	0	0	0	0	0	0	0	0	0	0	0	0	0	0	0	0	0	0	0	0	0	0	0	0	0	0	0	0	0	0	0	0	0	0	0	0	0	0	0	0	0
hsa-mir-6737_hsa-miR-6737-3p	5	9	4	5	4	0	3	1	8	2	3	3	2	3	4	6	4	9	8	2	8	6	3	6	8	10	2	6	1	2	0	0	2	1	3	9	8	8	6	8	4	0	2	3	3	9	1	9	6
hsa-mir-5698_hsa-miR-5698	0	0	0	0	0	1	0	0	0	0	1	0	0	0	0	0	0	1	3	0	1	1	0	2	1	0	0	6	0	0	0	0	0	2	0	0	1	0	1	2	3	0	0	0	0	0	3	0	0
hsa-mir-190b_hsa-miR-190b	45	42	34	33	34	5	24	19	35	15	33	16	23	24	16	41	23	33	26	40	22	51	44	31	31	67	34	104	33	51	16	12	48	16	15	48	61	111	43	69	58	16	43	98	84	26	123	58	28
hsa-mir-4258_hsa-miR-4258	0	0	0	0	0	0	0	0	0	0	0	0	0	0	0	0	0	0	0	0	0	0	0	0	0	0	0	0	0	0	0	0	0	0	0	0	0	0	0	0	0	0	0	0	0	0	0	0	0
hsa-mir-92b_hsa-miR-92b-5p	4	1	4	0	5	0	1	0	6	1	2	0	4	1	2	4	1	1	3	1	5	7	2	0	4	17	0	6	4	6	1	2	1	6	6	2	7	4	6	3	8	0	6	1	4	6	2	1	12
hsa-mir-92b_hsa-miR-92b-3p	70	101	74	62	37	20	52	26	78	62	48	75	57	23	42	162	78	92	90	106	36	111	54	69	70	204	37	110	128	41	15	47	85	47	38	75	68	96	239	86	130	29	54	48	62	153	68	40	136
hsa-mir-555_hsa-miR-555	0	0	0	0	0	0	0	0	0	0	0	0	0	0	0	0	0	0	0	0	0	0	0	0	0	0	0	0	0	0	0	0	0	0	0	0	0	0	0	0	0	0	0	0	0	0	0	0	0
hsa-mir-6738_hsa-miR-6738-5p	0	0	0	0	0	0	0	0	0	0	0	0	0	0	0	0	0	0	0	0	0	0	0	0	0	0	0	0	0	0	0	0	0	0	0	0	0	0	0	0	0	0	0	0	0	0	0	0	2
hsa-mir-6738_hsa-miR-6738-3p	2	1	2	1	2	0	0	0	2	2	3	0	0	0	1	4	2	0	1	0	0	7	2	0	1	3	0	1	3	0	0	0	0	0	2	1	0	0	5	0	0	0	0	2	0	2	3	0	2
hsa-mir-9-1_hsa-miR-9-5p	23	22	25	19	18	12	14	8	14	16	11	15	9	11	30	19	23	24	20	17	22	29	18	32	23	28	10	525	19	15	4	11	35	14	8	21	28	59	33	31	20	14	43	43	23	32	54	32	49
hsa-mir-9-1_hsa-miR-9-3p	19	30	19	15	10	7	14	3	23	16	11	18	4	8	14	25	20	17	25	13	18	25	21	36	13	18	8	173	20	14	5	8	30	30	2	18	29	25	24	17	15	13	17	26	19	21	29	33	45
hsa-mir-765_hsa-miR-765	1	0	1	0	0	0	1	0	1	1	0	0	0	0	0	0	1	0	0	1	0	1	0	1	1	0	0	1	0	1	0	0	2	0	0	1	2	0	0	1	1	0	0	0	1	1	1	3	1
hsa-mir-4259_hsa-miR-4259	0	0	0	0	0	0	0	0	0	0	0	0	0	0	0	0	0	0	0	0	0	0	0	0	0	0	0	0	0	0	0	0	0	0	0	0	0	0	0	0	0	0	0	0	0	0	0	0	0
hsa-mir-5187_hsa-miR-5187-5p	10	6	8	5	5	6	1	0	2	6	6	5	1	2	4	2	3	9	6	8	4	6	3	3	4	10	1	9	2	4	0	3	7	3	1	5	9	11	17	10	4	4	2	2	3	5	2	5	6
hsa-mir-5187_hsa-miR-5187-3p	15	10	16	2	6	1	4	2	4	4	3	4	5	3	3	2	4	8	10	5	8	6	2	6	8	7	2	7	6	1	1	2	7	5	3	9	10	14	5	4	1	2	5	5	3	8	3	3	9
hsa-mir-4654_hsa-miR-4654	0	1	0	0	0	0	0	0	0	0	0	2	0	1	1	2	0	0	1	1	0	0	0	0	2	1	3	0	0	0	0	0	0	0	0	0	0	3	0	1	1	1	0	0	0	0	0	0	0
hsa-mir-556_hsa-miR-556-5p	9	18	4	11	3	5	9	5	7	5	5	5	12	0	8	19	4	3	9	10	3	11	7	10	14	8	5	3	9	5	0	4	11	7	6	17	9	20	7	11	3	2	8	3	10	17	4	3	9
hsa-mir-556_hsa-miR-556-3p	88	91	67	52	33	27	59	12	84	36	57	67	61	13	64	170	61	91	110	44	79	77	59	85	69	98	45	60	56	8	2	9	70	37	33	89	59	130	178	73	69	37	28	15	46	40	27	17	53
hsa-mir-3658_hsa-miR-3658	0	0	0	0	0	0	0	0	0	0	0	0	0	0	0	0	0	0	0	0	0	0	0	0	0	0	0	0	0	0	0	0	0	0	0	0	0	0	0	1	0	0	0	0	0	0	0	0	0
hsa-mir-921_hsa-miR-921	0	0	0	0	0	0	0	0	0	0	0	0	0	0	0	0	0	0	0	0	0	0	0	0	0	0	0	0	0	0	0	0	0	0	0	0	0	0	0	0	0	0	0	0	0	0	0	0	0
hsa-mir-1255b-2_hsa-miR-1255b-5p	0	1	0	0	1	0	0	0	0	0	0	0	0	0	0	2	0	0	1	0	0	1	0	1	1	0	1	0	1	3	0	0	0	0	0	0	0	0	3	0	0	0	0	0	1	0	0	0	0
hsa-mir-1255b-2_hsa-miR-1255b-2-3p	0	1	0	0	0	0	0	0	1	0	0	0	0	0	0	0	0	1	1	0	0	0	0	0	0	0	0	1	2	1	0	1	0	1	0	0	0	0	0	0	0	0	0	1	0	2	0	1	0
hsa-mir-557_hsa-miR-557	0	0	0	0	0	0	0	0	0	0	0	0	0	0	0	0	0	0	0	0	0	0	0	0	0	0	0	0	0	0	0	0	0	0	0	0	0	0	0	0	0	0	0	0	0	0	0	0	0
hsa-mir-3119-2_hsa-miR-3119	0	0	0	0	0	0	0	0	0	0	0	0	0	0	0	0	0	0	0	0	0	0	0	0	0	0	0	0	0	0	0	0	0	0	0	0	0	0	0	0	0	0	0	0	0	0	0	0	0
hsa-mir-3119-1_hsa-miR-3119	0	0	0	0	0	0	0	0	0	0	0	0	0	0	0	0	0	0	0	0	0	0	0	0	0	0	0	0	0	0	0	0	0	0	0	0	0	0	0	0	0	0	0	0	0	0	0	0	0
hsa-mir-1295a_hsa-miR-1295a	3	1	7	1	1	0	0	0	0	0	0	1	3	1	1	0	0	1	0	1	0	0	1	2	0	1	0	3	0	0	1	2	2	1	0	0	4	0	1	0	0	0	0	2	0	1	0	1	0
hsa-mir-1295b_hsa-miR-1295b-5p	3	1	7	1	1	0	0	0	0	0	0	1	3	1	1	0	0	1	0	1	0	0	1	2	0	1	0	3	0	0	1	2	2	1	0	0	4	0	1	0	0	0	0	2	0	1	0	1	0
hsa-mir-1295b_hsa-miR-1295b-3p	0	0	0	0	0	0	0	0	0	0	0	0	0	0	0	0	0	0	0	0	0	0	0	0	0	0	0	0	0	0	0	0	0	0	0	0	0	0	0	0	0	0	0	0	0	0	0	0	0
hsa-mir-214_hsa-miR-214-5p	57	78	56	44	35	35	34	8	53	28	54	62	53	15	55	108	54	67	92	47	26	59	55	43	23	87	26	59	38	21	1	16	49	45	23	62	50	76	121	57	36	19	40	18	20	68	11	10	46
hsa-mir-214_hsa-miR-214-3p	6	8	6	4	4	0	3	3	8	4	4	4	7	0	4	8	9	7	9	6	4	3	2	4	12	17	1	9	3	5	0	2	4	0	2	5	5	4	18	1	2	2	2	6	10	6	11	4	15
hsa-mir-3120_hsa-miR-3120-3p	57	78	56	44	35	35	34	8	53	28	54	62	53	15	55	108	54	67	92	47	26	59	55	43	23	87	26	59	38	21	1	16	49	45	23	62	50	76	121	57	36	19	40	18	20	68	11	10	46
hsa-mir-3120_hsa-miR-3120-5p	6	8	6	4	4	0	3	3	8	4	4	4	7	0	4	8	9	7	9	6	4	3	2	4	12	17	1	9	3	5	0	2	4	0	2	5	5	4	18	1	2	2	2	6	10	6	11	4	15
hsa-mir-199a-2_hsa-miR-199a-5p	2028	2617	1761	1403	520	790	2441	622	2144	1262	2135	1578	1167	553	1036	3783	1255	1939	1982	1042	556	1504	1004	1264	1263	2369	1359	2016	988	922	58	632	1277	1247	763	1789	1783	2561	1829	1314	1252	991	675	403	1747	1839	468	127	810
hsa-mir-199a-2_hsa-miR-199a-3p	7363	9650	8232	5270	2363	3460	5324	1922	8525	4533	9343	8465	4796	2614	5584	14171	6698	8318	9958	3905	3577	5537	4433	5401	6896	9499	3542	5668	4683	2192	216	2367	7561	5667	3431	8140	5493	7803	8519	6332	3367	3141	2970	2045	3350	9913	1200	902	5536
hsa-mir-488_hsa-miR-488-5p	0	0	0	0	0	0	0	0	0	0	0	0	0	0	0	0	0	0	0	0	0	0	0	0	0	0	0	0	0	0	0	0	0	0	0	0	0	0	0	0	0	0	0	0	0	0	0	0	0
hsa-mir-488_hsa-miR-488-3p	0	0	0	0	0	0	0	0	0	0	0	0	0	0	0	0	0	0	0	0	0	0	0	0	0	0	0	0	0	0	0	0	0	0	0	0	0	0	0	0	0	0	0	0	0	0	0	0	0
hsa-mir-4424_hsa-miR-4424	0	0	0	0	0	0	0	0	0	1	0	0	0	0	0	0	0	1	0	0	0	0	1	0	0	0	0	1	0	0	0	0	0	0	0	0	0	0	2	0	0	0	0	0	0	1	2	0	0
hsa-mir-3121_hsa-miR-3121-3p	1	0	0	0	0	0	2	0	0	0	0	0	0	0	0	2	1	0	0	1	0	2	0	2	0	0	0	0	0	0	0	0	1	0	0	0	0	0	0	0	1	0	0	2	0	0	1	0	0
hsa-mir-3121_hsa-miR-3121-5p	0	0	0	0	0	0	0	0	0	0	0	0	0	0	0	0	0	1	0	0	0	0	0	1	0	0	0	0	0	0	0	0	0	0	0	0	0	1	0	1	0	0	0	1	0	0	0	0	0
hsa-mir-4426_hsa-miR-4426	1	0	1	0	1	0	0	0	0	0	2	0	2	0	0	0	0	1	0	0	0	0	0	0	0	0	0	0	0	0	0	0	0	0	0	0	0	0	0	0	0	0	0	0	0	0	0	0	0
hsa-mir-1278_hsa-miR-1278	17	2	2	2	7	1	5	2	5	3	2	10	6	8	4	8	5	0	7	3	3	8	4	2	9	7	5	21	7	6	4	1	8	5	4	8	8	10	27	13	9	5	10	15	20	6	24	4	5
hsa-mir-4735_hsa-miR-4735-5p	1	0	0	0	0	0	0	0	0	0	0	0	0	0	0	0	0	0	0	0	0	0	0	0	0	0	0	0	0	0	0	0	0	0	0	0	0	0	0	0	0	0	0	0	0	0	0	0	0
hsa-mir-4735_hsa-miR-4735-3p	0	0	0	0	0	0	0	0	0	0	0	0	0	0	0	0	0	0	0	0	0	0	0	0	0	0	0	0	0	0	0	0	0	0	0	0	0	0	2	0	0	0	0	0	0	0	0	0	0
hsa-mir-181b-1_hsa-miR-181b-5p	1413	1556	1413	1147	1084	398	419	597	1665	758	1495	789	1045	855	553	1810	799	1104	1352	980	734	848	1199	818	1009	1345	458	5057	1275	1722	798	455	1148	363	534	1193	1336	1856	1926	1615	1095	278	949	3818	3053	937	2690	2652	2050
hsa-mir-181b-1_hsa-miR-181b-3p	31	37	34	21	20	6	12	9	24	22	22	19	23	17	9	26	10	16	30	19	17	18	22	18	37	34	13	107	21	44	7	11	25	5	6	42	31	58	57	43	19	13	37	93	41	39	68	58	35
hsa-mir-181a-1_hsa-miR-181a-5p	15585	14113	13046	10569	9150	4760	6109	5691	14368	7621	12835	8459	9385	6530	5571	20147	7798	10901	15063	10273	6340	8592	10334	7969	11135	13079	4581	34050	10404	12936	5094	3691	9216	4415	4304	11781	10443	13406	16431	13041	8572	3407	8774	26895	22117	9346	19490	17573	16903
hsa-mir-181a-1_hsa-miR-181a-3p	699	707	587	451	444	239	264	326	601	392	520	343	360	302	226	885	377	438	682	302	233	306	449	421	476	602	214	1110	527	714	200	170	601	185	175	519	493	695	771	625	644	115	253	1134	1038	394	724	876	633
hsa-mir-5191_hsa-miR-5191	0	0	0	0	0	0	0	0	0	0	0	0	0	0	0	0	0	0	0	0	0	0	0	0	0	0	0	0	0	0	0	0	0	0	0	0	0	0	0	0	0	0	0	0	0	0	0	0	0
hsa-mir-1231_hsa-miR-1231	0	0	0	0	0	0	0	0	0	0	0	0	0	0	0	0	0	0	0	0	0	0	0	0	0	0	0	0	0	0	0	0	0	0	0	0	0	0	0	0	0	0	0	0	0	0	0	0	0
hsa-mir-6739_hsa-miR-6739-5p	0	0	0	0	0	0	0	0	1	0	0	0	0	0	0	1	0	1	0	0	0	0	0	0	1	0	0	0	0	0	0	0	0	0	0	0	0	0	0	1	0	0	0	0	0	0	0	0	0
hsa-mir-6739_hsa-miR-6739-3p	0	0	0	0	0	0	0	0	0	0	0	0	0	0	2	0	0	0	2	0	0	0	0	0	0	0	0	0	0	0	0	0	1	0	0	0	0	0	0	0	0	0	0	2	0	0	0	0	0
hsa-mir-6740_hsa-miR-6740-5p	0	0	1	0	0	0	0	0	0	0	0	0	0	0	0	0	1	0	1	0	0	2	1	0	0	0	0	1	0	0	0	0	0	0	0	0	1	0	0	0	0	0	0	0	0	0	0	0	0
hsa-mir-6740_hsa-miR-6740-3p	5	1	1	1	0	0	1	1	0	1	2	0	1	1	1	1	0	3	1	1	2	2	0	0	2	2	0	2	1	1	0	0	0	2	0	2	0	0	1	1	2	0	3	4	0	0	0	1	1
hsa-mir-135b_hsa-miR-135b-5p	15	20	11	2	12	36	6	4	5	9	6	15	4	0	5	8	12	21	13	9	2	24	4	12	6	36	7	122	16	5	4	1	9	0	12	0	24	5	16	23	13	3	12	17	6	18	41	42	73
hsa-mir-135b_hsa-miR-135b-3p	0	1	0	0	0	0	0	0	0	0	0	0	0	0	0	0	0	0	0	0	0	0	0	0	0	0	0	0	0	0	0	0	0	0	0	0	0	0	0	0	0	0	0	0	0	0	0	0	0
hsa-mir-6769b_hsa-miR-6769b-5p	2	0	0	0	2	1	2	2	0	2	0	2	0	0	0	0	1	0	1	0	0	0	0	1	2	4	2	0	0	0	0	0	0	0	0	0	0	0	6	0	1	0	0	0	0	3	1	1	3
hsa-mir-6769b_hsa-miR-6769b-3p	15	9	15	4	10	4	7	2	6	12	8	9	4	8	7	11	8	9	9	10	4	11	9	4	5	18	8	17	7	5	3	2	6	2	2	7	16	18	22	11	14	3	3	5	9	9	5	15	16
hsa-mir-29c_hsa-miR-29c-5p	1642	1465	1630	990	1367	811	603	749	1375	1088	1405	1185	1039	753	884	1987	1423	1515	1537	1120	864	1286	1321	996	1154	2022	667	3934	1148	1307	685	393	1105	605	539	906	1680	2305	2098	1204	1242	386	857	2987	2427	1448	3389	1660	2482
hsa-mir-29c_hsa-miR-29c-3p	14547	19608	23803	12515	22186	8308	5726	8718	1052	677	3269	1154	450	745	410	1292	10826	5904	9154	10176	4454	10306	10019	7354	8668	19314	1365	38849	11237	18538	8408	9531	14960	7827	4273	4572	13344	5504	2493	4836	13664	740	2864	6251	15636	14269	37869	10913	32869
hsa-mir-29b-2_hsa-miR-29b-3p	23963	28689	27007	19734	27551	12516	6726	13710	3469	2679	5143	2815	1926	1873	1574	3685	19147	10964	15640	16702	8687	19401	17632	14025	17862	37682	3643	78436	21009	28192	18488	15609	24946	11031	11762	8470	21755	15699	9682	8559	17169	2564	7319	19057	37192	22450	66725	30030	60356
hsa-mir-29b-2_hsa-miR-29b-2-5p	145	133	161	79	104	56	52	59	139	95	124	114	98	68	87	200	133	149	123	165	68	125	142	75	96	181	65	288	126	117	75	62	110	72	69	137	134	150	238	169	127	45	91	309	205	205	178	172	336
hsa-mir-205_hsa-miR-205-5p	6	5	5	16	4	6	5	4	13	11	12	11	4	5	6	5	2	5	5	7	5	13	0	3	12	10	5	2	6	0	4	2	3	12	4	12	9	4	3	21	0	0	4	16	20	11	3	7	22
hsa-mir-205_hsa-miR-205-3p	0	0	0	0	0	0	0	0	0	0	0	0	0	0	0	0	0	0	0	0	0	0	0	0	0	0	0	0	0	0	0	0	0	0	0	0	0	0	0	0	0	0	0	0	0	0	0	0	0
hsa-mir-4260_hsa-miR-4260	0	0	0	0	0	0	0	0	0	0	0	0	0	0	0	0	0	0	0	0	0	0	0	0	0	0	0	0	0	0	0	0	0	0	0	0	0	0	0	0	0	0	0	0	0	0	0	0	0
hsa-mir-3122_hsa-miR-3122	0	1	0	0	0	0	0	0	0	0	0	0	0	0	0	0	0	0	0	0	0	0	0	0	0	0	0	1	0	0	0	0	0	0	0	0	0	0	1	0	0	0	0	0	0	0	0	0	0
hsa-mir-215_hsa-miR-215-5p	15	20	21	9	12	9	8	5	13	4	11	9	10	8	3	20	11	12	17	10	8	9	14	13	12	24	4	39	11	18	7	2	18	2	5	8	13	20	22	9	16	6	14	26	20	23	61	16	61
hsa-mir-215_hsa-miR-215-3p	1	0	1	0	0	1	0	0	0	0	0	0	0	0	0	0	0	0	0	0	0	0	1	0	0	0	0	0	0	0	0	0	0	0	1	0	0	0	0	0	1	0	0	0	0	0	0	0	0
hsa-mir-194-1_hsa-miR-194-5p	338	219	255	190	208	118	107	116	186	177	296	173	174	118	103	310	171	223	199	155	84	139	205	180	136	246	72	497	205	163	75	38	124	78	86	90	171	289	179	117	233	74	179	345	294	135	452	177	596
hsa-mir-664a_hsa-miR-664a-5p	38	37	42	24	26	19	19	18	22	17	19	24	18	9	13	37	33	50	48	28	29	43	24	14	19	60	19	61	30	21	14	20	34	26	35	49	39	62	52	28	27	14	28	45	35	51	58	37	72
hsa-mir-664a_hsa-miR-664a-3p	3014	3033	2917	2292	1621	1294	1273	971	2147	1811	2377	2336	1520	1040	2081	3113	2031	2242	2491	1590	1089	2059	1449	1709	1785	2744	1199	4117	1857	1187	476	383	1573	1120	1080	2355	2199	3182	3156	1685	1336	917	1520	2769	2035	3136	3048	1439	3493
hsa-mir-320b-2_hsa-miR-320b	99	76	132	43	67	33	41	28	34	52	73	47	32	42	57	118	91	111	91	78	32	43	52	53	65	96	22	120	70	69	33	22	59	38	43	40	70	82	69	68	74	18	51	115	99	65	145	51	160
hsa-mir-4742_hsa-miR-4742-5p	7	12	4	8	3	0	4	0	9	3	8	12	4	3	3	12	5	9	9	3	7	6	6	3	6	12	6	10	5	5	0	6	10	7	3	5	3	10	10	8	1	1	5	8	7	9	8	5	6
hsa-mir-4742_hsa-miR-4742-3p	11	19	11	15	7	3	8	4	21	13	16	5	9	6	12	15	12	18	10	9	5	12	7	11	10	8	6	9	5	9	3	1	2	7	4	5	6	8	22	9	3	2	3	13	10	17	10	4	7
hsa-mir-6741_hsa-miR-6741-5p	6	5	4	3	2	2	3	0	2	1	3	3	5	5	9	11	3	4	8	6	3	5	3	4	0	6	0	2	0	2	0	1	5	5	2	9	6	15	7	2	4	1	0	0	0	9	0	2	3
hsa-mir-6741_hsa-miR-6741-3p	2	1	1	3	1	3	1	0	4	1	11	3	5	1	5	7	4	5	4	0	2	4	1	2	1	2	0	3	5	2	0	0	0	1	0	8	5	7	9	8	1	0	0	1	0	7	1	1	2
hsa-mir-5008_hsa-miR-5008-5p	1	0	0	0	0	0	0	0	0	0	0	0	0	0	0	1	0	0	0	0	0	2	1	0	0	5	0	0	2	0	0	0	0	0	0	0	0	0	0	0	0	0	0	0	0	0	0	1	0
hsa-mir-5008_hsa-miR-5008-3p	0	0	0	0	0	0	0	0	0	0	0	0	0	0	0	0	0	0	0	0	0	0	0	0	0	0	0	0	0	0	0	0	0	0	0	0	0	0	0	0	0	0	0	0	0	0	0	0	0
hsa-mir-3620_hsa-miR-3620-3p	34	31	11	17	12	10	21	9	17	15	29	19	25	8	26	59	25	32	45	19	5	23	15	17	31	49	18	14	18	5	2	8	27	13	9	32	14	30	51	16	23	13	26	3	17	41	1	15	33
hsa-mir-3620_hsa-miR-3620-5p	0	1	0	0	0	0	1	0	1	1	0	2	1	2	0	1	0	1	0	0	0	1	1	0	3	1	0	2	0	2	1	0	1	1	1	0	3	2	0	0	0	0	0	0	5	2	0	1	2
hsa-mir-6742_hsa-miR-6742-5p	0	1	0	0	0	0	0	0	0	0	0	0	0	0	0	1	0	0	0	0	0	0	0	0	0	0	1	0	0	0	0	0	0	0	0	0	0	1	0	0	0	0	0	0	0	3	0	0	0
hsa-mir-6742_hsa-miR-6742-3p	1	5	2	1	3	2	1	1	1	1	6	2	0	1	2	4	0	2	4	0	3	3	2	1	9	1	1	3	1	2	0	0	0	0	0	0	2	6	7	3	1	1	4	4	3	3	1	0	2
hsa-mir-4666a_hsa-miR-4666a-5p	0	0	0	0	0	0	0	0	0	0	0	0	0	0	0	0	0	0	0	1	0	0	0	0	0	1	0	0	0	0	0	0	0	0	0	0	0	0	0	0	0	0	0	0	0	0	0	0	0
hsa-mir-4666a_hsa-miR-4666a-3p	0	0	0	0	0	0	0	0	0	0	0	0	0	0	0	0	0	0	0	0	0	0	0	0	0	0	0	0	0	0	0	0	0	0	0	0	0	0	0	0	0	0	0	0	0	0	0	0	0
hsa-mir-1182_hsa-miR-1182	0	0	0	0	0	0	0	0	0	0	0	0	0	0	0	0	0	0	0	0	0	0	0	0	0	0	0	0	0	0	0	0	0	0	0	0	0	0	0	0	0	0	0	0	0	0	0	0	0
hsa-mir-4427_hsa-miR-4427	0	0	0	0	0	0	0	0	0	0	0	0	0	0	0	0	0	0	0	0	0	0	0	0	0	0	0	0	0	0	0	0	0	0	0	0	0	0	0	0	0	0	0	0	0	0	0	0	0
hsa-mir-4671_hsa-miR-4671-5p	0	0	0	0	0	0	0	1	0	0	0	0	0	0	1	0	0	0	0	0	0	0	0	0	0	0	0	1	0	0	0	0	0	0	0	0	0	0	0	0	0	0	0	0	0	0	0	0	0
hsa-mir-4671_hsa-miR-4671-3p	0	0	0	0	0	0	0	1	0	0	0	2	0	0	0	1	0	1	0	0	0	0	0	0	0	0	0	0	0	0	0	0	1	0	0	0	0	1	3	0	2	0	0	0	0	0	0	1	0
hsa-mir-4753_hsa-miR-4753-5p	0	0	0	1	0	1	0	0	0	0	0	0	0	0	0	0	0	0	0	0	0	0	1	0	0	0	0	1	0	1	0	0	0	0	0	0	0	0	0	0	0	0	0	0	0	0	1	0	2
hsa-mir-4753_hsa-miR-4753-3p	2	0	1	1	1	2	2	2	0	2	1	1	2	0	2	0	0	2	1	1	1	2	0	0	1	0	0	9	4	0	1	0	2	1	2	0	3	6	0	4	0	0	2	2	4	1	3	0	1
hsa-mir-1537_hsa-miR-1537-3p	582	557	455	364	377	177	261	171	434	274	301	321	208	254	207	393	345	565	591	782	476	474	535	347	572	726	308	1069	598	512	185	457	523	218	241	596	732	443	948	696	667	148	331	1568	722	1034	660	1089	1220
hsa-mir-1537_hsa-miR-1537-5p	26	26	16	12	18	9	12	6	21	8	7	12	11	8	7	27	5	40	28	18	24	20	26	10	17	16	10	52	20	26	8	6	28	8	10	18	24	17	48	43	37	4	9	59	37	13	33	35	26
hsa-mir-4428_hsa-miR-4428	0	0	0	0	0	0	0	0	0	0	0	0	0	0	0	0	0	0	0	0	0	0	0	0	0	0	0	0	0	0	0	0	0	0	0	0	0	0	0	0	0	0	0	0	0	0	0	0	0
hsa-mir-3123_hsa-miR-3123	0	0	1	0	0	2	1	0	0	0	0	1	0	0	0	1	2	0	0	0	0	0	0	0	0	0	0	0	0	1	0	0	0	0	0	0	1	1	0	1	0	0	0	0	1	0	0	0	0
hsa-mir-4677_hsa-miR-4677-5p	2	1	0	1	1	0	0	3	1	0	0	1	0	1	0	0	0	2	0	0	1	0	0	0	0	0	0	2	2	0	0	0	1	0	0	0	0	0	0	0	0	0	0	0	1	0	1	0	0
hsa-mir-4677_hsa-miR-4677-3p	9	16	15	9	13	0	4	3	5	5	11	8	9	1	7	9	2	9	6	9	10	3	3	6	4	29	2	12	11	5	3	3	8	10	5	10	7	12	14	12	10	2	11	17	17	6	17	7	7
hsa-mir-3916_hsa-miR-3916	2	0	0	0	5	0	1	0	2	0	2	0	1	0	0	1	0	0	1	3	0	0	1	0	0	3	1	3	0	0	1	1	0	0	1	1	0	0	4	1	0	0	0	0	3	1	0	0	1
hsa-mir-3124_hsa-miR-3124-5p	1	3	0	1	2	1	0	0	0	0	2	1	1	1	3	7	5	4	3	0	0	3	1	1	3	4	0	0	2	0	1	1	0	2	1	1	2	3	2	1	3	0	1	4	2	2	5	3	5
hsa-mir-3124_hsa-miR-3124-3p	0	0	3	0	1	0	1	0	0	0	3	0	0	0	0	1	0	0	0	0	0	0	0	0	0	0	0	1	1	0	0	1	0	0	0	0	0	1	0	0	0	1	0	2	0	0	0	0	0
hsa-mir-5699_hsa-miR-5699-3p	0	1	0	0	1	0	0	0	0	0	0	0	0	0	0	0	0	0	0	0	0	2	0	0	0	0	0	0	0	0	0	0	0	0	0	0	0	0	0	0	0	0	1	0	0	0	0	3	0
hsa-mir-5699_hsa-miR-5699-5p	0	0	0	0	0	0	0	0	0	0	0	0	0	0	0	0	0	0	0	0	0	1	0	0	0	1	0	1	0	0	0	0	0	0	0	0	0	0	0	0	0	0	0	0	0	0	0	3	0
hsa-mir-6072_hsa-miR-6072	0	0	0	0	0	0	0	0	0	0	0	0	0	0	0	0	0	0	0	0	0	0	0	0	0	0	0	0	0	0	0	0	0	0	0	0	0	0	0	0	0	0	0	0	0	0	0	0	0
hsa-mir-6078_hsa-miR-6078	0	0	0	0	0	0	0	0	0	0	0	0	0	0	0	0	0	0	0	0	0	0	0	0	0	0	0	0	0	0	0	0	0	0	0	0	0	0	0	0	0	0	0	0	0	0	0	0	0
hsa-mir-3155a_hsa-miR-3155a	0	0	0	2	1	0	0	0	0	0	0	0	0	0	0	0	0	3	1	0	0	0	0	2	1	0	1	1	2	0	3	0	0	1	0	0	0	1	9	0	4	1	0	2	0	0	1	3	1
hsa-mir-3155b_hsa-miR-3155b	0	0	0	0	0	0	0	0	0	0	0	0	0	0	0	0	0	0	0	0	0	0	0	0	0	0	0	0	0	0	0	0	0	0	0	0	0	0	0	0	0	0	0	0	0	0	0	0	0
hsa-mir-548ak_hsa-miR-548ak	33	23	17	14	47	9	8	14	18	6	10	20	18	9	2	17	13	27	21	18	5	22	14	11	8	18	7	108	39	26	12	6	22	9	12	12	33	27	20	17	18	22	19	125	33	11	133	31	57
hsa-mir-4480_hsa-miR-4480	0	0	0	0	0	0	0	0	0	1	0	0	0	0	0	0	0	0	0	0	0	0	0	0	0	0	0	0	0	0	0	0	0	0	0	0	0	0	0	0	0	0	0	0	0	0	0	0	0
hsa-mir-4481_hsa-miR-4481	0	0	0	0	0	0	0	0	0	0	0	0	0	0	0	0	0	0	0	0	0	0	0	0	0	0	0	0	0	0	0	0	0	0	0	0	0	0	0	0	0	0	0	0	0	0	0	0	0
hsa-mir-548q_hsa-miR-548q	24	18	21	13	19	9	8	2	10	6	13	9	4	7	8	25	15	20	14	8	8	10	7	8	16	32	5	56	16	22	7	2	19	4	7	8	15	37	25	19	25	5	11	36	41	10	23	24	27
hsa-mir-4293_hsa-miR-4293	0	0	0	0	0	0	0	0	0	0	0	0	0	0	0	0	0	0	0	0	0	0	0	0	0	0	0	0	0	0	0	0	0	0	0	0	0	0	0	0	0	0	0	0	0	0	0	0	0
hsa-mir-1265_hsa-miR-1265	0	0	0	0	0	0	0	0	0	0	0	0	0	0	0	0	0	0	0	0	0	0	0	0	0	0	0	0	0	0	0	0	0	0	0	0	0	0	0	0	0	0	0	0	0	0	0	0	0
hsa-mir-511_hsa-miR-511-5p	2	0	0	0	0	0	0	0	0	0	1	0	0	0	0	0	0	1	0	0	0	0	0	1	2	1	0	3	0	0	0	0	0	0	0	0	0	1	0	0	1	0	0	3	0	0	0	5	0
hsa-mir-511_hsa-miR-511-3p	4	1	1	0	1	1	0	3	0	2	0	1	2	2	0	4	0	3	0	2	2	2	2	1	0	0	0	6	1	7	4	0	6	1	2	0	3	4	4	0	2	1	3	5	5	7	4	2	10
hsa-mir-4675_hsa-miR-4675	0	0	0	0	0	0	0	0	0	0	0	0	0	0	0	0	0	0	0	0	0	0	0	0	0	0	0	0	0	0	0	0	0	0	0	0	0	0	0	0	0	0	0	0	0	0	0	0	0
hsa-mir-1915_hsa-miR-1915-5p	0	0	0	0	0	0	0	0	0	0	0	0	0	0	0	0	0	0	0	0	0	0	0	0	0	0	0	0	0	0	0	0	0	0	0	0	0	0	0	0	0	0	0	0	0	0	0	0	0
hsa-mir-1915_hsa-miR-1915-3p	0	0	0	0	0	0	0	0	0	0	0	0	0	0	0	0	0	1	0	0	0	0	0	0	0	0	0	0	0	0	0	0	0	0	0	0	0	0	0	0	0	0	0	0	0	0	0	0	0
hsa-mir-1254-2_hsa-miR-1254	3	4	3	1	3	2	4	2	3	1	5	1	5	2	3	5	2	7	2	1	2	1	5	1	4	1	1	3	1	1	0	0	1	3	0	5	1	0	5	1	5	1	1	3	1	3	1	3	1
hsa-mir-603_hsa-miR-603	2	2	0	0	0	0	0	0	0	0	1	0	0	2	0	2	0	1	1	0	0	0	0	1	0	0	1	0	0	0	0	0	1	0	0	0	1	1	1	2	0	0	0	1	0	1	1	0	1
hsa-mir-8086_hsa-miR-8086	0	0	0	0	0	0	0	0	0	0	0	0	0	0	0	0	0	0	0	0	0	0	0	0	0	0	0	0	0	0	0	0	0	0	0	0	0	0	0	0	0	0	0	0	0	0	0	0	0
hsa-mir-604_hsa-miR-604	0	0	0	0	0	0	0	0	0	0	0	0	0	0	0	0	0	0	0	0	0	0	0	0	0	0	0	0	0	0	0	0	0	0	0	0	0	0	0	0	0	0	0	0	0	0	0	0	0
hsa-mir-938_hsa-miR-938	0	1	1	0	0	0	1	0	1	0	0	1	0	0	1	1	1	0	0	0	1	1	0	0	2	2	0	1	1	1	0	0	0	0	1	0	0	0	2	0	0	0	0	2	3	0	1	0	1
hsa-mir-7162_hsa-miR-7162-5p	0	0	0	0	0	0	0	0	0	0	0	0	0	0	0	0	0	0	0	0	0	0	0	0	0	0	0	0	0	0	0	0	0	0	0	0	0	0	0	0	0	0	0	0	0	0	0	0	0
hsa-mir-7162_hsa-miR-7162-3p	0	0	0	0	0	0	0	0	0	0	0	0	0	0	0	0	0	0	0	0	0	0	0	0	0	0	0	0	0	0	0	0	0	0	0	0	0	0	0	0	0	0	0	0	0	0	0	0	0
hsa-mir-3611_hsa-miR-3611	16	20	10	9	6	8	8	4	7	7	11	12	6	5	8	16	7	12	11	8	7	16	7	7	8	19	8	31	24	17	5	9	14	12	9	6	21	28	15	14	22	9	15	28	17	12	30	4	12
hsa-mir-4683_hsa-miR-4683	0	1	3	2	0	1	1	0	1	0	1	0	0	0	1	0	0	2	2	1	0	0	0	0	0	4	0	2	0	2	0	0	2	0	0	1	0	1	0	1	1	0	1	2	1	0	0	0	1
hsa-mir-5100_hsa-miR-5100	682	531	644	474	646	264	259	345	645	436	492	479	521	445	413	1139	675	832	658	1026	408	576	579	544	673	1505	572	886	719	437	169	402	623	444	397	768	743	1278	1621	1507	5064	192	504	744	816	1230	839	1159	2028
hsa-mir-3156-1_hsa-miR-3156-5p	0	0	0	0	0	0	0	0	0	0	0	0	0	0	0	0	0	0	0	0	0	0	0	0	0	0	0	0	0	0	0	0	0	0	0	0	0	0	0	0	0	0	0	0	0	0	0	0	0
hsa-mir-3156-1_hsa-miR-3156-3p	0	0	0	0	0	0	0	0	0	0	0	0	0	0	0	0	0	0	0	0	0	0	0	0	0	0	0	0	0	0	0	0	0	0	0	0	0	0	0	0	0	0	0	0	0	0	0	0	0
hsa-mir-4294_hsa-miR-4294	0	0	0	0	0	0	0	0	0	0	0	0	0	0	0	0	0	0	0	0	0	0	0	0	0	0	0	0	0	0	0	0	0	0	0	0	0	0	0	0	0	0	0	0	0	0	0	0	0
hsa-mir-605_hsa-miR-605-5p	15	10	6	3	8	7	11	3	9	10	12	10	11	3	19	21	2	7	10	22	13	11	7	5	7	11	5	9	10	0	0	4	3	12	4	11	12	10	5	4	1	6	8	2	6	27	2	1	8
hsa-mir-605_hsa-miR-605-3p	10	8	7	3	4	4	4	1	8	5	5	14	11	4	2	17	6	6	17	15	11	8	8	6	4	26	4	11	7	6	0	8	12	9	6	14	16	7	16	6	2	8	4	5	6	14	0	1	10
hsa-mir-548f-1_hsa-miR-548f-3p	2	1	2	1	0	0	0	0	0	0	0	0	1	1	0	0	1	0	0	0	0	0	2	0	2	0	1	6	2	0	0	1	1	3	0	1	2	0	0	0	0	1	1	3	2	1	4	1	0
hsa-mir-548f-1_hsa-miR-548f-5p	3	0	3	3	1	0	0	0	1	0	0	0	0	0	0	2	1	1	4	0	1	0	2	1	0	0	0	7	2	1	3	0	1	0	0	3	0	2	0	1	0	0	1	4	4	0	5	2	4
hsa-mir-3924_hsa-miR-3924	0	0	0	0	0	0	0	0	0	0	0	0	0	0	0	0	0	0	0	0	0	0	0	0	0	0	0	0	0	0	0	0	0	0	0	0	0	0	0	0	0	0	0	0	0	0	0	0	0
hsa-mir-1296_hsa-miR-1296-5p	17	21	19	11	15	5	4	6	11	15	7	19	4	3	11	15	12	12	23	4	11	13	11	11	18	16	4	12	8	13	1	3	5	5	3	15	12	17	41	13	11	1	9	6	8	16	15	5	5
hsa-mir-1296_hsa-miR-1296-3p	2	1	0	3	2	2	2	0	2	2	2	2	2	3	6	2	0	6	4	2	1	4	2	0	1	4	4	7	4	4	0	3	1	0	0	5	5	4	2	2	8	1	3	7	1	2	6	7	10
hsa-mir-7151_hsa-miR-7151-5p	1	2	3	2	0	0	0	0	0	0	0	0	0	0	1	0	0	0	0	0	0	0	0	0	1	0	0	0	1	0	0	0	0	1	0	0	0	0	3	0	0	0	0	0	0	0	0	0	0
hsa-mir-7151_hsa-miR-7151-3p	1	2	7	4	3	0	0	0	0	1	0	1	0	0	0	2	0	0	1	0	1	4	2	1	4	0	3	1	2	0	0	0	0	0	4	2	0	4	3	0	1	0	1	1	0	1	0	0	0
hsa-mir-1254-1_hsa-miR-1254	3	8	4	3	3	0	1	0	4	0	3	0	6	0	1	6	1	1	4	3	2	1	3	4	6	2	1	2	2	1	0	1	2	1	1	3	2	3	5	4	3	0	0	3	2	3	6	4	4
hsa-mir-7152_hsa-miR-7152-5p	0	0	1	1	0	0	0	0	0	0	0	0	0	0	0	1	0	1	1	0	0	0	0	0	0	0	0	0	0	1	0	0	0	0	0	1	1	0	0	0	0	0	1	0	2	0	0	0	0
hsa-mir-7152_hsa-miR-7152-3p	1	0	0	0	1	0	1	0	0	0	0	2	0	0	0	0	0	0	1	2	0	0	1	3	0	0	0	0	0	2	1	0	0	0	0	0	0	0	0	2	0	0	1	0	2	1	1	0	0
hsa-mir-4676_hsa-miR-4676-5p	2	5	2	5	3	8	2	1	3	4	7	3	3	2	4	11	9	9	5	8	2	3	3	3	2	12	3	14	4	2	0	4	4	4	1	4	9	7	2	3	16	1	2	0	4	5	2	3	7
hsa-mir-4676_hsa-miR-4676-3p	2	10	3	4	3	2	4	1	11	2	10	5	2	3	3	5	2	9	13	5	2	6	9	4	4	23	3	4	1	3	0	1	8	6	6	1	7	6	12	3	6	4	1	2	6	12	3	6	9
hsa-mir-606_hsa-miR-606	0	0	0	0	0	0	0	0	0	0	0	0	0	0	0	0	0	0	0	0	0	0	0	0	0	0	0	0	0	0	0	0	0	0	0	0	0	0	0	0	0	0	0	0	0	0	0	0	0
hsa-mir-346_hsa-miR-346	0	0	0	0	0	0	0	0	0	0	0	0	0	0	0	0	0	0	0	0	0	0	0	0	0	0	0	0	0	0	0	0	0	0	0	0	0	0	0	0	0	0	0	0	0	0	0	0	0
hsa-mir-4678_hsa-miR-4678	0	0	0	0	0	0	0	0	0	0	0	0	0	0	0	0	0	1	0	0	0	0	0	0	0	0	0	0	0	0	0	0	0	0	0	0	0	0	0	0	2	0	0	0	0	0	1	0	0
hsa-mir-4679-2_hsa-miR-4679	0	0	0	0	0	0	0	0	0	0	0	0	0	1	0	0	0	0	0	0	0	0	0	0	0	0	0	0	0	0	0	0	0	0	0	0	0	0	0	0	0	0	0	0	0	0	0	0	0
hsa-mir-4679-1_hsa-miR-4679	0	0	0	0	0	0	0	0	0	0	0	0	0	0	0	0	0	0	1	0	0	0	0	0	0	0	0	0	0	0	0	0	0	0	0	0	0	0	0	0	0	0	0	0	0	0	0	0	0
hsa-mir-107_hsa-miR-107	4509	5881	4705	3312	2769	2239	2460	1458	5274	3228	4376	4491	3299	1823	3759	8565	3553	5334	5253	3785	2606	4023	4301	3133	3590	7027	2149	6957	3832	2615	819	1733	4056	2934	2266	4902	4034	5940	9649	4484	5249	1759	2783	5054	4170	7842	4041	3707	6770
hsa-mir-3157_hsa-miR-3157-5p	26	16	17	17	11	1	9	5	20	12	15	12	10	3	11	23	9	15	24	17	9	12	9	12	10	11	13	40	15	10	5	5	7	7	3	8	13	34	8	13	32	9	2	26	20	13	28	25	26
hsa-mir-3157_hsa-miR-3157-3p	2	1	0	1	1	0	0	0	2	0	2	0	1	0	1	2	1	1	1	1	0	1	1	0	1	2	1	3	2	0	0	1	0	2	0	0	0	4	2	2	2	0	1	1	0	0	1	1	0
hsa-mir-607_hsa-miR-607	0	0	0	0	0	1	0	0	1	0	1	2	1	1	1	0	0	0	0	0	0	0	0	0	0	0	0	0	0	0	0	0	0	0	0	3	0	0	0	0	0	0	1	0	0	2	0	0	0
hsa-mir-1287_hsa-miR-1287-5p	64	89	67	35	44	37	26	20	50	25	61	55	43	21	44	89	37	66	79	40	44	63	55	37	26	94	28	175	37	56	18	10	50	40	20	47	40	90	64	51	49	25	36	68	60	91	79	68	88
hsa-mir-1287_hsa-miR-1287-3p	16	10	8	2	5	7	2	2	9	4	9	7	8	4	5	8	2	7	13	7	4	3	5	6	4	10	11	21	3	4	0	0	9	4	6	9	11	10	13	8	5	15	3	8	9	13	23	9	8
hsa-mir-4685_hsa-miR-4685-5p	0	0	0	0	0	0	0	0	0	0	0	0	0	0	0	0	0	0	0	0	0	0	0	0	0	0	0	0	0	0	0	0	0	0	0	0	0	0	0	0	0	0	0	0	0	0	0	0	0
hsa-mir-4685_hsa-miR-4685-3p	6	16	5	7	11	1	1	1	7	9	5	9	5	1	8	20	7	13	14	8	3	15	10	6	4	6	5	8	5	2	3	4	7	7	3	11	7	11	16	17	9	1	3	13	7	10	2	7	10
hsa-mir-6507_hsa-miR-6507-5p	0	0	0	0	0	0	0	0	0	0	0	7	0	0	0	0	0	0	0	0	0	0	0	0	0	0	0	0	0	0	0	0	0	0	0	0	0	0	0	0	0	0	0	0	0	0	0	0	0
hsa-mir-6507_hsa-miR-6507-3p	0	0	0	0	0	0	0	0	0	0	0	1	0	0	0	0	0	0	0	0	0	0	0	0	0	0	0	0	0	0	0	0	0	0	0	0	0	0	0	0	0	1	0	0	0	0	0	0	0
hsa-mir-608_hsa-miR-608	0	0	0	0	0	0	0	0	0	0	0	0	0	0	0	0	0	0	0	0	0	0	0	0	0	0	0	0	0	0	0	0	0	0	0	0	0	0	0	0	0	0	0	0	0	0	0	0	0
hsa-mir-3158-2_hsa-miR-3158-3p	1	7	2	4	0	5	2	0	2	2	3	1	1	1	1	4	4	5	6	3	1	2	3	2	2	3	0	9	5	4	0	2	3	3	1	6	3	4	7	6	7	3	2	2	3	3	2	5	2
hsa-mir-3158-2_hsa-miR-3158-5p	1	1	2	0	0	4	1	2	0	4	4	2	0	1	1	5	1	5	4	2	4	5	0	1	2	2	0	11	0	3	1	3	1	5	1	3	2	5	8	3	12	1	6	6	2	2	3	3	1
hsa-mir-3158-1_hsa-miR-3158-3p	1	1	2	0	0	4	1	2	0	4	4	2	0	1	1	5	1	5	4	2	4	5	0	1	2	2	0	11	0	3	1	3	1	5	1	3	2	5	8	3	12	1	6	6	2	2	3	3	1
hsa-mir-3158-1_hsa-miR-3158-5p	1	7	2	4	0	5	2	0	2	2	3	1	1	1	1	3	4	5	6	3	1	2	3	2	2	3	0	9	5	4	0	2	3	3	1	6	3	4	7	6	6	3	2	2	3	3	2	5	2
hsa-mir-146b_hsa-miR-146b-5p	21402	15648	23950	12533	19164	4133	7517	8862	16761	11881	30546	15668	14469	10087	10445	28638	20297	22460	17178	10940	12917	14134	17723	18058	9980	17680	5050	29050	14886	19388	13977	4964	12400	5187	6654	8447	23252	30105	14324	17362	17663	4726	13641	48983	34641	15300	47065	18728	44279
hsa-mir-146b_hsa-miR-146b-3p	38	39	59	16	39	15	9	36	35	25	69	40	23	32	23	48	57	55	40	53	27	41	60	25	37	55	14	50	54	28	21	14	37	17	10	20	53	51	38	50	18	13	44	65	78	46	59	47	105
hsa-mir-1307_hsa-miR-1307-3p	1223	1181	1322	783	536	397	582	404	1038	822	1042	1166	676	684	942	1703	1002	1409	1331	879	713	959	1009	736	926	1689	458	1628	877	606	189	659	974	785	381	1057	873	1527	1985	938	1116	381	600	1088	1111	1440	731	998	1451
hsa-mir-1307_hsa-miR-1307-5p	5886	5020	4173	3585	1476	1583	2659	1773	4192	3034	5294	3309	2965	2190	3516	6232	3012	5400	5447	5654	1689	4249	3261	2490	3541	7846	2700	7882	4078	2781	667	2324	3869	2226	1524	5670	3037	4013	8363	3887	4490	1685	2223	5357	6749	7467	4870	4453	5449
hsa-mir-936_hsa-miR-936	1	0	0	1	0	0	0	1	0	0	0	0	0	0	0	0	0	0	0	1	0	1	0	0	0	0	0	0	0	0	0	0	0	0	0	0	1	0	0	0	0	0	0	0	0	1	0	0	0
hsa-mir-609_hsa-miR-609	0	1	0	0	0	0	0	0	0	0	0	0	0	0	0	0	0	0	0	0	0	0	0	0	0	0	0	0	0	0	0	1	0	0	0	0	0	0	0	0	0	0	0	0	0	0	0	1	0
hsa-mir-4482_hsa-miR-4482-5p	0	0	0	1	0	0	0	0	2	0	2	0	0	0	0	0	2	0	5	0	0	0	0	0	0	0	0	3	1	1	0	0	0	0	0	0	0	0	3	2	0	0	0	3	0	0	0	0	0
hsa-mir-4482_hsa-miR-4482-3p	0	0	0	1	0	0	0	0	0	0	5	0	0	0	0	0	0	0	8	0	0	0	0	0	0	0	0	1	0	0	0	0	0	0	2	0	1	3	1	0	0	0	0	6	1	0	0	0	0
hsa-mir-4680_hsa-miR-4680-5p	0	0	0	1	1	0	0	0	0	1	2	0	0	0	0	0	0	0	1	0	0	0	0	0	0	0	1	0	0	0	0	0	0	1	0	0	0	1	0	0	0	0	0	0	3	0	0	1	0
hsa-mir-4680_hsa-miR-4680-3p	0	0	1	0	0	0	0	0	1	0	0	0	1	0	0	1	0	0	1	0	0	0	0	0	0	4	0	0	0	0	1	0	0	0	0	0	1	0	0	0	1	0	0	0	0	0	0	0	1
hsa-mir-548e_hsa-miR-548e-3p	56	52	57	37	29	24	26	23	31	22	37	34	14	8	7	32	40	60	56	67	32	66	31	32	35	36	47	126	66	43	16	29	73	40	18	77	45	63	83	54	34	20	35	84	69	70	84	51	98
hsa-mir-548e_hsa-miR-548e-5p	9	9	11	10	6	3	10	3	5	8	6	11	7	5	7	14	7	12	14	12	7	9	15	10	12	6	12	19	5	16	6	5	8	10	6	8	15	18	32	22	6	6	6	17	11	13	12	10	11
hsa-mir-6715b_hsa-miR-6715b-5p	0	0	0	0	0	0	0	0	0	0	0	0	0	0	0	0	0	0	0	0	0	0	0	0	0	0	0	0	0	0	0	0	0	0	0	0	0	0	0	0	0	0	0	0	0	0	0	0	0
hsa-mir-6715b_hsa-miR-6715b-3p	0	0	0	0	0	0	0	0	0	0	0	0	0	0	0	0	0	0	0	0	0	0	0	0	0	0	0	1	0	0	0	1	0	0	0	0	0	0	0	0	0	0	0	0	0	0	0	0	0
hsa-mir-6715a_hsa-miR-6715a-3p	0	0	0	0	0	0	0	0	0	0	0	0	0	0	0	0	0	0	0	0	0	0	0	0	0	0	0	0	0	0	0	0	0	0	0	0	0	0	0	0	0	0	0	0	0	0	0	0	0
hsa-mir-4295_hsa-miR-4295	0	0	0	0	0	0	0	0	0	0	0	0	0	0	0	0	0	0	0	0	0	0	0	0	0	0	0	0	0	0	0	0	0	0	0	0	0	0	0	0	0	0	0	0	0	0	0	0	0
hsa-mir-4483_hsa-miR-4483	0	1	0	0	0	0	0	0	0	0	0	0	0	0	0	0	0	0	0	0	0	0	0	0	0	0	0	0	0	0	0	0	0	0	0	0	1	0	0	0	0	0	0	0	2	0	0	1	0
hsa-mir-2110_hsa-miR-2110	117	98	95	77	52	43	63	44	101	76	122	75	82	57	67	149	78	107	134	88	75	69	112	58	98	135	56	207	92	83	32	43	77	51	53	116	84	126	160	148	116	27	59	104	106	101	89	153	196
hsa-mir-3663_hsa-miR-3663-5p	0	0	0	0	0	0	0	0	0	0	0	0	0	0	0	0	0	0	0	0	0	0	0	0	0	0	0	0	0	0	0	0	0	0	0	0	0	0	0	0	0	0	0	0	0	0	0	0	0
hsa-mir-3663_hsa-miR-3663-3p	0	0	0	0	0	0	0	0	0	0	0	0	0	0	0	0	0	0	0	0	0	0	0	0	0	0	0	0	0	0	0	0	0	0	0	0	0	0	0	0	0	0	0	0	0	0	0	0	0
hsa-mir-4681_hsa-miR-4681	0	0	0	0	0	0	0	0	0	1	0	0	0	0	0	0	0	0	0	0	0	0	0	0	0	0	0	0	0	0	0	0	0	0	0	0	0	0	0	0	0	0	0	0	0	0	0	0	0
hsa-mir-4682_hsa-miR-4682	0	0	1	0	0	0	0	0	0	0	0	0	0	0	0	0	0	0	0	0	0	0	0	0	0	0	0	0	0	0	0	0	0	0	0	0	0	0	0	0	0	0	0	0	0	0	0	0	0
hsa-mir-3941_hsa-miR-3941	0	0	0	1	0	0	0	0	0	1	0	0	0	0	1	1	0	2	0	0	0	1	0	0	0	0	0	1	1	1	0	0	1	0	0	0	0	0	2	0	0	0	1	1	0	0	1	0	0
hsa-mir-4296_hsa-miR-4296	0	0	0	0	0	0	0	0	0	0	0	0	0	0	0	0	0	0	0	0	0	0	0	0	0	0	0	0	0	0	0	0	0	0	0	0	0	0	0	0	0	0	0	0	0	0	0	0	0
hsa-mir-4484_hsa-miR-4484	32	34	27	9	24	15	9	7	12	16	22	11	6	7	13	26	15	22	24	32	17	33	11	9	19	28	5	63	24	42	12	10	14	4	7	18	21	46	34	34	36	3	17	57	48	38	46	38	34
hsa-mir-4297_hsa-miR-4297	0	0	0	0	0	0	0	0	0	0	0	0	0	0	0	0	0	0	0	0	0	0	0	0	0	0	0	0	0	0	0	0	0	0	0	0	0	0	0	0	0	0	0	0	0	0	0	0	0
hsa-mir-378c_hsa-miR-378c	265	220	305	138	217	94	78	127	241	161	201	201	153	134	124	300	183	270	248	162	146	132	264	143	144	305	63	410	189	229	81	103	119	93	100	165	281	282	325	288	282	67	130	553	456	273	325	470	390
hsa-mir-202_hsa-miR-202-5p	1	0	0	0	0	0	1	1	2	0	1	0	2	0	1	0	1	2	2	3	1	0	1	1	0	0	0	6	0	1	1	0	1	0	1	0	1	1	0	0	10	0	1	0	0	1	0	4	3
hsa-mir-202_hsa-miR-202-3p	0	0	0	0	0	0	0	0	0	0	0	0	0	0	0	0	0	0	0	0	0	0	0	0	0	0	0	0	1	0	0	0	0	0	0	0	0	0	0	0	0	0	0	0	0	0	0	0	0
hsa-mir-3944_hsa-miR-3944-3p	0	1	1	0	2	0	2	0	0	0	0	0	0	0	0	1	0	2	0	0	0	0	0	1	1	1	0	0	1	0	0	0	0	0	0	0	0	1	0	0	0	0	0	0	1	0	0	0	0
hsa-mir-3944_hsa-miR-3944-5p	3	2	3	2	0	0	1	0	3	0	0	1	1	3	0	3	1	1	3	0	0	4	1	1	1	0	0	3	1	0	0	1	1	0	0	3	1	1	0	0	1	0	0	2	1	1	0	0	2
hsa-mir-6743_hsa-miR-6743-5p	0	0	0	0	0	0	0	0	0	0	0	0	0	0	0	0	0	0	0	0	0	0	0	0	0	0	0	0	0	0	0	0	0	0	0	0	0	0	0	0	0	0	0	0	0	0	0	0	1
hsa-mir-6743_hsa-miR-6743-3p	6	1	2	1	0	1	1	0	2	0	3	1	2	0	0	5	1	1	2	1	0	1	2	2	3	2	1	5	1	0	0	0	2	1	0	2	1	4	0	2	0	0	1	1	2	0	0	1	0
hsa-mir-210_hsa-miR-210-3p	179	351	238	172	158	112	108	113	229	180	191	191	205	88	150	325	263	252	405	164	117	257	264	182	116	425	211	339	210	133	58	85	255	194	91	334	216	320	550	319	364	125	222	299	229	260	221	161	300
hsa-mir-210_hsa-miR-210-5p	5	7	1	5	2	2	1	0	1	1	1	4	1	1	2	5	7	1	5	1	4	5	4	6	4	3	0	5	1	0	0	1	4	0	1	1	3	2	2	2	0	0	5	6	6	3	1	2	0
hsa-mir-6744_hsa-miR-6744-5p	0	0	0	0	0	0	0	0	0	0	0	0	0	0	0	0	0	0	0	0	0	0	0	0	0	0	0	0	0	0	0	0	0	0	0	0	0	0	0	0	0	0	0	0	0	0	0	0	0
hsa-mir-6744_hsa-miR-6744-3p	0	0	0	0	0	0	0	0	0	0	0	0	0	0	0	0	0	0	0	0	0	0	0	0	0	0	0	0	0	0	0	0	0	0	0	0	0	0	0	0	0	0	0	0	0	0	0	0	0
hsa-mir-4298_hsa-miR-4298	0	0	2	0	0	0	0	0	0	0	1	0	0	0	0	0	1	0	0	0	0	0	0	0	0	0	0	0	0	0	0	0	0	0	0	0	0	0	0	0	0	0	0	0	0	0	0	0	0
hsa-mir-7847_hsa-miR-7847-3p	7	8	6	1	2	0	3	3	3	1	7	2	2	0	2	7	4	10	8	9	7	9	9	4	9	6	11	15	6	3	4	5	11	5	2	13	12	18	7	5	21	2	12	7	9	18	2	5	13
hsa-mir-675_hsa-miR-675-5p	0	0	0	0	0	0	0	0	1	1	0	0	0	0	0	0	0	0	0	0	0	0	0	0	0	0	0	0	0	0	0	0	0	0	0	0	0	0	0	0	0	0	0	0	0	0	0	0	0
hsa-mir-675_hsa-miR-675-3p	1	0	0	1	0	0	0	0	0	0	0	0	0	1	0	1	0	0	0	0	0	0	0	1	0	0	0	0	0	0	0	0	0	0	0	0	0	0	0	0	0	0	0	0	0	0	0	0	2
hsa-mir-483_hsa-miR-483-5p	0	0	0	0	0	0	0	0	0	1	0	0	0	0	0	0	0	0	0	0	0	0	0	0	0	3	0	0	1	1	0	0	0	0	0	0	1	0	0	0	2	0	0	0	0	0	0	0	0
hsa-mir-483_hsa-miR-483-3p	0	0	1	4	0	0	0	1	2	0	1	0	0	1	0	0	0	0	0	1	1	0	3	0	1	0	0	1	0	0	0	0	0	4	1	3	1	2	0	0	0	0	0	0	3	0	0	0	0
hsa-mir-4686_hsa-miR-4686	0	0	0	0	0	0	0	0	0	0	0	0	0	0	0	0	0	0	0	0	0	0	0	0	0	0	0	0	0	0	0	0	0	0	0	0	0	0	0	0	0	0	0	0	0	0	0	0	0
hsa-mir-4687_hsa-miR-4687-5p	3	4	2	7	0	0	9	0	5	4	4	4	7	4	6	4	8	5	5	12	1	0	2	1	5	4	8	6	9	4	0	1	6	3	0	3	6	9	21	2	0	2	7	2	4	5	1	1	1
hsa-mir-4687_hsa-miR-4687-3p	0	2	1	2	0	0	1	0	0	0	0	0	2	0	1	2	1	0	1	0	1	2	0	0	0	0	0	3	0	2	0	0	4	0	0	2	1	1	2	1	0	0	0	1	0	0	1	0	1
hsa-mir-302e_hsa-miR-302e	0	0	0	0	0	0	0	0	1	0	0	0	0	0	0	0	0	0	1	0	0	0	0	0	1	0	1	0	1	0	0	0	0	0	0	0	0	0	0	0	0	0	0	1	0	0	1	0	0
hsa-mir-5691_hsa-miR-5691	0	0	0	0	0	0	0	0	0	0	0	0	0	0	0	0	0	0	0	0	0	0	0	0	0	0	0	0	0	0	0	0	0	0	0	0	0	0	0	0	0	0	0	0	0	0	0	0	0
hsa-mir-4485_hsa-miR-4485	38	13	29	7	33	7	15	1	16	10	26	14	45	34	4	51	32	84	44	12	14	19	23	4	32	20	5	15	5	12	0	5	4	3	9	42	13	51	22	65	10	4	7	9	16	2	10	13	40
hsa-mir-4299_hsa-miR-4299	0	0	1	0	0	0	0	0	0	0	0	0	0	0	0	0	1	1	1	2	0	1	0	0	1	0	3	0	0	0	0	1	0	0	1	0	0	1	3	4	0	0	0	2	1	0	1	0	0
hsa-mir-8070_hsa-miR-8070	0	0	0	0	0	0	0	0	0	0	0	0	0	0	0	0	0	0	0	0	0	0	0	0	0	0	0	0	0	0	0	0	0	0	0	0	0	0	0	0	0	0	0	0	0	0	0	0	0
hsa-mir-6124_hsa-miR-6124	0	0	0	0	0	0	0	0	0	0	0	0	0	0	0	1	0	0	0	0	0	0	0	0	0	0	0	0	0	0	0	0	0	0	0	0	0	0	0	0	0	0	0	0	0	0	0	0	2
hsa-mir-6073_hsa-miR-6073	0	0	0	0	0	0	0	0	0	0	0	1	0	0	0	0	0	1	1	1	0	1	0	0	0	0	0	1	0	0	0	0	0	0	0	0	0	2	1	1	1	0	0	0	1	1	0	0	2
hsa-mir-3159_hsa-miR-3159	1	0	3	1	0	1	0	2	0	0	0	0	1	0	1	0	0	0	1	1	0	1	1	0	0	2	0	3	0	0	0	1	1	0	0	0	0	1	0	4	0	0	0	4	1	0	4	0	3
hsa-mir-4486_hsa-miR-4486	0	0	0	0	0	0	0	0	0	0	0	0	0	0	0	0	0	0	0	0	0	0	0	0	0	0	0	0	0	0	0	0	0	0	0	0	0	0	0	0	0	0	0	0	0	0	0	0	0
hsa-mir-4694_hsa-miR-4694-5p	0	0	0	0	0	0	0	0	0	0	0	0	0	0	0	0	0	0	0	0	0	0	0	0	0	0	0	0	0	0	0	0	0	0	0	0	0	0	0	0	0	0	0	0	0	0	0	0	0
hsa-mir-4694_hsa-miR-4694-3p	0	0	0	0	0	0	0	0	0	0	0	0	0	0	0	0	0	0	0	0	0	0	0	0	0	0	0	0	0	0	0	0	0	0	0	0	0	0	0	0	0	0	0	0	0	0	0	0	0
hsa-mir-8054_hsa-miR-8054	0	0	0	0	0	0	0	0	0	0	0	0	0	0	0	0	0	0	0	0	0	0	0	0	0	0	0	0	0	0	0	0	0	0	0	0	0	0	0	0	0	0	0	0	0	0	0	0	0
hsa-mir-8087_hsa-miR-8087	0	0	0	0	0	0	0	0	0	0	0	0	0	0	0	0	0	0	0	0	0	0	0	0	0	0	0	0	0	0	0	0	0	0	0	0	0	0	0	0	0	0	0	0	0	0	0	0	0
hsa-mir-610_hsa-miR-610	5	3	0	1	0	0	0	1	2	0	3	1	1	1	0	2	2	1	0	0	0	1	5	1	0	0	1	1	0	0	0	1	2	2	0	3	4	1	6	0	3	1	2	1	1	1	1	2	0
hsa-mir-8068_hsa-miR-8068	0	0	0	0	0	0	0	0	0	0	0	0	0	0	0	0	0	0	0	0	0	0	0	0	0	0	0	0	0	0	0	0	0	0	0	0	0	0	0	0	0	0	0	0	0	0	0	0	0
hsa-mir-1343_hsa-miR-1343-3p	8	25	6	16	4	13	5	5	19	9	16	12	7	5	11	12	12	13	21	7	2	10	6	4	17	16	4	12	8	1	2	0	8	12	4	21	8	15	15	11	4	2	5	8	4	22	3	12	9
hsa-mir-1343_hsa-miR-1343-5p	0	0	0	0	0	0	1	0	1	0	0	0	0	1	0	1	0	0	0	0	0	0	0	0	0	0	0	1	0	0	0	0	0	0	0	0	0	0	0	0	0	1	0	0	0	0	0	0	0
hsa-mir-3973_hsa-miR-3973	0	0	0	0	0	0	0	0	0	0	0	0	0	0	0	0	0	0	0	0	0	0	0	0	0	0	0	0	0	0	0	0	0	0	0	0	0	0	0	0	0	0	0	0	0	0	0	0	0
hsa-mir-670_hsa-miR-670-5p	0	0	0	0	0	0	0	0	0	0	0	0	0	1	0	0	0	0	0	0	0	0	0	0	0	0	0	0	0	0	0	0	0	0	0	0	0	0	0	0	0	0	0	0	0	0	0	0	0
hsa-mir-670_hsa-miR-670-3p	0	0	0	0	0	0	0	0	0	0	1	0	0	0	0	1	1	0	0	1	0	1	0	0	0	0	0	1	0	0	0	0	0	0	0	0	0	1	0	0	0	0	0	1	0	2	2	1	0
hsa-mir-129-2_hsa-miR-129-5p	0	0	1	0	0	0	0	0	0	1	0	0	0	0	0	0	0	0	0	0	0	0	0	0	0	0	0	0	0	0	0	0	0	0	0	0	0	0	0	1	0	0	2	0	0	0	0	0	0
hsa-mir-129-2_hsa-miR-129-2-3p	3	1	2	0	2	0	0	0	0	0	0	0	0	1	0	0	2	0	2	1	2	0	1	2	1	0	0	0	1	0	0	1	1	1	0	0	1	1	2	1	1	0	2	2	1	2	0	0	2
hsa-mir-7154_hsa-miR-7154-5p	0	0	0	0	0	0	0	0	0	0	0	0	0	0	0	0	0	0	0	0	0	0	0	0	0	0	0	0	0	0	0	0	0	0	0	0	0	0	0	0	0	0	0	0	0	0	0	0	0
hsa-mir-7154_hsa-miR-7154-3p	0	0	0	0	0	0	0	0	0	0	0	0	0	0	0	0	0	0	0	0	0	0	0	0	0	0	0	0	0	0	0	0	0	0	0	0	0	0	0	0	0	0	0	0	0	0	0	0	0
hsa-mir-4688_hsa-miR-4688	1	3	0	0	1	1	0	3	1	0	2	3	1	0	1	0	1	1	1	1	0	0	0	0	0	0	1	2	0	0	0	2	0	3	0	1	2	1	3	0	2	0	0	2	2	0	0	6	2
hsa-mir-3160-1_hsa-miR-3160-3p	0	0	1	1	3	0	1	0	1	0	2	0	1	0	0	3	2	0	1	1	0	1	1	0	1	0	2	1	0	1	0	0	1	1	1	0	0	3	0	3	2	0	0	0	0	0	1	1	0
hsa-mir-3160-1_hsa-miR-3160-5p	0	0	0	1	1	0	2	1	0	0	1	2	1	0	2	3	1	0	3	0	1	0	2	0	0	1	0	1	1	2	0	0	0	0	0	2	0	1	0	0	0	0	0	0	1	1	3	0	0
hsa-mir-3160-2_hsa-miR-3160-3p	0	0	0	1	1	0	2	1	0	0	1	2	1	0	2	3	1	0	3	0	1	0	2	0	0	1	0	1	1	2	0	0	0	0	0	2	0	1	0	0	0	0	0	0	1	1	3	0	0
hsa-mir-3160-2_hsa-miR-3160-5p	0	0	1	1	3	0	1	0	1	0	2	0	1	0	0	3	2	0	1	1	0	1	1	0	1	0	2	1	0	1	0	0	1	1	1	0	0	3	0	3	2	0	0	0	0	0	1	1	0
hsa-mir-5582_hsa-miR-5582-5p	0	0	0	0	1	0	0	0	0	0	0	2	0	0	0	0	0	0	0	0	0	0	0	0	0	2	0	2	0	0	0	0	2	0	2	0	0	0	0	0	0	0	1	1	0	0	1	0	3
hsa-mir-5582_hsa-miR-5582-3p	7	7	6	7	4	1	3	1	3	2	5	2	2	3	3	4	2	10	7	10	4	7	2	7	17	9	9	15	6	4	0	4	15	5	2	12	9	9	12	5	7	2	9	8	4	22	1	7	8
hsa-mir-6745_hsa-miR-6745	0	0	0	0	0	0	0	0	0	0	0	0	0	0	0	0	0	0	0	0	0	0	0	0	0	0	0	0	0	0	0	0	0	0	0	0	0	0	0	0	0	0	0	0	0	0	0	0	0
hsa-mir-4487_hsa-miR-4487	0	0	0	0	1	0	0	0	1	0	0	0	0	0	0	1	0	1	0	0	1	0	0	0	0	3	1	0	4	0	1	2	0	0	0	0	0	1	0	5	1	0	0	0	3	0	0	4	0
hsa-mir-3161_hsa-miR-3161	0	0	0	6	0	0	0	0	0	0	0	0	0	0	0	0	1	0	0	1	0	9	0	0	7	0	1	0	0	0	0	1	0	0	0	0	0	0	0	0	0	0	0	7	1	0	0	1	0
hsa-mir-6128_hsa-miR-6128	0	0	0	0	0	0	0	0	0	0	0	0	0	0	0	0	0	1	0	0	0	0	0	0	0	0	0	0	0	0	0	0	0	0	0	0	0	0	0	0	0	0	2	0	0	0	0	0	0
hsa-mir-130a_hsa-miR-130a-5p	80	112	66	47	42	45	37	29	73	52	80	77	36	22	63	106	65	68	90	45	50	76	40	46	67	102	32	72	60	7	2	32	60	49	34	114	29	92	97	54	51	31	42	34	34	135	11	6	76
hsa-mir-130a_hsa-miR-130a-3p	10505	10015	9474	6028	5493	6235	4933	2700	10893	7488	9745	10228	6032	2991	8487	14885	9108	9323	10323	3144	4069	8797	5204	4559	6200	13497	4029	10264	7498	2854	324	9459	6930	4856	3694	10341	4940	21385	12454	7273	11621	4281	5089	3823	6345	15450	1953	1296	8051
hsa-mir-3162_hsa-miR-3162-5p	0	0	0	0	0	0	0	0	0	0	0	0	0	0	0	0	0	0	0	0	0	0	0	0	0	0	0	0	0	0	0	0	0	0	0	0	0	0	0	0	0	0	0	0	0	0	0	0	0
hsa-mir-3162_hsa-miR-3162-3p	0	0	0	2	0	0	0	0	2	0	0	0	0	1	0	0	0	1	0	0	0	1	0	0	0	1	1	1	0	0	0	0	1	0	0	1	0	0	0	0	0	0	0	0	0	0	1	0	0
hsa-mir-6503_hsa-miR-6503-5p	135	84	91	69	87	39	21	31	94	59	57	67	53	83	50	116	74	108	122	142	115	104	144	47	90	199	35	154	143	83	32	43	120	38	44	89	111	168	204	249	129	24	90	349	131	138	102	185	172
hsa-mir-6503_hsa-miR-6503-3p	60	47	44	31	58	12	14	14	83	34	41	47	53	33	40	76	40	78	66	68	78	50	78	64	70	85	23	110	80	77	21	35	77	38	30	65	69	99	113	155	110	28	32	188	75	59	66	187	97
hsa-mir-4488_hsa-miR-4488	67	6	55	26	121	2	9	0	69	14	63	34	80	92	0	235	74	109	79	3	3	23	17	9	17	33	1	1	13	1	0	3	0	5	8	16	12	47	12	17	11	2	4	1	2	2	0	1	27
hsa-mir-611_hsa-miR-611	0	0	0	0	0	0	0	0	0	0	0	0	0	0	0	0	0	0	0	0	0	0	0	0	0	0	0	0	0	0	0	0	0	0	0	0	0	0	0	0	0	0	0	0	0	0	0	0	0
hsa-mir-1908_hsa-miR-1908-5p	56	78	39	40	21	27	59	20	69	31	45	98	45	16	50	79	30	80	67	68	14	48	46	27	44	95	24	60	46	26	9	32	45	64	25	92	52	56	89	57	18	35	26	25	37	69	9	19	48
hsa-mir-1908_hsa-miR-1908-3p	1	0	0	1	0	0	0	0	0	0	1	1	0	0	0	0	0	3	2	1	0	0	1	1	0	0	0	0	2	0	0	0	1	0	0	1	0	0	2	0	1	0	2	0	1	0	0	0	0
hsa-mir-6746_hsa-miR-6746-5p	0	0	0	1	0	0	0	0	0	0	0	0	0	2	0	0	0	1	0	0	0	0	0	0	0	0	0	0	0	0	0	0	0	0	0	0	0	0	0	0	0	0	0	0	1	0	0	1	0
hsa-mir-6746_hsa-miR-6746-3p	0	0	0	0	0	0	0	0	1	0	0	0	0	0	0	0	0	0	0	0	0	0	0	0	0	0	0	0	0	0	0	0	0	1	0	0	0	0	0	0	0	0	0	0	0	0	0	0	0
hsa-mir-6747_hsa-miR-6747-5p	0	0	0	0	0	0	0	0	0	0	0	0	0	0	0	0	0	0	0	0	0	0	0	0	0	0	0	0	0	0	0	0	0	0	0	0	0	0	0	0	1	0	0	0	0	0	1	0	0
hsa-mir-6747_hsa-miR-6747-3p	15	15	17	11	10	3	16	4	12	14	10	24	6	5	19	21	11	6	17	12	6	15	9	10	8	16	10	18	11	2	3	4	11	6	8	13	11	16	16	11	7	2	12	14	9	19	9	16	11
hsa-mir-6748_hsa-miR-6748-5p	0	1	0	0	0	0	0	0	1	0	0	0	0	0	0	0	2	1	0	0	0	0	0	1	1	2	1	2	0	0	0	0	0	0	0	1	0	0	0	0	1	0	1	0	0	0	4	0	0
hsa-mir-6748_hsa-miR-6748-3p	4	5	3	3	4	3	0	1	1	1	5	2	4	5	1	5	3	1	4	2	2	3	4	5	6	6	1	3	3	3	1	1	2	0	1	2	2	3	15	1	2	0	1	2	0	6	2	3	7
hsa-mir-6514_hsa-miR-6514-5p	2	2	4	1	2	2	3	1	0	2	1	3	2	3	2	6	0	4	2	1	0	3	3	3	3	7	1	1	4	5	2	0	3	2	0	1	1	5	5	4	5	0	2	7	2	3	5	1	2
hsa-mir-6514_hsa-miR-6514-3p	7	11	6	2	2	2	0	0	7	5	7	3	3	0	0	6	3	3	2	3	2	4	5	1	2	2	0	7	2	3	3	1	4	2	0	3	5	4	9	2	5	4	3	5	6	6	5	5	3
hsa-mir-7155_hsa-miR-7155-5p	0	0	0	0	0	0	0	0	0	2	1	0	0	0	0	0	0	7	1	0	0	1	0	2	0	0	2	2	1	0	0	1	0	0	0	1	0	2	2	0	2	1	0	1	0	0	0	0	0
hsa-mir-7155_hsa-miR-7155-3p	0	2	0	0	1	0	1	0	1	0	0	0	0	0	0	1	1	1	1	0	1	1	2	3	1	0	2	2	0	0	0	0	3	2	0	0	2	2	2	0	4	0	0	1	2	0	0	2	0
hsa-mir-1237_hsa-miR-1237-3p	13	16	5	10	3	3	4	0	7	4	4	7	2	10	9	10	7	7	8	6	2	7	6	13	9	9	3	8	10	1	0	2	5	2	1	4	16	11	22	9	4	0	12	9	3	7	6	11	7
hsa-mir-1237_hsa-miR-1237-5p	0	1	0	0	0	0	0	0	0	0	1	0	0	0	0	0	0	0	0	0	0	0	1	0	0	0	0	0	1	0	0	0	0	0	0	0	0	2	0	1	1	0	0	0	0	1	0	1	0
hsa-mir-192_hsa-miR-192-5p	940	705	821	598	699	388	312	399	591	469	899	538	559	354	318	1068	623	656	838	591	338	500	690	520	604	1065	294	2131	796	763	453	245	519	243	386	335	789	876	832	632	1354	225	669	1720	1015	954	2085	841	2239
hsa-mir-192_hsa-miR-192-3p	13	16	17	12	10	1	1	6	6	8	25	19	6	6	12	15	13	22	15	5	4	12	11	8	14	11	4	51	19	22	11	2	10	3	8	5	14	22	11	5	23	5	11	29	26	13	50	18	55
hsa-mir-194-2_hsa-miR-194-5p	491	319	337	290	310	162	139	147	247	208	383	205	205	155	123	453	227	349	275	170	123	187	252	245	142	277	119	527	233	236	76	50	149	98	97	105	245	328	194	144	408	110	203	417	332	153	575	221	712
hsa-mir-194-2_hsa-miR-194-3p	5	2	1	0	2	1	0	0	2	3	2	4	0	2	2	3	3	1	3	3	1	2	3	1	1	11	2	7	3	0	1	1	1	0	0	1	1	8	0	0	1	0	0	2	0	0	3	5	6
hsa-mir-6750_hsa-miR-6750-5p	0	0	0	0	0	0	0	0	0	0	0	0	0	0	0	0	0	1	0	0	0	0	0	0	0	0	0	0	0	1	0	0	1	0	0	0	0	1	0	0	0	0	0	0	0	0	0	0	0
hsa-mir-6750_hsa-miR-6750-3p	0	3	1	3	1	0	1	0	4	2	3	4	3	0	2	5	1	0	4	2	0	3	1	0	2	0	1	3	3	0	0	0	0	1	0	6	0	0	0	0	1	0	5	0	0	2	0	0	0
hsa-mir-6749_hsa-miR-6749-5p	0	0	0	0	0	0	0	0	0	0	0	0	0	0	0	0	0	0	0	0	0	0	2	0	0	0	0	0	0	0	0	0	0	0	0	0	0	0	0	0	0	0	0	0	0	0	0	0	0
hsa-mir-6749_hsa-miR-6749-3p	0	1	0	0	1	0	0	0	0	0	0	0	0	0	0	0	0	0	0	0	0	0	0	1	0	0	2	0	0	0	0	0	0	0	1	0	0	1	0	0	0	0	0	0	0	0	0	0	0
hsa-mir-6879_hsa-miR-6879-5p	0	0	0	0	0	0	0	0	0	0	0	0	0	0	0	0	0	0	0	0	0	0	0	0	0	0	0	0	0	0	0	0	0	0	0	0	0	0	0	0	0	0	0	0	0	0	0	0	0
hsa-mir-6879_hsa-miR-6879-3p	1	0	0	0	0	0	0	1	0	1	0	1	0	0	0	0	1	1	0	0	0	1	0	0	0	1	0	1	0	0	0	0	0	1	0	0	0	0	0	0	0	0	0	0	2	0	0	0	1
hsa-mir-6751_hsa-miR-6751-5p	0	0	0	0	0	0	0	1	0	0	0	2	0	2	1	0	0	0	1	1	1	0	0	0	0	0	0	0	1	0	0	0	0	0	1	1	2	0	1	0	1	0	1	0	0	2	0	1	1
hsa-mir-6751_hsa-miR-6751-3p	0	1	2	0	0	0	1	1	1	3	2	3	0	0	0	2	0	0	4	1	2	0	1	3	3	6	0	0	1	0	1	0	0	1	0	3	1	0	0	1	2	1	1	1	0	0	0	1	5
hsa-mir-612_hsa-miR-612	0	0	0	0	0	0	0	0	0	0	0	0	1	0	0	0	0	1	0	0	0	0	0	0	0	0	0	0	0	0	0	0	0	0	0	0	0	0	0	0	0	0	0	0	0	0	0	0	0
hsa-mir-4690_hsa-miR-4690-5p	0	0	0	0	0	0	0	0	0	0	0	0	0	0	0	0	0	0	0	0	0	0	0	0	1	1	0	0	0	0	0	0	0	0	0	0	0	0	0	0	0	0	0	0	0	0	0	0	0
hsa-mir-4690_hsa-miR-4690-3p	6	4	5	4	4	0	0	1	6	6	6	6	8	5	4	5	3	2	5	1	1	5	3	3	0	9	2	9	0	4	2	2	1	4	2	1	2	9	5	1	7	3	1	7	5	2	6	4	3
hsa-mir-4489_hsa-miR-4489	0	0	0	0	0	0	0	0	1	0	0	0	0	0	0	2	0	1	1	0	0	0	0	0	0	0	0	0	0	1	0	0	0	0	0	1	0	0	0	0	0	0	0	2	1	0	0	2	3
hsa-mir-3163_hsa-miR-3163	0	0	0	0	0	0	0	0	0	0	0	0	0	0	0	0	0	1	0	0	0	0	0	0	0	0	0	1	0	0	0	2	0	0	0	0	0	0	0	0	0	0	0	0	0	0	0	0	0
hsa-mir-6860_hsa-miR-6860	0	0	0	0	0	0	0	0	0	0	0	0	0	0	0	0	0	0	0	0	0	0	0	0	0	0	0	0	0	0	0	0	0	0	0	0	0	0	0	0	0	0	0	0	0	0	0	0	0
hsa-mir-6752_hsa-miR-6752-5p	0	0	0	0	0	0	0	0	0	0	0	0	0	0	0	0	0	0	0	0	0	0	0	0	0	0	0	0	0	0	0	0	0	0	0	0	0	0	0	0	0	0	0	0	0	0	0	0	0
hsa-mir-6752_hsa-miR-6752-3p	2	2	2	7	5	1	3	1	3	2	1	0	2	1	5	2	1	2	2	2	3	3	9	5	3	3	0	5	1	0	3	1	0	0	1	0	4	4	2	0	1	0	2	4	6	8	1	3	6
hsa-mir-7113_hsa-miR-7113-5p	2	1	1	2	3	0	0	0	1	0	1	0	1	0	1	1	0	2	0	1	0	0	0	0	1	6	0	2	3	0	0	1	0	0	0	1	0	1	1	5	2	0	2	0	4	0	3	0	2
hsa-mir-7113_hsa-miR-7113-3p	0	3	0	0	1	0	0	1	0	0	0	0	1	2	0	0	0	0	2	0	0	1	0	0	0	0	1	0	0	1	2	0	2	0	0	0	2	0	0	0	0	0	0	0	1	0	0	0	0
hsa-mir-4691_hsa-miR-4691-5p	0	0	0	0	0	0	0	0	0	0	0	0	0	0	0	0	0	0	0	0	0	0	0	0	0	0	0	0	0	0	0	0	0	0	0	0	0	0	0	0	0	0	0	0	0	0	0	0	0
hsa-mir-4691_hsa-miR-4691-3p	0	0	1	0	0	0	0	0	1	0	0	0	0	0	0	0	0	0	0	0	0	0	0	0	0	0	0	0	0	0	0	0	0	0	0	0	0	0	0	0	0	0	0	0	0	0	0	0	0
hsa-mir-6753_hsa-miR-6753-5p	1	0	0	0	0	0	0	0	0	1	0	0	0	0	0	0	0	0	0	0	0	0	0	0	0	0	0	0	1	0	0	0	0	0	0	0	0	0	1	0	0	1	0	0	0	0	0	0	1
hsa-mir-6753_hsa-miR-6753-3p	0	0	0	0	0	0	0	0	0	0	1	0	0	0	0	0	0	0	0	0	0	0	0	0	0	2	0	0	0	0	0	0	0	0	0	0	0	0	1	0	0	0	0	0	0	0	0	0	0
hsa-mir-3164_hsa-miR-3164	0	0	0	1	0	0	1	0	0	0	0	0	0	0	0	0	1	0	0	0	1	0	1	0	1	0	0	1	0	0	0	0	1	0	0	1	0	4	1	0	2	0	0	0	0	1	0	0	0
hsa-mir-548k_hsa-miR-548k	25	27	17	9	13	13	9	14	12	7	15	19	21	6	7	19	16	17	15	14	9	16	10	8	17	26	9	39	26	18	6	8	23	17	8	22	15	30	33	29	14	9	20	26	17	27	34	39	30
hsa-mir-3664_hsa-miR-3664-5p	0	0	0	0	0	0	0	0	0	0	0	0	0	0	0	0	0	0	0	0	0	0	0	0	0	0	0	0	0	0	0	0	0	0	0	0	0	0	0	0	0	0	0	0	0	0	0	0	0
hsa-mir-3664_hsa-miR-3664-3p	0	0	0	0	0	0	0	0	0	0	0	0	0	0	0	0	0	0	0	0	0	0	0	0	0	0	0	0	0	0	0	0	0	0	0	0	0	0	0	0	0	0	0	0	0	0	0	0	0
hsa-mir-6754_hsa-miR-6754-5p	1	2	0	0	1	0	0	0	0	0	0	0	0	0	0	0	0	1	0	0	0	2	0	1	0	0	0	0	0	0	0	0	0	0	0	0	0	1	0	0	0	0	0	0	0	0	0	0	0
hsa-mir-6754_hsa-miR-6754-3p	0	0	0	0	0	1	0	1	0	0	0	0	0	0	0	0	1	0	0	0	0	0	1	1	0	0	0	0	0	0	0	0	0	0	0	0	0	0	0	0	0	0	0	1	0	0	0	0	0
hsa-mir-3165_hsa-miR-3165	0	0	0	0	0	0	1	1	0	0	0	0	0	0	0	0	0	1	0	0	0	0	2	0	0	0	1	0	0	0	0	0	1	0	0	0	0	1	0	1	0	1	0	0	0	1	0	1	3
hsa-mir-139_hsa-miR-139-5p	2529	4551	4420	2950	1583	1311	2251	732	3353	1868	3952	2242	3001	881	2597	6629	2673	3272	5856	3431	2242	3463	2021	3505	2649	5929	909	1572	3145	912	61	1356	1283	3564	1148	4561	1894	2585	5787	2625	2568	1466	3268	706	2016	5325	699	218	4596
hsa-mir-139_hsa-miR-139-3p	7	22	18	9	10	11	9	7	24	4	14	7	15	6	16	34	18	19	35	15	8	13	9	10	11	14	10	7	17	2	0	13	4	29	6	16	8	7	6	12	6	5	15	1	4	23	2	1	25
hsa-mir-4692_hsa-miR-4692	0	0	0	0	0	0	0	0	0	0	0	0	0	0	0	0	0	0	0	0	0	0	0	0	0	0	0	0	0	0	0	0	0	0	0	0	0	0	0	0	0	0	0	0	0	0	0	0	0
hsa-mir-548al_hsa-miR-548al	1	1	3	2	0	0	1	1	1	0	1	1	0	1	3	10	1	0	3	1	0	1	0	0	1	4	1	2	1	4	0	2	1	1	1	3	1	3	3	5	4	0	3	2	4	3	2	2	2
hsa-mir-4696_hsa-miR-4696	0	0	0	0	0	0	0	0	0	0	0	0	0	0	0	0	0	0	0	0	0	0	0	0	0	0	0	0	0	0	0	0	0	0	0	0	0	0	0	0	0	0	0	0	0	0	0	0	0
hsa-mir-326_hsa-miR-326	3677	5044	4550	2368	1477	1512	2271	1133	3590	2735	3669	4740	2221	1533	3037	4800	3190	3523	5348	2942	2032	3432	2172	2036	2521	5861	1054	3034	2361	1159	168	794	2407	2080	950	4333	2235	4361	5240	1921	1542	1058	1979	1876	1951	4768	922	923	2186
hsa-mir-708_hsa-miR-708-5p	11	120	21	101	70	41	4	8	113	45	180	102	11	9	50	109	114	18	96	7	50	24	14	48	43	88	50	49	6	12	7	17	4	19	3	37	132	7	16	5	16	31	20	16	118	8	163	9	32
hsa-mir-708_hsa-miR-708-3p	4	12	1	7	10	0	2	0	9	6	12	7	1	1	1	16	8	1	7	0	6	4	2	9	5	5	7	7	0	0	1	3	0	1	0	2	12	1	0	0	0	2	1	1	18	0	19	4	0
hsa-mir-5579_hsa-miR-5579-5p	0	0	0	0	0	0	0	0	0	0	0	0	0	0	0	1	0	0	0	0	0	0	0	0	0	1	0	0	0	0	0	0	0	0	0	0	0	0	0	0	0	0	0	0	0	0	0	0	0
hsa-mir-5579_hsa-miR-5579-3p	0	0	0	0	0	0	0	0	0	0	0	0	0	0	0	0	0	1	0	0	0	0	0	0	0	0	0	0	0	0	0	0	0	0	0	0	0	0	0	0	0	0	0	0	0	0	0	0	0
hsa-mir-4300_hsa-miR-4300	0	0	0	0	0	0	0	0	0	0	0	0	0	0	0	0	0	0	0	0	0	0	0	0	0	0	0	0	0	0	0	0	0	0	0	0	0	0	0	0	0	0	0	0	0	0	0	0	0
hsa-mir-6755_hsa-miR-6755-5p	2	0	0	0	0	0	0	0	0	0	0	0	0	2	0	1	0	2	0	0	0	1	0	0	0	0	0	0	0	0	0	0	0	0	0	0	2	1	0	1	0	0	1	0	0	0	1	0	1
hsa-mir-6755_hsa-miR-6755-3p	2	1	0	1	1	1	1	0	1	1	0	1	0	0	0	0	0	0	0	0	0	1	1	3	1	2	0	1	3	0	0	0	1	2	0	1	1	1	2	0	0	0	1	0	2	3	0	0	0
hsa-mir-3166_hsa-miR-3166	5	6	2	2	1	2	3	1	1	1	4	0	1	2	0	5	1	5	2	2	1	1	0	2	1	2	2	1	1	4	0	0	0	1	0	3	0	0	2	0	0	1	1	0	1	4	0	3	5
hsa-mir-4490_hsa-miR-4490	0	0	0	0	0	0	0	0	0	0	0	0	0	0	0	0	0	0	0	0	0	0	0	0	0	0	0	0	0	0	0	0	0	0	0	0	0	0	0	0	0	0	0	0	0	0	0	0	0
hsa-mir-1261_hsa-miR-1261	70	34	67	27	45	18	16	12	72	27	45	56	24	30	40	76	46	54	58	48	83	87	69	79	44	131	29	143	61	64	24	49	94	37	30	64	65	121	124	114	230	23	31	135	87	80	107	108	147
hsa-mir-1304_hsa-miR-1304-5p	20	21	23	6	7	7	9	4	15	16	17	14	12	8	7	29	15	33	23	18	11	18	8	17	16	24	7	28	20	10	3	13	23	7	7	20	10	17	47	12	24	5	7	23	13	27	14	16	32
hsa-mir-1304_hsa-miR-1304-3p	49	48	34	26	19	11	27	11	42	29	45	37	25	15	39	79	25	46	55	53	30	32	35	38	38	42	17	27	41	39	5	15	31	26	25	51	40	49	110	40	50	18	37	25	35	69	24	38	64
hsa-mir-548l_hsa-miR-548l	5	5	6	4	2	2	4	1	2	5	4	0	7	2	5	8	2	9	8	6	0	5	4	4	3	6	2	16	5	5	0	3	1	4	0	9	8	16	14	4	4	3	2	10	2	4	6	6	9
hsa-mir-1260b_hsa-miR-1260b	24484	19821	17302	17255	15849	9831	8997	10279	20680	14359	16011	15567	13253	8720	14116	22289	16845	17378	18488	16292	8495	17150	18893	17411	14846	40913	9410	32933	18266	7091	5723	3988	15322	9397	9632	15416	22151	31670	38225	21857	58491	6922	11029	12304	17698	27478	12201	32354	36194
hsa-mir-3920_hsa-miR-3920	3	3	2	0	0	0	2	1	4	1	4	5	3	0	0	1	0	3	1	3	1	6	2	5	5	0	3	5	2	1	0	1	3	0	1	4	2	0	2	1	0	2	0	0	0	6	0	0	4
hsa-mir-4693_hsa-miR-4693-5p	0	0	0	0	0	0	0	0	0	0	0	0	0	0	0	0	0	0	0	0	0	0	0	0	0	0	0	0	0	0	0	0	0	0	0	0	0	0	0	0	0	0	0	0	0	0	0	0	0
hsa-mir-4693_hsa-miR-4693-3p	0	0	0	0	0	0	0	0	0	0	0	0	0	0	0	0	0	0	0	0	0	0	0	0	0	0	0	0	0	0	0	0	0	0	0	0	0	0	0	0	0	0	0	0	0	0	0	0	0
hsa-mir-7641-1_hsa-miR-7641	24	8	28	21	22	9	17	17	17	9	11	21	20	23	9	19	26	31	31	55	12	43	35	14	17	91	6	55	165	9	45	8	5	5	9	109	98	43	150	148	62	2	101	142	28	187	79	79	256
hsa-mir-4491_hsa-miR-4491	0	2	1	0	0	0	0	0	0	1	0	0	0	0	0	3	0	0	0	0	0	0	0	0	1	1	0	2	0	0	0	0	0	0	0	0	0	0	0	0	0	0	0	0	0	0	0	0	0
hsa-mir-34b_hsa-miR-34b-5p	5	7	6	4	3	0	5	3	3	6	6	2	6	3	4	9	8	11	7	13	15	22	7	8	7	4	10	16	10	10	2	3	17	9	4	13	9	22	38	27	13	2	6	28	27	9	14	24	34
hsa-mir-34b_hsa-miR-34b-3p	1	2	1	1	0	3	0	0	0	0	0	0	1	1	2	0	0	0	2	0	2	1	0	2	0	0	1	0	3	6	0	0	7	0	0	1	2	6	0	7	0	0	0	6	0	2	1	4	3
hsa-mir-34c_hsa-miR-34c-5p	5	5	10	6	6	2	1	2	7	3	9	3	4	4	5	6	6	11	10	12	5	12	11	5	10	11	8	12	17	14	0	0	21	5	6	8	8	15	65	31	13	1	11	22	26	7	19	27	35
hsa-mir-34c_hsa-miR-34c-3p	0	1	0	0	0	0	0	0	1	0	0	1	0	1	0	0	0	1	0	1	1	2	0	0	0	1	0	0	0	1	0	0	0	0	0	2	0	1	3	0	0	0	0	1	2	0	3	1	3
hsa-mir-4301_hsa-miR-4301	5	5	3	2	1	1	1	0	3	0	1	1	1	3	3	3	2	7	4	3	0	1	2	0	1	4	1	6	5	1	0	2	4	5	3	3	2	3	10	1	0	0	1	2	3	7	2	5	4
hsa-mir-6716_hsa-miR-6716-5p	0	0	0	0	0	0	0	0	0	0	0	0	0	0	0	0	0	0	0	0	0	0	0	0	0	0	0	0	0	0	0	0	0	0	0	0	0	0	0	0	0	0	0	0	0	0	0	0	0
hsa-mir-6716_hsa-miR-6716-3p	1	4	1	2	0	2	2	0	1	1	0	0	0	0	3	2	4	1	1	1	0	0	2	1	0	2	3	0	0	0	0	0	0	1	0	1	0	3	2	2	0	0	1	0	2	2	0	0	2
hsa-mir-4492_hsa-miR-4492	9	5	4	4	5	2	1	1	12	1	3	4	3	3	0	2	12	6	12	0	3	1	4	1	5	2	0	0	1	0	0	0	0	2	0	5	1	14	3	0	1	0	0	0	0	0	0	0	2
hsa-mir-3656_hsa-miR-3656	6	9	7	4	4	2	2	6	11	3	8	8	6	6	3	11	6	7	5	3	2	3	8	2	4	24	3	6	2	4	0	4	14	6	2	9	8	13	20	4	5	3	3	3	8	5	3	1	7
hsa-mir-6756_hsa-miR-6756-5p	0	0	0	0	0	0	0	0	0	0	0	0	0	0	0	0	0	0	0	0	0	0	0	0	0	0	0	0	0	0	0	0	0	0	0	0	0	0	0	0	0	0	0	0	0	0	0	0	0
hsa-mir-6756_hsa-miR-6756-3p	0	0	0	0	0	0	0	0	0	0	0	0	0	0	0	0	0	1	1	0	0	0	0	0	0	0	0	0	0	0	0	0	0	0	0	0	0	1	0	0	0	0	0	0	0	0	0	0	0
hsa-mir-125b-1_hsa-miR-125b-5p	505	475	788	253	471	122	175	135	223	253	628	343	211	90	290	1232	174	302	438	129	81	146	159	113	162	271	124	369	176	186	57	12	93	84	54	175	278	365	169	134	359	105	149	347	570	154	391	222	181
hsa-mir-125b-1_hsa-miR-125b-1-3p	1	0	0	0	0	0	0	0	1	0	0	0	0	0	0	0	0	0	0	0	0	0	0	0	0	0	0	0	0	0	0	0	0	0	0	0	0	0	0	0	0	0	0	0	0	0	0	0	0
hsa-let-7a-2_hsa-let-7a-5p	28343	26690	31306	16683	16366	11598	11759	11125	26638	13721	25487	23228	20355	11289	12413	36815	17946	25737	25047	20345	18235	21327	30629	16731	21897	44621	12749	53915	26149	22449	9484	8497	29695	15105	14658	28481	25581	31232	44636	32785	27100	8646	20704	52562	31945	32618	47341	33146	45649
hsa-let-7a-2_hsa-let-7a-2-3p	0	0	0	0	0	0	0	0	0	0	0	0	0	0	0	0	0	0	0	0	0	0	0	1	0	0	0	0	0	0	0	0	0	0	0	0	0	0	0	0	1	0	0	0	0	1	0	0	0
hsa-mir-100_hsa-miR-100-5p	67	117	129	24	89	8	27	54	51	21	126	87	17	16	14	13	16	48	25	17	14	56	102	98	58	123	17	134	16	157	2	4	52	24	10	57	48	193	26	46	158	20	35	23	129	138	16	93	42
hsa-mir-100_hsa-miR-100-3p	0	1	0	0	0	0	0	0	0	0	1	0	0	0	0	0	0	0	0	0	0	0	1	0	0	0	0	0	0	0	0	0	0	0	0	0	0	2	0	0	0	0	0	0	0	0	0	0	0
hsa-mir-4493_hsa-miR-4493	0	0	0	0	0	0	1	0	0	0	0	0	0	0	0	0	0	0	2	0	0	1	0	0	0	0	0	1	0	0	0	0	0	0	0	0	0	0	0	0	0	0	0	1	0	0	0	0	0
hsa-mir-3167_hsa-miR-3167	0	0	0	0	0	0	0	0	0	0	0	0	0	0	0	0	0	0	0	0	0	0	0	0	0	0	0	0	0	0	0	0	0	0	0	0	0	0	0	0	0	0	0	0	0	0	0	0	0
hsa-mir-6090_hsa-miR-6090	0	0	0	0	0	0	0	0	0	0	0	0	0	0	0	0	0	0	0	0	0	0	0	0	0	0	0	0	0	0	0	0	0	0	0	0	0	0	0	0	0	0	0	0	0	0	1	1	0
hsa-mir-8052_hsa-miR-8052	0	0	0	0	0	0	0	0	0	0	0	0	0	0	0	0	0	0	0	0	0	0	0	0	0	0	0	0	0	0	0	0	0	0	0	0	0	0	0	0	0	0	0	0	0	0	0	0	0
hsa-mir-4697_hsa-miR-4697-5p	0	0	0	0	0	0	0	0	0	0	0	0	0	0	0	0	0	0	0	0	0	0	0	0	0	0	0	0	0	0	0	0	0	0	0	0	0	0	0	0	0	0	0	0	0	0	0	0	0
hsa-mir-4697_hsa-miR-4697-3p	0	0	0	0	0	0	0	0	0	0	0	1	0	0	0	0	0	1	0	0	0	0	0	0	0	0	0	0	0	0	0	0	0	0	0	0	0	0	0	1	0	0	0	0	6	0	2	0	0
hsa-mir-3649_hsa-miR-3649	0	0	0	0	0	0	0	0	0	0	0	0	0	0	0	0	0	0	0	0	0	0	0	0	0	0	0	0	0	0	0	0	0	0	0	0	0	0	0	0	0	0	0	0	0	0	0	0	0
hsa-mir-200c_hsa-miR-200c-5p	0	0	0	0	0	0	0	0	0	0	1	0	0	1	1	0	0	0	2	1	0	1	1	0	0	1	0	3	0	2	2	0	0	0	0	1	1	0	1	5	7	0	2	0	2	2	0	1	1
hsa-mir-200c_hsa-miR-200c-3p	591	500	575	370	301	236	236	175	391	277	423	453	305	225	338	689	417	549	533	307	332	379	401	366	370	489	176	962	393	294	147	129	361	298	183	403	523	715	500	526	293	179	323	597	543	475	701	426	881
hsa-mir-141_hsa-miR-141-5p	2	0	8	4	3	1	0	1	1	1	1	1	0	1	2	2	1	2	2	2	2	5	4	1	0	1	2	9	0	2	0	1	5	1	1	3	3	2	1	4	7	1	0	4	8	0	4	4	2
hsa-mir-141_hsa-miR-141-3p	441	317	348	251	254	160	157	168	261	220	277	263	251	122	167	467	238	280	349	231	174	215	197	199	190	371	114	835	326	375	158	103	233	127	132	226	394	562	356	343	369	108	210	576	609	327	828	360	519
hsa-mir-1244-1_hsa-miR-1244	0	0	0	0	0	0	0	0	0	0	0	0	0	0	0	0	0	0	0	0	0	0	0	0	0	0	0	0	0	0	0	0	0	0	0	0	0	0	0	0	0	0	0	0	0	0	0	0	0
hsa-mir-1244-2_hsa-miR-1244	0	0	0	0	0	0	0	0	1	0	0	0	1	0	0	0	0	0	0	0	0	0	0	0	0	0	0	0	0	0	0	0	0	0	0	0	0	0	0	0	0	0	0	0	0	0	0	0	0
hsa-mir-613_hsa-miR-613	0	0	0	0	0	0	0	0	0	0	0	0	0	0	0	0	0	0	0	0	0	0	0	0	0	0	0	0	0	0	0	0	0	0	0	0	0	0	0	0	0	0	0	0	0	0	0	0	0
hsa-mir-614_hsa-miR-614	0	0	0	0	0	0	0	0	0	0	0	0	0	0	0	0	0	0	0	0	0	0	0	0	0	0	0	0	0	0	0	0	0	0	0	0	0	0	0	0	0	0	0	0	0	0	0	0	0
hsa-mir-3974_hsa-miR-3974	0	0	0	0	0	0	0	0	0	0	0	0	0	0	0	0	0	0	0	0	0	0	0	0	0	0	0	0	0	0	0	0	0	0	0	0	0	0	0	0	0	0	0	0	0	0	0	0	0
hsa-mir-920_hsa-miR-920	0	0	0	0	0	0	0	0	0	0	0	0	0	0	0	0	0	0	0	0	0	0	0	0	0	0	0	0	0	0	0	0	0	0	0	0	0	0	0	0	0	0	0	0	0	0	0	0	0
hsa-mir-4302_hsa-miR-4302	0	0	0	0	0	0	0	0	0	0	0	0	0	0	0	0	0	0	0	0	0	0	0	0	0	0	0	0	0	0	0	0	0	0	0	0	0	0	0	0	0	0	0	0	0	0	0	0	0
hsa-mir-7851_hsa-miR-7851-3p	2	5	2	0	0	0	2	0	2	1	1	1	2	0	0	1	2	7	6	3	1	3	3	1	2	9	1	1	3	2	0	0	6	4	2	1	3	3	3	1	4	1	1	2	1	1	4	0	2
hsa-mir-4698_hsa-miR-4698	0	0	0	0	0	0	0	0	0	0	0	0	0	0	0	0	0	0	0	0	0	0	0	0	0	1	0	0	0	0	0	0	0	0	0	0	0	0	0	0	0	0	0	0	0	0	0	0	0
hsa-mir-4494_hsa-miR-4494	0	0	0	0	0	0	0	0	0	0	0	0	0	0	0	2	0	0	0	0	0	0	0	0	0	0	0	2	0	0	0	0	0	0	0	0	0	0	0	0	0	0	0	0	0	0	0	0	0
hsa-mir-6505_hsa-miR-6505-5p	1	1	0	2	0	1	0	0	0	0	3	0	1	0	1	0	1	2	1	2	1	1	3	0	0	0	0	0	0	1	0	0	3	0	0	2	1	0	2	0	0	0	1	2	0	0	1	0	3
hsa-mir-6505_hsa-miR-6505-3p	1	1	3	2	0	1	1	0	1	0	2	5	0	1	3	0	1	0	4	0	0	1	0	1	2	3	0	0	0	0	0	0	1	2	0	0	4	2	7	0	0	0	0	0	1	0	1	2	0
hsa-mir-1291_hsa-miR-1291	4	3	0	4	2	2	1	6	1	3	2	0	2	4	0	5	2	6	6	1	3	1	2	0	5	6	2	10	0	2	1	2	5	3	0	3	4	2	2	3	1	0	1	10	5	6	13	10	7
hsa-mir-4701_hsa-miR-4701-5p	1	4	1	0	1	1	1	1	0	1	0	0	0	0	0	4	6	3	2	0	0	4	2	2	0	0	0	0	2	0	0	0	3	0	0	2	2	0	0	3	1	0	1	0	0	0	0	0	5
hsa-mir-4701_hsa-miR-4701-3p	5	7	4	1	2	4	5	1	8	3	3	7	4	0	2	9	3	1	3	0	0	1	4	4	3	2	4	2	3	2	0	3	1	2	0	4	3	7	6	7	1	3	4	0	0	0	0	0	1
hsa-mir-1293_hsa-miR-1293	0	0	0	0	0	0	0	0	0	0	0	0	0	0	0	0	0	0	0	0	0	0	0	0	0	0	0	0	0	0	0	0	0	0	0	0	0	0	0	0	0	0	0	0	0	0	0	0	0
hsa-mir-6757_hsa-miR-6757-5p	0	0	0	0	0	0	1	0	0	0	0	0	0	0	0	0	0	0	0	0	0	0	0	0	0	0	0	0	0	0	0	0	0	0	0	0	0	0	0	0	0	0	0	0	0	0	0	0	0
hsa-mir-6757_hsa-miR-6757-3p	0	0	0	0	0	0	0	0	0	0	0	0	0	0	0	0	0	0	0	0	0	0	0	0	0	0	0	0	0	0	0	0	0	0	0	0	0	0	0	0	0	0	0	0	0	0	0	0	0
hsa-mir-196a-2_hsa-miR-196a-5p	25	5	3	2	3	20	4	8	17	13	1	4	7	2	14	13	5	6	15	11	23	63	20	44	23	39	12	191	44	21	8	2	15	5	11	8	10	78	55	20	9	10	29	61	17	31	138	61	40
hsa-mir-196a-2_hsa-miR-196a-3p	0	0	0	0	0	0	0	0	0	0	0	0	0	0	0	0	0	0	0	0	0	0	0	0	0	0	0	0	0	0	0	0	0	0	0	0	1	0	0	0	0	0	0	0	0	0	0	0	0
hsa-mir-615_hsa-miR-615-5p	0	0	0	0	0	0	0	0	0	0	0	0	0	0	0	0	0	0	0	0	0	0	0	0	0	0	0	0	0	0	0	0	0	0	0	0	0	1	0	0	0	0	0	0	0	0	0	0	0
hsa-mir-615_hsa-miR-615-3p	4	3	0	0	2	8	3	0	2	3	0	1	3	3	2	0	0	1	1	2	1	2	0	3	5	5	2	37	1	1	4	0	2	0	1	2	1	25	8	0	1	0	2	9	0	1	8	4	4
hsa-mir-3198-2_hsa-miR-3198	4	3	1	5	1	1	4	0	4	2	3	4	4	2	2	2	4	3	4	4	1	9	1	4	9	12	4	6	3	3	0	1	3	4	3	4	6	6	6	7	3	7	2	8	3	5	1	7	11
hsa-mir-148b_hsa-miR-148b-5p	255	411	307	216	147	137	155	88	308	186	290	279	211	124	249	468	258	324	365	193	180	237	221	149	199	306	136	346	188	109	45	154	273	179	90	300	196	331	358	180	157	109	159	248	175	397	183	158	437
hsa-mir-148b_hsa-miR-148b-3p	8137	7423	6450	5694	3185	2657	4154	2100	5994	4475	6422	5662	4297	2526	4385	9677	4198	6393	7233	2905	2405	4629	4341	3526	3855	6844	2829	7301	4824	2475	642	1244	4666	4118	1957	6794	4334	8306	6346	3525	3693	2615	3495	4252	4356	4687	4218	2678	6187
hsa-mir-1228_hsa-miR-1228-5p	3	1	1	2	3	1	0	2	4	2	1	1	1	1	1	8	2	0	3	8	1	4	5	1	2	2	0	5	1	7	0	0	4	0	1	1	2	9	5	7	10	0	1	3	5	2	2	9	1
hsa-mir-1228_hsa-miR-1228-3p	2	0	1	1	0	1	0	0	1	1	0	2	0	1	3	1	1	2	5	0	1	0	0	1	2	3	0	0	0	1	0	0	2	0	0	0	0	5	3	3	8	0	1	3	2	1	1	8	0
hsa-mir-6758_hsa-miR-6758-5p	1	2	0	1	0	0	0	2	1	1	1	0	0	0	2	1	1	0	1	3	0	6	1	4	2	0	1	5	0	0	0	1	0	3	1	4	0	2	3	3	1	0	1	2	0	0	0	3	0
hsa-mir-6758_hsa-miR-6758-3p	5	1	2	2	0	2	1	2	3	3	3	0	2	1	4	3	4	4	2	0	3	2	0	3	0	5	1	5	2	0	0	0	1	5	1	0	1	3	0	1	3	2	0	1	1	5	3	0	1
hsa-mir-616_hsa-miR-616-5p	48	58	48	41	32	9	15	21	31	31	33	25	13	15	12	44	33	66	50	48	33	36	27	27	36	62	24	91	48	36	19	20	48	24	19	34	30	79	43	38	58	25	38	74	53	53	71	42	51
hsa-mir-616_hsa-miR-616-3p	1	5	6	4	1	1	0	1	5	2	2	2	0	1	4	12	0	6	0	3	3	4	10	2	0	7	1	6	6	4	1	1	8	0	3	10	4	3	8	2	3	0	3	5	4	7	5	10	8
hsa-mir-6759_hsa-miR-6759-5p	0	0	0	1	0	0	0	0	0	0	0	0	0	0	1	0	0	0	0	0	0	0	0	0	0	0	0	0	0	1	0	0	0	0	0	0	0	0	1	0	0	0	0	0	0	0	0	0	0
hsa-mir-6759_hsa-miR-6759-3p	0	0	0	0	0	0	0	0	0	0	0	0	0	0	0	0	0	0	0	0	0	0	0	0	0	0	0	0	0	0	0	0	0	0	0	0	0	0	0	0	0	0	0	0	0	0	0	0	0
hsa-mir-26a-2_hsa-miR-26a-5p	124395	122438	122918	86628	62222	45149	59255	37842	97547	75825	111731	102817	71152	39798	71266	162274	68522	98366	102137	59311	46673	86249	76005	72895	67537	122047	50666	132056	71971	47261	17045	17285	81720	54437	35315	99571	79937	118647	123223	64757	55600	35100	63945	111161	75466	85784	122282	50910	144520
hsa-mir-26a-2_hsa-miR-26a-2-3p	87	56	59	56	38	14	28	30	50	35	61	42	35	20	25	68	45	85	56	41	40	43	46	44	41	52	21	126	54	51	21	5	44	15	19	37	61	85	63	54	87	10	47	136	85	27	185	39	50
hsa-mir-6125_hsa-miR-6125	1	0	0	1	0	0	0	0	0	1	0	1	0	0	0	1	1	1	0	0	1	0	1	0	0	1	0	1	0	0	0	0	0	0	0	1	1	0	0	1	0	1	0	2	0	0	0	2	2
hsa-let-7i_hsa-let-7i-5p	14560	11468	11174	7457	8258	4694	7234	5895	11838	7009	9665	7699	8439	4264	4923	21525	7230	11623	9980	9328	6070	10933	11716	7592	7580	17006	5959	35855	13133	17427	5856	3207	12233	7746	6312	11624	15215	22598	20754	14007	22242	4450	8429	26455	20220	11138	30773	12976	14104
hsa-let-7i_hsa-let-7i-3p	229	146	124	121	106	62	121	63	135	141	98	100	110	52	74	245	85	198	124	143	75	167	127	127	120	248	102	360	139	138	63	38	106	96	82	172	199	193	248	193	259	83	87	300	267	113	379	189	172
hsa-mir-548z_hsa-miR-548z	121	86	67	74	34	46	48	36	46	39	55	41	35	30	24	72	62	77	97	62	49	86	71	52	88	71	36	131	64	76	16	26	74	44	45	72	83	117	94	80	61	25	74	130	105	88	133	96	154
hsa-mir-548c_hsa-miR-548c-5p	116	85	67	70	33	46	48	37	42	38	52	41	33	30	24	72	61	75	94	61	48	85	70	51	87	71	36	127	64	74	16	26	74	44	44	71	81	116	93	80	58	24	71	128	100	86	127	94	152
hsa-mir-548c_hsa-miR-548c-3p	4	1	8	3	1	0	2	0	4	2	5	6	2	1	1	8	2	2	7	9	3	3	1	4	13	13	2	13	7	3	3	3	9	5	2	5	9	4	3	2	2	3	3	7	1	8	8	6	10
hsa-mir-6074_hsa-miR-6074	0	0	0	0	0	0	0	0	0	0	0	0	0	0	0	0	0	0	0	0	0	0	0	0	0	0	0	0	0	0	0	0	0	0	0	0	0	0	0	0	0	0	0	0	0	0	0	0	0
hsa-mir-6502_hsa-miR-6502-5p	2	0	1	0	1	0	0	1	3	0	0	0	1	0	1	1	0	0	0	2	0	1	1	1	1	0	0	4	0	1	0	1	1	2	0	0	1	2	0	2	1	1	1	2	1	2	0	2	6
hsa-mir-6502_hsa-miR-6502-3p	1	1	1	0	1	0	2	0	0	3	0	1	1	1	0	0	1	2	1	2	0	1	3	0	4	5	1	3	1	0	0	1	0	0	0	2	0	6	0	7	4	0	1	2	5	1	0	2	3
hsa-mir-1279_hsa-miR-1279	0	0	0	0	0	0	0	0	0	0	0	0	0	0	0	0	0	0	0	0	0	0	0	0	0	0	0	0	0	0	0	0	0	0	0	0	0	0	0	0	0	0	0	0	0	0	0	0	0
hsa-mir-3913-1_hsa-miR-3913-5p	6	12	9	7	5	2	5	0	10	3	5	3	2	2	3	8	4	5	4	6	2	4	2	8	8	8	3	14	5	5	0	5	5	3	1	12	5	7	12	2	4	1	3	2	5	9	8	4	5
hsa-mir-3913-1_hsa-miR-3913-3p	6	5	8	8	3	1	7	5	7	5	4	3	6	5	7	8	6	3	10	5	0	9	2	5	11	13	7	11	2	3	2	3	7	4	0	3	4	5	9	3	6	0	2	6	5	4	2	0	4
hsa-mir-3913-2_hsa-miR-3913-5p	6	5	8	8	3	1	7	5	7	5	4	3	6	5	7	8	6	3	10	5	0	9	2	5	11	13	7	11	2	3	2	3	7	4	0	3	4	5	9	3	6	0	2	6	5	4	2	0	4
hsa-mir-3913-2_hsa-miR-3913-3p	6	12	9	7	5	2	5	0	10	3	5	3	2	2	3	8	4	5	4	6	2	4	2	8	8	8	3	14	5	5	0	5	5	3	1	12	5	7	12	2	4	1	3	2	5	9	8	4	5
hsa-mir-1252_hsa-miR-1252-5p	0	0	0	0	0	0	0	0	0	0	1	0	0	0	0	0	0	0	0	0	0	0	0	0	1	0	0	0	0	0	0	0	0	0	0	0	0	0	0	0	0	0	1	1	1	0	0	0	0
hsa-mir-1252_hsa-miR-1252-3p	0	0	0	0	0	0	0	0	0	0	0	0	0	0	0	0	0	0	0	2	0	0	0	0	0	0	0	0	0	0	0	0	0	0	0	0	0	0	0	0	0	0	0	0	0	0	0	0	0
hsa-mir-617_hsa-miR-617	1	0	1	0	0	0	0	0	0	0	0	0	0	0	0	0	1	0	1	0	0	0	2	0	0	0	0	0	0	0	0	0	0	0	0	0	0	0	0	0	0	0	0	0	0	0	0	0	0
hsa-mir-618_hsa-miR-618	29	6	17	15	16	2	9	1	12	5	9	15	11	8	10	17	22	31	41	45	5	11	20	11	32	8	49	33	22	14	3	3	27	14	16	21	35	13	13	28	58	15	8	71	4	12	0	30	31
hsa-mir-4699_hsa-miR-4699-5p	0	0	0	0	0	0	0	0	0	0	1	0	0	0	0	0	0	0	0	0	0	0	0	0	0	0	0	0	0	0	0	0	0	0	0	0	0	0	0	0	0	0	0	0	0	0	0	0	0
hsa-mir-4699_hsa-miR-4699-3p	0	0	0	0	0	0	0	0	0	0	0	0	0	0	0	0	0	0	0	0	0	0	0	0	0	0	0	0	0	0	0	0	0	0	0	0	0	0	0	0	0	0	0	0	0	0	0	0	0
hsa-mir-5700_hsa-miR-5700	0	0	0	1	0	0	0	0	0	0	0	0	0	0	0	0	0	0	0	0	0	0	0	0	0	0	0	0	0	0	0	0	0	0	0	0	0	0	0	0	0	0	0	0	0	0	0	0	0
hsa-mir-7844_hsa-miR-7844-5p	0	0	0	0	0	0	0	0	0	0	0	0	0	0	0	0	0	0	0	0	0	0	0	0	0	0	0	0	0	0	0	0	0	0	0	0	1	0	0	1	0	0	0	0	0	0	0	0	0
hsa-mir-492_hsa-miR-492	0	0	0	0	0	0	0	0	0	1	0	0	0	0	0	0	0	0	0	0	0	0	0	0	1	0	0	0	0	0	0	0	0	0	0	0	0	0	0	0	0	0	0	0	0	0	0	0	0
hsa-mir-331_hsa-miR-331-5p	74	59	76	40	50	23	30	25	54	43	51	59	45	21	43	71	47	63	77	50	26	86	44	45	34	77	23	115	39	31	13	9	40	25	26	53	35	77	80	42	53	15	47	84	65	57	61	32	74
hsa-mir-331_hsa-miR-331-3p	582	563	506	353	189	175	266	148	369	295	336	368	234	151	276	632	349	489	614	321	217	354	236	287	327	509	201	508	317	187	43	56	174	217	173	414	237	413	608	340	323	124	190	287	289	316	247	188	261
hsa-mir-3685_hsa-miR-3685	0	0	1	0	0	0	0	0	0	0	0	0	1	0	0	1	0	0	1	0	1	0	1	0	0	0	0	1	0	2	0	0	0	1	0	1	0	1	3	0	0	1	0	0	0	0	0	0	0
hsa-mir-1251_hsa-miR-1251-5p	0	0	0	0	0	0	0	0	0	0	0	0	0	0	0	0	0	0	0	0	0	0	0	0	0	0	0	0	0	0	0	0	0	0	0	0	0	0	0	0	0	0	0	0	0	0	0	0	0
hsa-mir-1251_hsa-miR-1251-3p	0	0	0	0	0	0	0	0	0	0	0	0	0	0	0	0	0	0	0	0	0	0	0	0	0	0	0	0	0	0	0	0	0	0	0	0	0	0	0	0	0	0	0	0	0	0	0	0	0
hsa-mir-135a-2_hsa-miR-135a-5p	25	35	26	38	8	8	12	9	14	16	7	9	10	3	4	7	20	17	42	31	20	21	12	9	23	37	13	37	22	7	0	1	38	15	8	55	21	14	27	20	4	5	14	10	10	47	7	13	36
hsa-mir-4495_hsa-miR-4495	0	0	0	0	0	0	0	0	0	0	0	0	0	0	0	0	0	0	0	0	0	0	0	0	0	0	0	0	0	0	0	0	0	0	0	0	0	0	0	0	0	0	0	0	0	0	0	0	0
hsa-mir-4303_hsa-miR-4303	0	0	0	0	0	0	0	0	0	0	0	0	0	0	0	0	0	0	0	0	0	0	0	0	0	0	0	0	0	0	0	0	0	0	0	0	0	0	0	0	0	0	0	0	0	0	0	0	0
hsa-mir-1827_hsa-miR-1827	2	9	7	1	1	2	4	1	7	4	3	2	3	1	4	5	1	2	4	3	3	3	3	1	4	5	1	4	1	1	0	7	3	0	1	7	5	2	4	7	1	3	1	10	2	13	1	6	15
hsa-mir-3652_hsa-miR-3652	1	0	0	1	1	0	0	1	0	0	0	0	1	0	0	0	0	1	0	0	0	2	0	0	0	0	0	1	0	0	0	0	0	0	0	0	0	0	0	0	0	0	0	0	0	0	0	0	2
hsa-mir-3922_hsa-miR-3922-3p	1	0	0	0	0	0	0	0	0	0	0	0	0	0	0	0	0	0	0	0	0	0	0	0	0	0	0	0	0	0	0	0	0	0	0	0	0	0	0	0	0	0	0	0	0	0	0	0	0
hsa-mir-3922_hsa-miR-3922-5p	2	3	3	1	1	2	3	0	1	0	2	6	1	0	5	5	3	2	3	4	0	2	4	2	3	2	1	1	2	4	2	1	0	2	1	6	3	6	1	0	1	2	1	2	3	7	2	1	14
hsa-mir-4496_hsa-miR-4496	0	0	0	0	0	0	0	0	0	0	0	0	0	0	0	0	0	2	0	0	0	0	0	0	0	0	0	1	1	0	0	0	0	0	1	0	1	1	0	0	0	0	0	0	0	0	0	0	0
hsa-mir-619_hsa-miR-619-3p	0	0	0	0	0	0	0	0	0	0	0	0	0	0	0	0	0	0	0	0	0	0	0	0	0	0	0	0	0	0	0	0	0	0	0	0	0	0	0	0	0	0	0	0	0	0	0	0	0
hsa-mir-619_hsa-miR-619-5p	40	7	16	4	14	1	16	3	23	6	15	8	27	9	8	66	13	61	26	7	10	4	9	3	13	14	7	18	8	8	1	6	5	4	7	16	6	15	12	33	6	0	8	8	7	1	8	15	23
hsa-mir-4497_hsa-miR-4497	5	5	5	5	9	6	0	0	4	5	4	2	3	4	1	4	5	4	3	1	2	5	1	2	4	7	1	0	4	0	0	1	0	2	2	7	2	6	2	2	6	1	2	0	0	1	0	0	1
hsa-mir-6760_hsa-miR-6760-5p	0	0	1	0	0	0	0	0	0	0	0	0	0	0	0	1	0	0	0	0	0	0	0	0	0	0	0	0	1	0	0	0	0	0	0	0	0	0	0	0	0	0	0	0	0	0	0	0	0
hsa-mir-6760_hsa-miR-6760-3p	0	0	0	0	0	0	0	0	0	0	0	0	0	0	0	0	0	0	0	0	0	0	0	0	0	0	0	0	1	0	0	0	0	0	0	0	0	0	0	3	0	0	0	0	0	0	0	0	0
hsa-mir-6761_hsa-miR-6761-5p	1	0	0	0	0	0	0	0	1	0	0	1	1	0	0	0	0	0	0	0	0	0	0	0	0	0	0	0	0	0	1	0	0	0	0	0	0	1	0	1	0	0	0	0	1	0	1	0	0
hsa-mir-6761_hsa-miR-6761-3p	0	1	0	0	0	2	0	0	0	1	0	0	1	0	0	3	0	1	0	0	0	0	0	0	0	0	0	0	0	0	0	0	0	0	0	0	0	1	3	0	0	0	0	0	0	1	0	0	0
hsa-mir-3657_hsa-miR-3657	21	21	17	8	14	7	15	9	8	14	7	9	8	7	4	14	4	15	16	9	11	21	16	14	18	14	7	32	14	21	7	5	9	3	10	12	20	39	18	9	22	17	12	38	34	22	42	27	23
hsa-mir-6861_hsa-miR-6861-5p	5	2	0	1	0	0	1	0	0	1	2	1	0	0	1	3	0	2	3	0	0	0	1	2	0	0	2	0	1	1	0	2	1	1	0	0	0	2	4	0	2	0	0	0	0	1	1	0	2
hsa-mir-6861_hsa-miR-6861-3p	1	0	1	0	0	0	0	0	0	1	0	1	0	0	0	0	0	1	0	0	0	0	0	0	1	1	0	1	0	0	0	0	0	0	0	0	0	0	0	0	0	0	1	0	1	1	1	0	0
hsa-mir-1302-1_hsa-miR-1302	0	0	0	1	0	0	0	0	0	0	0	0	0	0	1	0	0	0	0	0	0	0	0	0	0	0	0	0	0	0	0	0	0	0	0	0	0	0	0	0	0	0	0	0	0	0	0	0	0
hsa-mir-7106_hsa-miR-7106-5p	1	0	0	0	0	0	0	0	0	0	0	0	0	1	0	0	0	0	0	0	0	0	0	0	0	0	0	0	0	0	0	0	1	1	1	0	0	0	0	0	0	0	0	0	0	0	0	0	1
hsa-mir-7106_hsa-miR-7106-3p	0	1	0	0	1	0	1	0	0	0	0	0	0	0	0	0	0	0	0	0	0	0	0	0	0	0	0	0	0	0	0	0	0	0	0	0	0	0	2	0	0	1	0	0	1	0	0	0	0
hsa-mir-6762_hsa-miR-6762-5p	0	0	0	0	0	0	0	0	0	0	0	1	0	2	0	1	2	0	0	0	1	0	0	0	0	0	0	0	0	1	0	0	1	2	0	1	0	0	0	0	0	0	0	0	0	0	0	0	0
hsa-mir-6762_hsa-miR-6762-3p	4	2	0	2	1	2	0	0	1	4	1	1	0	0	0	2	0	0	1	0	0	1	1	3	2	0	0	0	1	0	1	0	1	0	1	1	3	1	1	1	1	0	0	0	2	1	0	0	0
hsa-mir-620_hsa-miR-620	0	0	0	0	0	0	0	0	0	0	0	0	0	0	0	0	0	0	0	0	0	0	0	0	0	0	0	0	0	0	0	0	0	0	0	0	0	1	0	0	0	0	0	0	0	0	0	0	0
hsa-mir-4472-2_hsa-miR-4472	0	0	0	0	0	0	0	0	0	0	0	0	0	0	0	0	0	0	0	0	0	0	0	0	0	0	0	0	0	0	0	0	0	0	0	0	0	0	0	0	0	0	0	0	0	0	0	0	0
hsa-mir-1178_hsa-miR-1178-3p	0	0	0	0	0	0	0	0	0	0	0	0	0	0	0	0	0	0	0	0	0	0	0	2	0	0	0	0	0	0	0	0	0	0	0	0	0	0	0	0	0	0	0	0	0	0	0	0	0
hsa-mir-1178_hsa-miR-1178-5p	0	0	0	0	0	0	0	0	0	0	0	0	0	0	0	0	0	0	0	0	0	0	0	0	0	0	0	0	0	0	0	0	0	0	0	0	0	0	0	0	0	0	0	0	0	0	0	0	0
hsa-mir-4498_hsa-miR-4498	1	0	0	1	0	0	0	0	0	0	1	0	0	0	0	0	0	1	0	1	0	0	0	0	0	0	0	0	0	0	0	0	0	1	0	0	0	0	0	0	1	0	2	0	1	0	1	0	0
hsa-mir-4700_hsa-miR-4700-5p	0	0	1	0	0	0	0	0	0	0	0	1	0	0	0	0	0	0	0	0	0	0	0	0	0	0	0	0	0	0	0	0	0	0	0	0	0	0	0	0	0	0	0	0	1	0	0	0	0
hsa-mir-4700_hsa-miR-4700-3p	0	0	0	0	0	0	0	0	1	0	0	0	0	0	0	0	0	0	0	0	0	1	0	0	0	0	0	0	0	0	0	0	0	0	0	0	0	0	0	0	1	0	0	0	0	0	0	0	0
hsa-mir-7107_hsa-miR-7107-5p	0	0	0	0	0	0	0	0	0	0	0	0	0	0	0	0	0	0	0	0	0	1	0	0	0	0	0	0	0	0	0	0	0	0	0	0	0	0	0	0	0	0	0	0	0	0	0	0	0
hsa-mir-7107_hsa-miR-7107-3p	0	0	0	0	0	0	0	0	0	0	0	0	0	0	0	0	0	0	0	0	0	0	0	0	0	0	0	0	0	0	0	0	0	0	0	0	0	0	0	0	0	0	0	0	0	0	0	0	0
hsa-mir-4304_hsa-miR-4304	0	0	0	0	0	0	0	0	0	0	0	0	0	0	0	0	0	0	0	0	0	0	0	0	0	0	0	0	0	0	0	0	0	0	0	0	0	0	0	0	0	0	0	0	0	0	0	0	0
hsa-mir-8072_hsa-miR-8072	0	0	0	0	3	0	0	1	2	2	0	1	3	0	2	2	1	0	2	0	0	0	0	1	1	5	0	2	1	0	1	0	1	0	2	3	0	4	0	1	4	0	0	1	0	0	2	2	4
hsa-mir-3908_hsa-miR-3908	0	0	0	0	0	0	0	0	0	0	0	0	0	0	0	0	0	0	0	0	0	0	0	0	0	0	0	0	0	0	0	0	0	0	0	0	0	0	0	0	0	0	0	0	0	0	0	0	0
hsa-mir-6880_hsa-miR-6880-5p	1	1	0	0	1	1	0	0	0	0	1	0	1	0	1	0	0	0	0	1	0	0	0	0	0	2	0	0	0	0	0	0	0	0	0	0	0	0	0	1	1	1	0	1	0	0	0	2	0
hsa-mir-6880_hsa-miR-6880-3p	1	0	0	0	0	0	0	0	0	0	0	0	0	0	0	0	0	0	0	0	0	0	1	0	0	0	0	0	0	0	0	0	0	1	0	0	0	0	0	0	0	0	0	0	0	0	0	0	0
hsa-mir-5188_hsa-miR-5188	0	1	1	0	1	0	0	0	0	0	0	1	0	1	0	0	0	1	1	2	1	1	0	1	0	0	0	0	2	0	0	0	0	1	0	1	1	3	0	1	0	0	2	1	0	4	0	0	0
hsa-mir-4419b_hsa-miR-4419b	0	0	1	0	1	0	0	0	0	0	0	0	0	0	0	0	0	0	0	0	0	0	0	0	0	0	0	0	0	0	0	0	0	0	0	0	1	0	0	1	0	0	0	0	0	0	1	0	0
hsa-mir-3612_hsa-miR-3612	0	0	0	0	0	0	0	0	0	0	0	0	0	0	0	0	0	0	0	0	0	0	0	0	0	0	0	0	0	0	0	0	0	0	0	0	0	0	0	0	0	0	0	0	0	0	0	0	0
hsa-mir-6763_hsa-miR-6763-5p	3	3	1	2	3	1	0	2	1	2	0	0	0	1	1	5	1	3	2	0	2	4	1	0	0	0	6	2	1	1	0	0	1	1	1	0	0	2	4	0	2	1	0	0	0	2	0	1	1
hsa-mir-6763_hsa-miR-6763-3p	0	0	0	0	0	0	0	0	0	0	0	0	0	0	0	0	0	0	0	0	0	0	0	0	0	0	0	0	0	0	0	0	0	0	0	0	0	0	0	0	0	0	0	0	0	0	0	0	0
hsa-mir-4499_hsa-miR-4499	0	0	0	0	0	0	0	0	0	0	0	0	0	0	0	0	0	0	0	0	0	0	0	0	0	0	0	0	0	0	0	0	0	0	0	0	0	0	0	0	0	0	0	0	0	0	0	0	0
hsa-mir-2276_hsa-miR-2276-3p	1	0	0	0	0	0	5	0	0	0	0	0	0	0	0	0	0	0	0	0	0	1	1	0	0	0	2	1	1	0	0	0	0	0	0	1	2	1	2	0	0	0	0	0	0	0	0	0	0
hsa-mir-2276_hsa-miR-2276-5p	1	0	0	0	1	0	0	0	0	0	0	0	0	0	0	2	1	0	1	0	0	0	0	0	1	1	0	0	0	0	0	0	0	0	0	0	0	0	0	0	0	0	0	0	0	0	0	0	0
hsa-mir-4305_hsa-miR-4305	0	0	0	0	0	0	0	0	0	0	0	0	0	0	0	0	0	0	0	0	0	0	0	0	0	0	0	0	0	0	0	0	0	0	0	0	0	0	0	0	0	0	0	0	0	0	0	0	0
hsa-mir-320d-1_hsa-miR-320d	21	12	25	13	14	8	4	1	16	9	16	12	9	9	12	20	16	17	15	27	5	3	9	13	10	24	10	16	13	12	11	8	17	20	7	12	14	16	17	11	18	3	13	26	15	15	28	11	27
hsa-mir-621_hsa-miR-621	0	0	0	0	0	0	0	0	0	0	0	0	0	0	0	0	0	0	0	0	0	0	0	0	0	0	0	0	0	0	0	0	0	0	0	0	0	0	0	0	0	0	0	0	0	0	0	0	0
hsa-mir-3168_hsa-miR-3168	0	0	0	0	0	0	0	0	0	0	0	0	0	0	0	0	0	0	0	0	0	0	0	0	0	0	0	0	0	0	0	0	0	0	0	0	0	0	0	0	0	0	0	0	0	0	0	0	0
hsa-mir-5006_hsa-miR-5006-5p	0	0	0	0	0	0	0	0	0	0	0	0	0	0	0	0	0	1	1	0	0	0	0	0	0	0	0	0	0	0	0	0	0	0	0	0	0	0	0	0	0	0	0	1	0	0	0	0	0
hsa-mir-5006_hsa-miR-5006-3p	9	17	8	9	6	3	1	6	5	5	3	12	5	1	4	8	4	3	9	7	2	7	7	3	3	8	0	10	0	2	0	0	8	1	2	4	1	13	14	11	1	3	3	3	10	5	3	1	5
hsa-mir-8079_hsa-miR-8079	0	0	0	0	0	0	0	0	0	0	0	0	0	0	0	0	0	1	0	0	0	0	0	0	0	0	0	0	0	0	0	0	0	0	0	0	0	0	0	0	0	0	0	0	0	0	0	0	0
hsa-mir-3613_hsa-miR-3613-5p	148	85	105	86	83	41	94	51	163	80	115	60	135	59	72	275	72	276	140	128	140	70	142	96	84	36	96	314	129	222	35	14	105	72	46	68	145	185	328	272	235	34	90	326	171	106	324	112	199
hsa-mir-3613_hsa-miR-3613-3p	5	62	57	18	19	23	18	8	3	1	0	0	2	3	1	1	4	8	11	10	2	6	0	0	27	1	4	8	12	6	1	3	8	4	15	10	5	1	10	15	10	2	1	8	5	12	3	5	26
hsa-mir-16-1_hsa-miR-16-5p	59750	46647	49105	38531	33672	21856	27779	19911	45983	29598	44799	40579	27630	24615	32396	73376	40508	56454	56969	24848	27025	41048	52248	42759	33120	56820	19229	72836	44487	31584	8857	16659	35903	24542	16180	39015	49885	90985	67786	42001	86623	16780	29527	65661	65021	48148	68383	45723	69702
hsa-mir-16-1_hsa-miR-16-1-3p	87	53	72	50	50	26	23	43	91	63	64	59	43	45	34	77	47	78	61	67	41	77	83	73	73	86	38	146	61	66	14	14	58	26	25	72	91	112	120	87	134	34	36	147	127	84	132	87	77
hsa-mir-15a_hsa-miR-15a-5p	43556	34455	30449	24967	22010	14705	19752	13943	34928	20771	28337	24531	19872	16601	19887	48765	23294	32832	35335	24175	21852	38900	37665	33102	27330	57503	19076	72790	36611	34421	9591	13753	34286	20070	16334	34567	50149	72949	61317	43267	69912	14295	25850	72594	68247	46348	74673	47939	45919
hsa-mir-15a_hsa-miR-15a-3p	49	47	41	29	26	20	32	7	54	30	44	43	38	27	26	101	41	66	55	69	45	44	60	42	71	77	20	124	42	82	18	23	32	22	19	60	58	43	122	122	170	12	18	138	114	87	96	140	121
hsa-mir-5693_hsa-miR-5693	0	0	0	0	0	0	0	0	0	0	0	0	0	0	0	0	0	0	0	0	0	0	0	0	0	0	0	0	0	0	0	0	0	0	0	0	0	0	0	0	0	0	0	0	0	0	0	0	0
hsa-mir-4703_hsa-miR-4703-5p	0	0	0	0	0	0	0	0	0	0	0	0	0	0	0	0	0	0	0	0	0	0	0	0	0	0	0	0	0	0	0	0	0	0	0	0	0	0	0	0	0	0	1	0	1	0	0	0	0
hsa-mir-4703_hsa-miR-4703-3p	0	0	0	0	0	0	0	0	0	0	0	0	0	0	0	2	0	0	0	0	0	0	0	0	0	0	0	1	0	1	0	0	0	1	0	0	0	0	0	0	0	0	0	0	1	0	0	0	0
hsa-mir-759_hsa-miR-759	0	0	0	0	0	0	0	0	0	0	1	0	0	0	0	0	0	0	0	0	0	0	0	0	0	0	0	0	0	0	0	0	0	0	0	0	0	0	0	0	0	0	0	0	0	0	0	0	0
hsa-mir-1297_hsa-miR-1297	9	9	9	2	3	2	0	1	3	4	9	2	6	4	2	11	2	7	4	5	6	6	4	2	2	8	3	33	8	10	1	3	4	1	2	6	6	8	9	6	3	2	1	13	8	5	24	4	12
hsa-mir-5007_hsa-miR-5007-5p	0	0	0	0	0	0	0	0	0	0	0	0	0	0	0	0	0	0	0	0	0	0	0	0	0	0	0	0	0	0	0	0	0	0	0	0	0	0	0	0	0	0	0	0	0	0	0	0	0
hsa-mir-5007_hsa-miR-5007-3p	0	0	0	0	0	0	0	0	0	0	0	0	0	0	0	0	0	0	0	0	0	0	0	0	0	0	0	0	0	0	0	0	0	0	0	0	0	0	0	0	0	0	0	0	0	0	0	0	0
hsa-mir-3169_hsa-miR-3169	0	0	0	0	0	0	0	0	0	0	0	0	0	0	0	0	0	0	0	0	0	0	0	0	0	0	0	0	0	0	0	0	0	0	0	0	0	0	0	0	0	0	0	0	0	0	0	0	0
hsa-mir-548x-2_hsa-miR-548x-3p	0	0	0	0	0	0	0	0	0	0	1	0	0	0	0	0	0	0	0	0	0	0	0	0	0	0	0	0	0	0	0	0	0	0	0	0	0	1	0	0	0	0	0	0	0	0	0	0	0
hsa-mir-4704_hsa-miR-4704-5p	0	0	0	0	0	0	0	0	0	0	2	0	0	0	0	0	0	0	0	0	0	0	0	0	0	0	0	0	0	0	0	0	0	0	0	0	0	0	0	0	0	0	0	0	0	0	0	0	0
hsa-mir-4704_hsa-miR-4704-3p	0	0	0	0	0	0	0	0	1	0	1	0	0	0	0	0	0	0	0	0	0	0	0	0	0	0	0	1	0	0	0	0	0	0	0	0	0	0	0	0	0	0	0	0	0	0	0	0	0
hsa-mir-3665_hsa-miR-3665	0	0	0	0	0	0	0	0	0	0	0	0	0	0	0	0	0	0	0	0	0	0	0	0	0	0	0	0	0	0	0	0	0	0	0	0	0	0	0	0	0	0	0	0	0	0	0	0	0
hsa-mir-4500_hsa-miR-4500	1	1	0	1	0	1	0	0	0	0	3	1	1	0	0	2	0	0	2	0	0	0	0	0	0	2	0	3	1	1	1	0	2	0	0	0	1	5	1	0	0	0	1	2	2	4	4	1	2
hsa-mir-622_hsa-miR-622	0	0	0	0	0	0	0	0	0	0	0	0	0	1	0	0	0	0	0	0	0	0	0	0	0	0	0	0	0	0	0	0	0	0	0	0	0	0	0	0	0	0	0	0	0	0	0	0	0
hsa-mir-17_hsa-miR-17-5p	33014	35504	32748	24093	17791	12268	16675	9445	28970	19900	27797	31542	19592	12909	24048	42818	23945	32106	33787	18595	16621	23305	22461	20408	23885	37798	13529	29217	20049	14197	4617	12748	23064	19462	10397	29839	22708	37121	39933	22572	28993	11280	15392	25495	23924	40597	21900	18799	41388
hsa-mir-17_hsa-miR-17-3p	2759	2804	2809	1601	1690	1022	1493	896	2165	1321	2105	2080	1613	1112	1637	3963	1982	2584	2816	1601	1173	1766	1951	1705	1826	3436	984	3600	1828	1904	682	1028	1971	1313	909	2094	2188	3433	3877	2143	3486	972	1394	3504	3073	2777	3341	2160	3500
hsa-mir-18a_hsa-miR-18a-5p	15619	19612	15206	10317	8144	6621	8476	4215	15165	8871	13518	15715	10409	6661	12570	28634	11622	15398	18233	11419	9607	12860	12672	10871	11674	23069	6881	17973	12114	8640	2034	9528	16149	9972	6381	16365	13089	19862	35429	17101	23446	5921	9081	15299	12811	34746	10998	13151	25765
hsa-mir-18a_hsa-miR-18a-3p	17	25	11	12	8	3	3	9	17	12	11	14	14	6	6	23	8	20	19	9	9	8	15	15	12	22	2	33	14	14	9	1	10	15	8	10	15	57	27	17	44	7	7	15	5	12	13	17	19
hsa-mir-19a_hsa-miR-19a-5p	30	29	22	16	19	8	12	9	15	13	16	10	14	5	8	34	15	23	25	21	18	25	15	23	35	28	14	82	32	29	11	23	18	14	16	22	36	38	39	29	34	9	23	57	29	45	65	27	31
hsa-mir-19a_hsa-miR-19a-3p	85509	84338	79545	55239	48984	33185	40445	24803	48626	36616	43571	50154	24989	18792	31934	80449	53742	72110	81867	48243	42883	54905	54376	52153	55244	77012	33282	92266	55534	47589	17391	26440	56728	40993	29365	63985	65839	98463	115215	75236	95282	24607	36793	90719	72039	79798	85443	68467	74915
hsa-mir-20a_hsa-miR-20a-5p	62498	60739	58725	36430	33217	22660	29063	16789	45814	31700	48421	54797	33830	24501	43917	83966	47133	56546	61527	38837	32896	47419	39199	39523	44656	74319	20835	68849	43715	31481	11241	31463	49725	32771	20875	51432	48837	70417	94459	51786	55223	19412	33530	69120	44477	100916	64724	33592	88952
hsa-mir-20a_hsa-miR-20a-3p	452	344	312	316	234	113	174	114	270	141	320	262	222	151	175	457	224	296	333	144	94	220	255	253	231	305	124	416	297	185	94	61	253	180	100	283	276	492	326	207	257	122	215	382	288	249	407	173	306
hsa-mir-19b-1_hsa-miR-19b-1-5p	199	171	177	128	114	68	72	64	136	89	154	114	108	73	95	265	142	129	137	122	85	118	139	122	128	162	84	294	138	112	51	64	69	54	52	121	146	168	219	149	140	48	89	308	181	175	271	129	377
hsa-mir-19b-1_hsa-miR-19b-3p	103679	102331	98862	74091	66438	35971	48706	31974	45908	41322	47360	49849	31288	22216	33147	92986	64274	93978	95405	58006	54774	68855	67103	65411	63859	89055	40548	130976	67489	68052	26030	33501	57221	43430	34346	67015	84765	131379	127338	83280	109794	30902	47666	139741	104335	99315	132179	87493	114309
hsa-mir-92a-1_hsa-miR-92a-1-5p	30	18	32	15	24	12	6	17	22	7	28	20	25	23	12	22	41	40	26	33	21	16	25	17	34	78	20	74	41	29	10	16	23	10	17	21	39	31	47	29	29	7	33	97	50	23	75	64	65
hsa-mir-92a-1_hsa-miR-92a-3p	5650	6078	5419	2887	2757	1479	2331	1611	3873	2931	3976	3943	3101	2132	3243	8921	3850	5932	6053	3357	2024	2903	2850	2951	3427	6881	1730	4682	3072	1961	914	1243	2973	1902	1299	3463	3032	4652	8271	3648	5613	1118	2234	5188	3306	6218	4759	3159	8329
hsa-mir-548as_hsa-miR-548as-5p	0	1	1	0	1	0	1	0	2	0	0	0	0	0	0	0	1	0	0	2	0	0	0	0	2	0	0	2	0	2	0	0	2	1	0	2	1	1	1	0	0	0	0	0	2	3	0	1	0
hsa-mir-548as_hsa-miR-548as-3p	6	21	7	17	8	6	13	8	9	6	5	9	3	2	7	9	5	5	8	8	4	10	3	9	9	6	9	5	3	2	0	2	8	7	5	10	8	7	8	5	4	2	5	2	7	17	2	1	6
hsa-mir-4501_hsa-miR-4501	0	0	0	0	0	0	0	0	0	0	0	0	0	0	0	0	0	0	0	0	0	0	0	0	0	0	0	0	0	0	0	0	0	0	0	0	0	0	0	0	0	0	0	2	0	0	0	0	0
hsa-mir-3170_hsa-miR-3170	0	0	0	0	0	0	0	0	0	0	0	0	0	0	0	0	0	0	0	0	0	0	0	0	0	0	0	0	0	0	0	0	0	0	0	0	0	0	0	0	0	0	0	0	0	0	0	0	0
hsa-mir-623_hsa-miR-623	0	0	0	0	0	0	0	0	0	0	0	0	0	0	0	0	0	1	0	0	0	0	0	0	0	0	0	0	0	0	0	0	0	0	0	0	0	0	0	0	0	0	0	0	1	0	0	0	0
hsa-mir-4306_hsa-miR-4306	0	5	5	1	0	0	2	0	3	2	0	1	1	0	3	7	3	2	6	2	0	2	1	0	1	9	1	9	5	4	1	5	5	4	0	3	3	6	10	0	1	0	6	5	2	5	2	3	7
hsa-mir-2681_hsa-miR-2681-5p	0	0	0	0	0	0	0	0	0	0	0	0	0	0	0	0	0	0	0	0	0	2	0	0	0	0	0	0	0	0	0	0	0	0	0	0	0	0	0	0	0	0	0	0	0	0	0	0	0
hsa-mir-2681_hsa-miR-2681-3p	0	0	0	0	0	0	0	0	0	1	0	0	0	0	0	0	0	0	0	0	0	0	0	0	0	0	0	1	0	0	0	0	0	0	1	0	0	0	0	0	0	0	0	0	0	0	0	0	0
hsa-mir-4705_hsa-miR-4705	0	1	0	2	0	0	0	1	0	0	0	0	1	0	0	1	0	0	1	0	0	1	0	0	0	0	0	0	0	0	0	0	0	0	2	1	0	0	0	0	0	0	1	0	0	0	0	0	1
hsa-mir-1267_hsa-miR-1267	0	0	0	0	0	0	0	0	0	0	0	0	0	0	0	0	0	0	0	0	0	0	0	0	0	0	0	0	0	0	0	0	0	0	0	0	0	0	0	0	0	0	0	0	0	0	0	0	0
hsa-mir-8073_hsa-miR-8073	0	0	0	0	0	0	0	0	0	0	0	0	0	0	0	0	0	0	0	0	0	0	0	0	0	0	0	0	0	0	0	0	0	0	0	0	0	0	0	0	0	0	0	0	0	0	0	0	0
hsa-mir-8075_hsa-miR-8075	0	0	0	0	0	0	0	0	0	0	0	0	0	0	0	0	0	0	0	0	0	0	0	0	0	0	0	0	0	0	0	0	0	0	0	0	0	0	0	0	0	0	0	0	0	0	0	0	0
hsa-mir-548ar_hsa-miR-548ar-5p	6	4	8	3	5	5	2	0	3	4	5	2	3	2	1	7	4	2	5	2	3	5	3	6	2	4	1	15	7	4	0	1	2	3	2	7	2	8	4	4	1	2	6	10	13	3	10	3	13
hsa-mir-548ar_hsa-miR-548ar-3p	5	2	1	2	4	1	0	1	2	1	0	0	1	0	0	1	1	3	0	2	2	0	2	3	1	3	0	7	3	1	2	0	1	1	2	4	2	5	3	1	2	0	4	4	4	2	8	2	1
hsa-mir-4502_hsa-miR-4502	0	0	0	0	0	0	0	0	0	0	0	1	0	0	0	0	0	0	0	0	0	0	0	0	0	0	0	0	0	0	0	0	0	0	0	0	0	0	0	0	0	0	0	0	0	0	0	0	0
hsa-mir-6717_hsa-miR-6717-5p	0	0	0	0	0	0	0	0	0	0	0	0	0	0	0	0	0	0	0	0	0	0	0	0	0	0	0	0	0	0	0	0	0	0	0	0	0	0	0	0	0	0	0	0	0	0	0	0	0
hsa-mir-4707_hsa-miR-4707-5p	6	5	7	1	0	0	5	2	1	3	0	3	3	5	3	2	5	3	1	4	0	2	2	2	6	4	1	1	4	2	0	3	0	2	3	3	2	1	12	5	2	1	2	4	0	0	2	0	5
hsa-mir-4707_hsa-miR-4707-3p	4	5	8	2	1	0	4	1	5	3	1	5	5	3	4	5	5	8	2	3	3	4	0	3	2	5	0	1	6	3	0	5	1	3	0	0	2	5	13	2	2	3	2	6	1	2	3	5	2
hsa-mir-208a_hsa-miR-208a-3p	0	2	4	2	1	0	1	0	0	1	1	0	0	0	0	0	1	0	1	1	2	2	2	1	3	1	2	4	2	0	0	1	3	2	1	0	1	0	0	0	1	0	2	0	0	3	0	0	0
hsa-mir-208a_hsa-miR-208a-5p	0	0	0	0	0	0	0	0	0	0	0	0	0	0	0	0	0	0	0	0	0	0	0	0	0	0	0	0	1	0	0	0	0	1	0	0	0	0	0	0	0	0	0	0	0	0	0	0	0
hsa-mir-208b_hsa-miR-208b-3p	0	0	1	0	0	0	0	0	0	0	0	0	0	0	0	0	1	0	0	0	0	0	0	0	0	0	0	0	1	0	1	0	0	0	0	0	0	0	0	1	0	0	0	0	0	0	0	0	0
hsa-mir-208b_hsa-miR-208b-5p	0	0	0	0	0	0	0	0	0	0	0	0	0	0	0	0	0	0	0	0	0	0	0	0	0	0	0	0	0	0	0	0	0	0	0	0	0	0	0	0	0	0	0	0	0	0	0	0	0
hsa-mir-7703_hsa-miR-7703	0	0	0	0	0	0	0	0	0	0	0	0	0	0	0	0	0	0	0	0	0	0	0	0	0	0	0	0	0	0	0	0	0	0	0	0	0	0	0	0	0	0	0	0	0	0	0	0	0
hsa-mir-4307_hsa-miR-4307	0	0	0	0	0	0	0	0	0	0	0	0	0	0	0	0	0	0	0	0	0	0	0	0	0	0	0	0	0	0	0	0	0	0	0	0	0	0	0	0	0	0	0	0	0	0	0	0	0
hsa-mir-3171_hsa-miR-3171	0	0	0	0	0	0	0	0	0	0	0	0	0	0	0	0	0	0	1	0	0	0	0	0	0	0	0	0	0	0	0	0	0	0	0	0	0	0	0	0	0	0	0	0	0	0	0	0	0
hsa-mir-624_hsa-miR-624-5p	206	164	119	116	96	90	79	64	136	77	131	142	81	68	104	222	111	165	182	120	91	146	142	176	152	226	114	361	156	125	36	71	283	81	71	146	163	227	255	186	353	59	85	203	200	221	262	187	248
hsa-mir-624_hsa-miR-624-3p	20	24	17	10	14	4	7	4	19	14	7	14	14	8	10	15	8	9	16	15	10	16	25	27	11	34	12	29	15	9	6	7	45	7	6	9	19	27	34	8	42	5	13	23	25	16	35	23	34
hsa-mir-4503_hsa-miR-4503	0	0	0	0	0	0	0	0	0	0	0	0	0	0	0	0	0	0	0	0	0	0	0	0	0	0	0	0	0	0	0	0	0	0	0	0	0	0	0	0	0	0	0	0	0	0	0	0	0
hsa-mir-548y_hsa-miR-548y	0	0	0	0	0	0	0	1	0	0	3	2	0	0	0	0	0	0	1	1	0	0	1	0	0	1	0	5	0	1	0	1	0	0	2	0	0	0	0	0	0	1	0	2	0	0	2	0	1
hsa-mir-6076_hsa-miR-6076	0	0	0	0	0	0	0	0	0	0	0	0	0	0	0	0	0	0	0	0	0	0	0	0	0	0	0	0	0	0	0	0	0	0	0	0	0	0	0	0	0	0	0	0	0	0	0	0	0
hsa-mir-4504_hsa-miR-4504	0	1	1	0	2	0	1	0	0	0	0	2	0	0	0	2	0	1	1	0	0	2	0	0	0	0	0	3	1	1	0	0	0	0	0	0	1	0	0	3	1	0	1	1	1	0	0	0	0
hsa-mir-5580_hsa-miR-5580-5p	0	0	0	0	0	0	0	0	0	0	0	0	0	0	0	0	0	0	0	0	0	0	0	0	0	0	0	0	0	0	0	0	0	0	0	0	0	0	0	0	0	0	0	0	0	0	0	0	0
hsa-mir-5580_hsa-miR-5580-3p	0	0	0	0	0	0	0	0	0	0	0	0	0	0	0	0	0	0	0	0	0	0	0	0	0	0	0	0	0	0	0	0	0	0	0	0	0	0	0	0	0	0	0	0	0	0	0	0	0
hsa-mir-4308_hsa-miR-4308	0	0	0	0	0	0	0	0	0	0	0	0	0	0	0	0	0	0	0	0	0	0	0	0	0	0	0	0	0	0	0	0	0	0	0	0	0	0	0	0	0	0	0	0	0	0	0	0	0
hsa-mir-5586_hsa-miR-5586-5p	37	53	40	25	18	7	15	10	37	18	24	46	22	12	37	56	20	18	22	25	33	30	40	24	34	56	15	43	16	10	6	15	18	17	8	59	32	40	110	50	36	32	19	29	47	68	23	12	20
hsa-mir-5586_hsa-miR-5586-3p	8	19	22	12	5	7	13	1	13	7	10	15	14	6	12	29	5	7	14	9	8	15	7	13	17	7	10	10	11	3	1	4	6	9	2	22	17	20	18	14	21	13	8	9	11	12	9	7	7
hsa-mir-548h-1_hsa-miR-548h-5p	0	1	0	1	0	0	0	0	0	0	0	0	0	0	0	0	1	0	0	0	0	0	0	1	0	0	0	3	0	2	0	1	0	0	0	0	1	1	2	0	0	0	0	1	0	0	1	2	1
hsa-mir-7855_hsa-miR-7855-5p	0	0	0	0	0	0	0	0	0	0	1	0	1	0	0	0	0	2	0	0	0	0	0	3	0	0	1	0	0	0	0	0	0	0	0	1	0	1	0	0	0	0	0	0	0	0	0	0	0
hsa-mir-4706_hsa-miR-4706	0	0	0	0	0	0	0	0	0	0	0	0	1	0	0	1	0	0	1	1	0	2	0	0	0	0	0	0	1	0	0	0	0	0	0	0	0	0	0	0	0	0	0	1	0	0	0	0	0
hsa-mir-4708_hsa-miR-4708-5p	2	0	0	0	0	0	0	0	0	0	0	0	0	0	0	0	0	0	0	0	0	0	0	0	0	0	0	0	0	0	0	0	0	0	0	0	0	0	0	0	0	0	1	0	0	0	0	0	0
hsa-mir-4708_hsa-miR-4708-3p	2	0	1	0	1	1	0	0	1	0	0	1	3	1	1	3	0	3	0	0	0	0	0	2	2	3	0	0	0	0	0	1	0	0	0	0	0	1	2	0	1	3	0	0	0	2	0	0	0
hsa-mir-625_hsa-miR-625-5p	1309	895	837	557	686	390	1127	334	1170	422	691	1490	1008	535	876	1529	985	1547	846	1060	1502	706	1114	545	684	1721	414	1324	812	637	136	1039	921	641	401	790	705	1618	3156	1154	672	572	880	843	584	1191	817	408	1487
hsa-mir-625_hsa-miR-625-3p	1345	824	770	622	736	375	824	328	784	384	530	1147	756	505	1060	1024	992	1406	787	1213	1101	762	962	602	856	1353	372	934	821	539	68	400	358	264	302	805	555	1427	3033	732	367	684	786	573	349	1209	602	356	1229
hsa-mir-5694_hsa-miR-5694	0	0	0	0	0	0	0	0	0	0	0	0	0	0	0	0	0	0	0	0	0	0	0	0	0	0	0	0	0	0	0	0	0	0	0	0	0	0	0	0	0	0	0	0	0	0	0	0	0
hsa-mir-7843_hsa-miR-7843-5p	1	3	2	0	0	0	0	1	2	3	1	2	0	0	0	0	1	0	3	0	0	0	0	0	2	3	0	0	1	0	0	0	1	1	0	1	0	2	1	0	0	0	0	0	0	0	0	0	1
hsa-mir-7843_hsa-miR-7843-3p	0	6	2	2	0	2	0	0	1	2	2	1	0	0	0	1	0	1	1	2	1	1	0	2	0	2	2	3	0	0	0	0	1	3	0	1	1	4	2	0	0	1	1	0	0	1	0	0	1
hsa-mir-4505_hsa-miR-4505	1	0	0	0	1	0	0	0	0	0	0	0	0	0	0	0	0	0	0	0	0	0	0	0	0	0	0	0	0	0	0	0	0	0	0	0	0	0	0	0	0	0	0	1	2	0	0	1	0
hsa-mir-4709_hsa-miR-4709-5p	0	1	2	3	3	0	1	1	0	2	2	1	2	2	1	0	1	1	4	0	2	0	4	3	0	2	1	0	0	2	0	0	1	1	1	2	0	0	5	2	1	0	0	1	1	3	0	0	1
hsa-mir-4709_hsa-miR-4709-3p	1	0	0	0	0	0	0	0	0	1	0	0	3	0	1	1	0	0	2	0	2	0	0	2	0	4	3	0	0	1	0	0	0	0	0	0	0	0	0	0	0	0	0	0	1	0	0	1	0
hsa-mir-7641-2_hsa-miR-7641	13	3	8	3	7	4	4	6	12	5	6	8	12	13	4	16	4	13	24	10	3	6	13	4	8	57	1	9	106	5	4	1	1	4	9	51	64	29	124	140	35	1	73	18	14	161	18	9	172
hsa-mir-1260a_hsa-miR-1260a	21519	14800	13491	13835	14050	8065	6176	9024	15737	10761	11600	10929	10226	7379	10224	16579	13651	12365	13044	14148	7192	13019	15916	14095	11724	30539	7430	31172	16845	6124	5409	3261	13134	6880	7669	10705	18173	26096	31863	18708	55331	5131	9259	11529	16671	21551	11275	29557	31177
hsa-mir-4506_hsa-miR-4506	0	0	0	0	0	0	0	0	0	0	0	0	0	0	0	0	0	0	0	0	0	0	0	0	0	0	1	0	0	0	0	0	0	0	0	0	0	0	0	0	0	0	0	0	0	0	0	0	0
hsa-mir-3173_hsa-miR-3173-3p	0	2	0	0	0	1	2	0	2	3	1	0	0	1	0	2	0	0	1	1	4	0	0	1	0	1	0	1	0	5	1	4	1	3	0	2	0	2	2	3	3	0	1	0	5	2	1	1	0
hsa-mir-3173_hsa-miR-3173-5p	21	23	19	19	19	10	8	15	28	7	8	15	10	15	14	20	14	25	22	15	17	14	23	6	13	15	7	31	8	12	4	1	12	9	4	16	16	46	32	12	22	2	13	15	15	11	31	38	17
hsa-mir-151b_hsa-miR-151b	533	590	622	343	315	181	299	202	388	282	499	569	324	230	389	716	477	615	678	290	175	368	448	356	398	533	161	531	346	201	90	155	360	236	133	394	477	441	413	308	299	122	264	494	387	832	567	131	625
hsa-mir-342_hsa-miR-342-5p	1189	869	1290	519	1065	398	323	547	708	556	1086	631	801	441	460	1367	911	1099	841	681	569	723	731	495	621	1490	344	3074	955	1087	620	278	746	199	450	325	1065	1237	1104	969	1067	253	915	3074	1855	865	2791	1550	3268
hsa-mir-342_hsa-miR-342-3p	74591	53749	62351	47589	55612	22138	23427	28444	36223	40854	68006	39164	32647	28421	34981	75946	47860	53688	61056	29072	25297	36709	30657	33081	29121	65211	13124	113512	39156	41214	16659	10119	19450	8633	14436	14458	45930	62774	38078	30087	39736	11374	35258	108033	82943	42213	129705	58678	156599
hsa-mir-6764_hsa-miR-6764-5p	1	4	3	4	2	1	0	0	9	3	4	2	4	3	1	5	3	5	4	3	1	2	2	1	2	2	0	3	1	3	0	0	3	5	2	2	1	5	6	3	4	0	2	4	8	7	1	0	2
hsa-mir-6764_hsa-miR-6764-3p	10	6	5	4	3	1	4	1	4	5	5	7	7	3	6	9	6	3	5	6	3	2	3	7	2	9	0	4	4	1	0	0	1	2	0	11	4	6	8	3	5	1	2	0	1	9	2	1	2
hsa-mir-345_hsa-miR-345-5p	736	499	607	490	499	151	193	198	599	404	452	526	386	580	486	768	532	692	635	349	525	373	682	338	370	741	294	676	521	506	206	278	561	331	211	438	641	1312	993	759	1076	136	288	985	590	475	435	1115	681
hsa-mir-345_hsa-miR-345-3p	0	0	0	1	0	0	1	0	2	2	0	0	0	0	0	0	1	0	0	0	1	0	0	0	1	0	0	1	1	0	0	0	0	1	0	0	0	0	1	0	0	0	0	0	1	0	0	0	0
hsa-mir-2392_hsa-miR-2392	0	0	0	0	0	0	0	0	0	0	0	0	0	0	0	0	1	0	1	0	0	0	0	0	0	0	0	0	0	0	0	0	1	0	0	0	0	2	0	1	0	0	0	0	0	0	0	0	0
hsa-mir-770_hsa-miR-770-5p	7	14	5	7	0	1	7	0	0	0	15	2	1	2	6	10	5	1	2	0	0	2	3	2	3	4	1	0	0	1	0	0	10	0	0	1	2	1	10	2	0	0	0	0	0	3	0	3	0
hsa-mir-493_hsa-miR-493-5p	623	1016	733	510	106	152	744	84	160	81	907	72	351	180	287	981	490	248	284	118	211	230	801	200	435	456	251	313	139	79	9	44	540	163	257	487	190	289	564	459	148	12	82	99	218	482	195	59	371
hsa-mir-493_hsa-miR-493-3p	56	129	52	45	16	14	84	6	22	6	123	15	40	19	32	120	61	32	30	6	26	17	74	15	32	37	20	26	13	12	1	12	66	6	22	46	27	32	61	30	14	5	5	4	19	26	22	7	35
hsa-mir-337_hsa-miR-337-5p	352	497	290	225	44	97	634	42	88	29	560	29	181	91	120	538	230	186	154	32	78	143	278	85	174	199	189	251	90	78	10	43	298	96	146	216	201	265	205	224	143	9	48	58	188	194	127	18	113
hsa-mir-337_hsa-miR-337-3p	760	1183	683	608	119	187	890	84	209	91	1134	76	456	143	301	1034	461	234	287	95	174	241	671	217	439	352	243	322	192	112	8	46	574	105	278	485	254	281	401	414	154	23	66	70	238	399	189	49	321
hsa-mir-665_hsa-miR-665	227	401	273	224	56	47	345	22	40	24	403	25	153	70	129	373	177	96	92	27	50	60	235	49	124	130	125	97	35	42	6	7	95	42	86	119	74	78	134	126	39	6	23	33	96	121	49	20	112
hsa-mir-431_hsa-miR-431-5p	603	897	401	454	75	136	667	53	154	53	824	52	324	159	208	793	338	206	148	83	105	167	534	131	306	312	236	221	98	77	6	50	333	124	196	359	168	187	326	258	114	14	69	39	250	383	131	40	294
hsa-mir-431_hsa-miR-431-3p	26	26	14	16	1	4	21	5	8	5	20	2	14	2	9	22	16	12	4	3	5	5	13	1	11	17	4	10	1	1	0	1	24	9	9	13	2	2	7	14	0	1	0	4	1	21	4	1	9
hsa-mir-433_hsa-miR-433-3p	124	239	149	91	23	37	188	14	39	16	203	22	73	58	92	219	101	62	54	21	29	50	129	21	83	122	31	53	29	15	2	17	125	31	40	85	63	50	98	101	43	7	23	11	52	118	30	8	58
hsa-mir-433_hsa-miR-433-5p	10	11	7	2	0	1	15	0	2	1	7	1	8	3	4	8	4	12	3	2	0	0	4	2	5	8	4	0	2	2	0	1	5	0	1	9	3	3	1	8	3	0	0	0	4	7	0	2	2
hsa-mir-127_hsa-miR-127-5p	80	139	121	68	23	27	100	7	37	16	133	10	69	24	50	139	80	40	50	18	22	36	84	25	53	77	46	56	28	19	1	10	105	29	36	62	39	43	91	68	27	7	7	14	30	65	19	3	51
hsa-mir-127_hsa-miR-127-3p	247	402	302	218	41	68	362	26	75	27	419	40	189	80	129	520	192	137	129	31	68	91	232	101	182	164	111	103	48	38	5	15	251	83	77	146	78	120	215	155	76	6	14	44	95	137	54	12	118
hsa-mir-432_hsa-miR-432-5p	198	228	192	162	39	34	244	16	51	14	270	18	102	67	104	226	138	71	87	13	50	29	183	39	89	96	54	48	25	18	0	17	140	39	70	75	47	95	109	99	31	8	32	7	49	76	25	6	72
hsa-mir-432_hsa-miR-432-3p	16	24	9	11	3	4	17	4	7	0	35	3	5	0	4	23	13	8	7	2	6	5	15	1	6	12	4	6	3	0	0	1	5	5	4	5	4	4	8	4	1	0	0	0	6	7	1	1	6
hsa-mir-136_hsa-miR-136-5p	1749	2854	1708	1520	310	499	2097	165	508	175	2529	184	560	354	501	1753	1230	548	781	215	416	630	1953	436	1060	630	855	861	520	256	34	262	1991	440	803	1215	628	996	1075	815	316	76	240	272	698	1332	418	121	1284
hsa-mir-136_hsa-miR-136-3p	425	744	340	327	77	116	570	46	119	54	630	36	209	87	175	531	222	127	141	67	105	129	435	126	255	270	176	240	104	66	4	63	339	95	191	362	192	178	220	223	86	22	57	56	206	323	134	25	252
hsa-mir-370_hsa-miR-370-3p	164	313	216	144	48	36	186	17	62	20	289	26	110	51	109	263	146	82	85	28	57	53	176	48	110	136	81	71	25	34	1	28	136	32	91	124	40	78	174	115	28	4	18	30	75	101	42	15	103
hsa-mir-370_hsa-miR-370-5p	4	6	6	2	0	3	3	1	1	0	13	0	3	1	2	4	2	3	2	0	3	0	3	0	0	0	4	2	2	0	0	0	4	1	1	0	1	1	4	0	0	0	0	2	2	6	0	1	6
hsa-mir-379_hsa-miR-379-5p	441	755	547	268	85	157	500	60	156	25	599	53	297	110	199	843	344	163	256	69	139	162	652	126	306	294	166	221	135	70	7	58	399	86	201	332	164	381	406	363	125	10	51	62	168	303	113	36	316
hsa-mir-379_hsa-miR-379-3p	91	129	89	68	14	26	105	10	22	11	102	11	30	23	43	149	47	28	47	10	28	12	108	30	55	48	22	32	15	16	1	25	63	17	33	59	26	58	55	54	14	4	8	14	29	81	31	11	54
hsa-mir-411_hsa-miR-411-5p	269	375	244	187	43	81	272	35	68	35	219	34	138	50	101	393	185	51	116	33	65	93	208	74	172	119	73	110	53	50	6	33	178	47	76	130	71	190	126	151	47	8	22	33	97	199	66	28	200
hsa-mir-411_hsa-miR-411-3p	248	435	242	185	51	74	256	29	74	27	220	31	115	64	117	420	180	86	110	23	67	87	167	101	173	172	121	108	67	34	0	29	215	48	102	147	94	181	102	183	60	9	28	32	90	219	75	26	231
hsa-mir-299_hsa-miR-299-5p	150	308	180	117	32	59	192	31	46	17	223	21	118	49	90	275	122	57	68	31	59	68	143	55	141	156	66	86	56	35	2	24	117	38	93	131	55	83	176	180	34	5	28	27	70	258	42	20	193
hsa-mir-299_hsa-miR-299-3p	88	157	107	64	28	30	131	13	32	15	96	15	66	25	47	142	64	49	59	10	45	36	106	24	55	65	37	46	25	9	3	14	69	19	50	56	35	63	40	69	26	7	15	16	38	51	32	8	38
hsa-mir-380_hsa-miR-380-5p	0	4	5	1	0	6	1	0	0	2	6	0	3	0	0	9	1	0	1	2	1	0	3	0	2	0	0	0	0	1	0	0	4	0	0	3	0	0	6	1	0	0	1	3	2	3	2	1	3
hsa-mir-380_hsa-miR-380-3p	150	263	175	123	30	56	203	22	35	21	219	24	115	51	88	196	123	61	98	31	60	57	145	74	141	142	65	76	58	14	1	31	183	46	121	150	62	141	203	144	36	2	17	16	56	257	40	14	181
hsa-mir-1197_hsa-miR-1197	96	146	69	80	24	36	100	15	38	12	139	9	51	22	29	90	54	37	45	16	15	26	84	22	50	74	35	54	23	16	1	15	62	16	44	57	22	47	80	57	14	5	11	14	33	84	28	4	47
hsa-mir-323a_hsa-miR-323a-5p	2	2	4	1	0	1	1	0	2	1	5	0	0	0	1	3	3	1	1	0	0	1	4	1	3	2	3	1	0	0	0	0	9	0	0	0	0	3	3	3	0	0	1	1	0	8	1	0	2
hsa-mir-323a_hsa-miR-323a-3p	227	380	225	199	52	86	249	26	71	28	264	25	108	34	77	184	204	58	161	32	56	71	243	44	136	144	84	117	41	44	6	35	168	48	95	144	64	123	178	143	53	2	18	25	77	244	32	24	141
hsa-mir-758_hsa-miR-758-3p	235	452	257	233	49	80	368	28	72	40	373	20	171	66	108	321	166	100	125	51	67	102	224	73	176	125	126	144	73	35	6	28	215	66	89	173	103	186	195	164	89	12	30	42	87	201	82	13	119
hsa-mir-758_hsa-miR-758-5p	4	5	0	1	0	2	0	0	1	0	2	1	2	0	3	3	2	1	0	0	4	1	4	0	0	0	3	1	0	0	1	0	2	1	2	4	0	1	0	4	0	1	0	0	0	1	0	0	2
hsa-mir-329-1_hsa-miR-329-3p	320	566	342	253	47	82	413	33	98	28	470	33	174	66	198	520	286	144	170	45	89	97	388	80	183	200	111	124	56	44	1	34	210	55	110	175	96	168	240	218	99	6	30	40	94	214	68	21	213
hsa-mir-329-1_hsa-miR-329-5p	0	1	3	0	0	0	0	0	0	0	4	0	1	0	0	0	0	0	1	1	0	0	1	0	0	0	0	2	0	0	2	0	1	0	0	0	0	1	0	0	0	0	0	0	0	0	0	0	0
hsa-mir-329-2_hsa-miR-329-3p	292	557	329	252	54	89	384	37	116	47	505	36	168	78	185	478	228	117	175	50	87	87	401	105	169	167	119	115	73	39	3	23	195	62	103	209	92	198	231	201	91	4	28	31	93	220	67	16	220
hsa-mir-329-2_hsa-miR-329-5p	1	1	2	0	0	0	1	0	0	0	0	0	1	1	0	1	0	0	1	0	0	0	0	0	0	0	0	1	0	0	1	0	1	0	0	0	1	0	0	2	0	0	0	0	0	0	0	0	0
hsa-mir-494_hsa-miR-494-3p	1501	2830	1738	1246	322	561	1826	151	446	227	2110	222	1035	451	875	2173	1225	584	828	232	516	605	1599	471	1248	994	630	775	511	233	34	231	1544	383	728	1222	586	1057	1479	1102	304	62	238	218	510	1351	388	125	1203
hsa-mir-494_hsa-miR-494-5p	0	2	2	0	0	1	0	1	0	0	3	1	0	0	0	3	1	1	1	0	0	3	1	0	4	0	0	0	2	1	0	0	0	0	1	0	0	2	1	0	0	0	0	0	1	1	1	0	0
hsa-mir-1193_hsa-miR-1193	0	0	0	0	0	0	0	0	0	0	0	0	0	0	0	0	0	0	0	0	0	0	0	0	0	0	0	0	0	0	0	0	0	0	0	1	0	0	0	0	0	0	0	0	0	0	0	0	0
hsa-mir-543_hsa-miR-543	509	891	563	336	124	113	734	81	190	64	1023	62	387	131	321	1214	426	358	423	47	165	102	546	120	376	284	186	290	92	94	7	93	394	90	113	328	173	635	559	285	73	27	42	102	195	256	156	44	757
hsa-mir-495_hsa-miR-495-3p	2238	3920	2550	1843	472	551	2931	253	701	308	3760	273	1381	416	1159	3944	1743	1215	1439	212	585	677	2562	593	1494	1468	782	1198	405	342	34	231	1892	403	763	1327	819	2168	1678	1237	402	71	230	482	787	1217	624	165	1887
hsa-mir-495_hsa-miR-495-5p	19	19	17	6	1	0	28	1	2	3	21	2	16	6	5	26	10	7	5	2	5	5	12	3	11	6	3	11	5	0	0	3	10	4	6	10	6	11	13	10	3	2	0	1	1	22	6	1	24
hsa-mir-376c_hsa-miR-376c-3p	6801	11854	7395	6086	1372	2144	8700	805	2138	927	12562	906	5017	2005	4172	12062	5871	2950	4041	995	2422	2577	9283	2056	6320	6604	2965	3619	1725	943	121	2020	6831	1539	3089	5601	2512	6530	6239	4669	1415	219	769	1238	2529	9196	1730	602	10681
hsa-mir-376c_hsa-miR-376c-5p	79	86	66	53	16	20	137	6	18	9	108	14	34	12	22	141	49	28	37	8	29	26	110	13	51	18	40	61	26	22	1	2	67	18	23	43	29	91	49	55	44	4	10	19	26	24	17	2	28
hsa-mir-376a-2_hsa-miR-376a-3p	1551	2522	1563	1111	316	472	1952	163	238	164	1449	146	455	281	472	1601	952	608	710	201	538	528	2061	474	1493	1305	579	794	333	204	26	537	1823	378	541	1203	508	1591	1114	1028	291	69	116	230	410	1818	331	175	2243
hsa-mir-376a-2_hsa-miR-376a-2-5p	93	163	110	85	18	34	156	11	28	8	167	14	53	30	51	159	64	31	58	20	22	40	149	39	113	34	56	65	31	7	1	9	115	43	53	100	52	97	50	59	20	8	23	25	42	52	18	5	49
hsa-mir-654_hsa-miR-654-5p	60	103	72	46	12	26	71	11	23	8	109	8	37	31	30	114	47	21	39	14	18	11	99	17	54	47	22	30	11	7	0	18	66	17	25	37	21	52	79	50	28	0	8	11	19	71	10	8	68
hsa-mir-654_hsa-miR-654-3p	309	476	306	256	47	74	501	29	101	53	555	38	220	57	114	423	201	130	160	46	70	159	373	93	274	171	146	211	102	57	5	34	322	84	143	285	175	291	209	181	100	20	45	72	122	222	113	26	168
hsa-mir-376b_hsa-miR-376b-3p	1600	2921	1520	1296	327	431	2541	190	286	201	1875	154	749	349	657	2099	1008	683	779	214	598	532	2637	511	1431	1244	709	748	354	245	38	446	1498	355	593	1175	575	1603	1105	920	263	73	201	256	566	1845	471	146	2199
hsa-mir-376b_hsa-miR-376b-5p	76	82	71	44	10	14	97	5	25	9	96	11	42	11	17	119	26	25	38	2	28	29	83	15	36	23	34	43	14	8	2	1	70	17	27	44	27	64	42	57	26	2	14	8	17	21	17	2	28
hsa-mir-376a-1_hsa-miR-376a-5p	459	622	394	443	93	52	547	41	119	42	655	41	275	99	214	450	240	184	212	42	122	189	445	89	285	152	220	234	90	51	9	37	307	133	175	174	107	509	198	214	51	33	49	53	114	170	125	18	90
hsa-mir-376a-1_hsa-miR-376a-3p	1532	2482	1573	1046	305	495	2015	165	256	163	1420	125	479	269	445	1597	882	556	664	211	550	508	2036	487	1489	1402	609	711	282	195	14	560	1797	354	520	1165	482	1650	1150	972	317	58	135	221	422	1854	325	164	2239
hsa-mir-300_hsa-miR-300	0	0	0	0	0	0	0	0	1	0	0	0	0	0	0	1	0	0	0	0	0	0	0	0	0	0	0	0	0	0	0	0	0	0	0	0	0	0	0	0	0	0	0	0	0	0	1	0	0
hsa-mir-1185-1_hsa-miR-1185-5p	23	27	26	15	2	9	37	2	6	6	33	1	17	6	9	33	12	10	7	5	13	13	17	4	19	13	13	8	8	4	1	1	17	3	8	20	4	16	16	18	10	0	1	6	14	19	4	4	24
hsa-mir-1185-1_hsa-miR-1185-1-3p	353	792	491	382	81	141	544	59	115	61	572	59	284	111	267	640	442	197	253	53	162	148	406	114	371	378	214	223	106	46	8	108	392	116	163	373	148	383	360	311	81	18	54	69	122	422	113	36	495
hsa-mir-1185-2_hsa-miR-1185-5p	29	35	19	27	7	10	40	7	3	2	31	0	17	2	13	29	17	9	15	7	7	11	19	9	18	20	11	14	6	4	0	1	20	5	7	12	9	26	19	25	4	0	5	3	5	23	3	8	29
hsa-mir-1185-2_hsa-miR-1185-2-3p	29	65	42	28	12	10	47	5	12	4	60	6	25	11	26	73	36	14	25	3	9	13	55	9	21	37	11	23	7	8	2	13	41	12	9	30	11	30	53	33	4	3	3	5	15	35	14	5	49
hsa-mir-381_hsa-miR-381-3p	755	1196	771	621	173	219	955	78	212	70	1154	94	472	214	436	1239	655	306	439	105	211	292	873	246	520	518	314	308	214	88	15	129	624	165	287	491	277	782	656	510	247	31	95	113	303	653	188	82	475
hsa-mir-381_hsa-miR-381-5p	53	90	66	31	12	27	67	2	10	6	84	6	35	24	31	89	50	29	30	5	17	14	86	13	49	34	23	25	11	10	0	3	58	13	15	47	20	47	67	28	17	0	5	11	28	58	15	6	43
hsa-mir-487b_hsa-miR-487b-3p	1450	2044	1320	1126	255	395	1959	169	410	173	2292	115	1114	356	519	1836	856	402	694	209	296	539	1539	318	1040	1040	464	884	329	235	29	303	1129	367	703	1046	444	1375	882	1036	351	60	198	263	540	1211	378	131	970
hsa-mir-487b_hsa-miR-487b-5p	17	7	2	4	3	2	10	0	2	1	7	0	5	1	1	9	4	1	2	0	1	2	3	1	3	0	0	1	3	0	0	1	3	1	1	9	1	4	0	1	0	0	0	0	1	16	0	0	7
hsa-mir-539_hsa-miR-539-5p	135	204	154	109	18	29	199	10	40	19	235	20	81	30	50	167	87	36	86	13	35	44	122	33	130	63	36	58	33	13	1	23	124	42	65	95	59	156	47	92	22	1	20	23	43	112	26	6	125
hsa-mir-539_hsa-miR-539-3p	88	102	70	39	10	10	176	10	21	8	106	3	65	10	25	122	55	46	43	7	31	28	63	23	39	37	28	57	11	19	0	9	45	12	16	37	20	98	42	63	27	0	9	9	30	46	27	12	58
hsa-mir-889_hsa-miR-889-3p	201	202	113	174	26	38	278	24	46	15	280	18	76	33	67	170	74	57	76	8	28	36	157	54	78	36	59	43	24	18	1	7	109	35	38	99	41	144	62	72	19	2	14	13	30	60	25	5	96
hsa-mir-889_hsa-miR-889-5p	1	2	0	0	0	1	2	0	0	0	1	0	1	0	1	0	0	0	1	0	0	1	0	1	0	1	0	0	0	0	0	0	0	0	1	0	0	0	0	2	1	0	1	0	0	4	2	0	1
hsa-mir-544a_hsa-miR-544a	76	150	62	66	13	18	121	11	9	7	78	6	42	14	23	56	52	16	30	5	23	32	50	18	68	26	37	59	13	11	1	14	60	23	35	87	37	66	53	47	15	2	8	11	21	82	20	3	57
hsa-mir-655_hsa-miR-655-3p	160	209	122	130	32	46	201	17	44	20	205	18	98	50	95	269	116	64	96	13	45	78	147	51	126	90	75	74	43	23	4	10	175	45	78	114	48	156	120	104	46	4	22	21	60	72	25	10	96
hsa-mir-655_hsa-miR-655-5p	0	0	0	0	0	0	2	0	0	0	4	0	0	0	0	0	1	0	0	0	0	0	1	0	1	0	0	0	0	0	0	0	0	0	0	0	0	1	0	0	0	0	1	0	0	3	0	0	1
hsa-mir-487a_hsa-miR-487a-3p	126	253	175	125	36	58	264	23	66	29	303	22	129	55	119	228	97	93	85	17	46	50	220	38	168	123	60	82	47	23	3	66	125	41	40	124	37	611	118	122	22	5	22	24	55	170	33	24	749
hsa-mir-487a_hsa-miR-487a-5p	29	27	15	11	5	7	22	1	6	3	29	3	12	3	7	26	9	5	11	0	3	7	17	5	20	7	4	11	7	1	0	1	16	4	5	12	4	89	8	9	5	0	3	0	12	9	3	2	24
hsa-mir-382_hsa-miR-382-5p	276	560	385	236	48	122	535	31	102	44	506	31	264	91	107	533	272	117	196	70	77	104	350	82	276	147	126	166	86	47	6	86	268	83	112	225	90	870	189	208	73	16	44	46	86	236	44	28	867
hsa-mir-382_hsa-miR-382-3p	180	315	212	158	31	70	272	21	66	36	271	23	125	45	82	244	138	78	109	35	53	68	205	44	192	102	84	84	63	34	7	56	192	32	73	129	55	469	168	107	38	6	30	39	65	179	53	12	517
hsa-mir-134_hsa-miR-134-5p	249	478	315	175	56	114	438	47	104	43	475	31	260	111	165	523	200	152	189	30	100	109	294	90	263	264	119	124	84	33	3	195	301	74	107	210	85	1322	300	255	86	8	32	40	101	340	76	28	1115
hsa-mir-134_hsa-miR-134-3p	3	4	1	9	2	3	9	1	4	2	12	0	4	0	3	18	2	1	4	2	2	3	6	1	9	4	3	3	2	0	0	0	2	2	1	6	1	15	5	6	1	0	0	0	3	2	0	1	11
hsa-mir-668_hsa-miR-668-3p	8	16	6	5	3	2	10	0	2	0	16	0	1	3	2	11	2	2	5	0	2	3	3	2	4	6	0	3	0	2	0	0	1	2	1	5	2	14	4	1	1	0	2	1	0	1	1	0	11
hsa-mir-668_hsa-miR-668-5p	0	0	0	0	0	0	0	0	0	0	0	0	0	0	1	0	0	0	1	0	0	0	0	0	0	0	0	0	0	0	0	0	0	0	0	0	0	0	0	0	0	0	0	0	0	0	0	0	1
hsa-mir-485_hsa-miR-485-5p	18	21	11	9	2	2	16	2	4	3	24	4	6	1	6	19	10	7	9	0	1	5	14	6	12	22	8	6	5	4	0	11	11	1	3	12	2	39	18	13	1	1	1	2	5	24	4	0	27
hsa-mir-485_hsa-miR-485-3p	895	1250	716	657	151	245	1432	80	228	122	1568	104	511	229	504	1460	589	382	530	50	92	170	712	278	335	228	126	158	91	35	4	47	252	102	87	299	124	1572	234	191	75	19	34	34	130	218	64	32	552
hsa-mir-323b_hsa-miR-323b-5p	1	2	1	0	0	0	0	0	0	0	2	0	0	0	0	0	2	0	0	0	1	0	1	0	1	0	0	0	0	0	0	0	0	0	0	0	0	0	0	0	0	0	0	0	0	0	0	0	0
hsa-mir-323b_hsa-miR-323b-3p	97	186	126	63	7	17	159	16	24	22	182	31	46	29	23	135	82	30	58	8	25	38	86	24	61	43	13	24	20	11	0	18	21	18	25	63	12	155	15	24	8	0	3	5	14	24	6	8	142
hsa-mir-154_hsa-miR-154-5p	293	544	295	204	60	93	399	34	95	37	520	33	261	90	136	591	234	129	158	41	85	109	351	78	288	177	104	188	93	55	7	100	309	90	139	220	91	883	310	245	85	7	35	44	104	311	81	23	733
hsa-mir-154_hsa-miR-154-3p	110	245	163	120	44	62	336	26	82	39	297	34	199	41	113	391	94	114	141	20	52	52	264	61	387	182	65	98	49	25	0	117	175	30	76	142	41	1054	202	155	16	11	23	35	62	228	57	10	1294
hsa-mir-496_hsa-miR-496	321	515	325	299	56	105	542	30	108	57	449	38	211	114	210	404	229	135	179	36	86	104	349	89	286	225	129	146	71	42	3	65	257	77	139	260	107	1110	205	185	49	15	47	64	102	249	81	26	581
hsa-mir-377_hsa-miR-377-5p	22	33	33	14	1	8	31	1	8	4	36	4	31	6	14	36	20	9	9	2	10	13	15	8	19	15	11	13	6	4	0	4	19	4	5	16	5	36	22	11	2	1	1	6	5	28	9	1	70
hsa-mir-377_hsa-miR-377-3p	210	220	147	173	30	33	493	22	72	37	192	13	93	32	63	194	104	76	78	29	27	105	148	72	129	72	146	127	72	29	5	25	154	44	69	177	112	1019	106	123	48	8	35	36	102	47	71	8	164
hsa-mir-541_hsa-miR-541-5p	0	0	1	0	0	0	0	0	0	0	0	0	0	0	0	4	0	0	0	0	0	0	0	0	0	0	0	1	0	0	0	0	0	0	0	0	0	0	0	0	0	0	0	0	0	0	0	0	0
hsa-mir-541_hsa-miR-541-3p	0	0	0	0	0	0	1	0	0	0	0	0	2	0	2	0	0	0	0	0	0	0	2	0	1	0	0	1	0	0	0	0	0	0	0	0	0	1	1	0	1	0	0	0	0	0	1	0	0
hsa-mir-409_hsa-miR-409-5p	170	310	212	155	35	61	231	30	59	28	239	20	168	50	96	241	142	82	114	27	51	64	207	43	175	124	74	66	38	23	3	52	135	39	75	145	57	358	170	130	42	11	35	27	61	172	32	13	380
hsa-mir-409_hsa-miR-409-3p	871	1833	1119	986	210	373	1216	102	352	166	1943	149	899	316	599	1666	830	497	602	146	277	363	1084	254	835	526	328	478	222	121	8	122	710	184	320	697	304	1974	696	538	172	36	126	153	288	590	195	74	1450
hsa-mir-412_hsa-miR-412-3p	0	0	0	15	0	1	1	0	4	0	0	0	3	0	1	0	0	3	0	0	4	2	0	0	1	0	0	2	0	0	0	1	6	0	3	0	0	6	5	5	3	1	0	1	2	0	0	0	7
hsa-mir-412_hsa-miR-412-5p	4	7	4	27	7	8	27	0	6	2	2	0	7	0	12	6	2	11	1	1	8	4	6	1	27	9	8	16	3	1	0	8	25	2	11	3	8	47	18	14	5	0	3	1	7	3	1	0	28
hsa-mir-369_hsa-miR-369-5p	152	180	129	97	24	44	136	13	38	16	188	9	95	35	70	193	88	31	74	23	34	50	159	43	138	78	63	77	51	27	1	34	115	26	66	108	37	319	123	95	25	2	18	20	50	117	24	11	231
hsa-mir-369_hsa-miR-369-3p	731	777	678	453	113	170	810	70	233	57	1052	54	615	125	176	945	430	294	339	75	215	205	833	153	530	346	308	447	182	149	10	69	699	169	307	373	226	1848	633	605	188	16	82	118	248	202	181	29	848
hsa-mir-410_hsa-miR-410-3p	142	170	82	138	18	42	1	15	18	6	156	5	78	30	27	150	52	30	47	18	15	20	131	50	88	56	32	45	28	7	1	8	88	23	45	92	34	253	36	51	12	2	15	12	27	24	13	3	137
hsa-mir-410_hsa-miR-410-5p	2	2	0	0	0	0	1	0	0	0	3	1	0	0	1	1	1	4	1	1	0	0	0	1	1	1	1	4	2	0	0	3	0	1	1	2	1	0	0	2	0	1	2	1	1	2	0	3	1
hsa-mir-656_hsa-miR-656-3p	74	117	86	69	29	32	35	7	23	8	161	11	72	15	29	103	51	21	39	6	19	20	101	34	80	61	36	45	25	14	0	11	94	19	38	69	25	157	87	86	12	5	9	21	32	115	24	5	186
hsa-mir-656_hsa-miR-656-5p	2	0	1	2	0	0	0	0	0	0	1	0	0	0	0	2	0	1	1	0	0	0	0	0	0	2	0	1	0	0	0	0	3	0	1	0	0	2	1	1	0	0	0	0	0	0	1	0	1
hsa-mir-1247_hsa-miR-1247-5p	0	0	0	0	0	0	0	0	0	0	0	0	0	0	0	0	0	0	0	0	0	0	0	0	0	0	0	0	0	0	0	0	0	0	0	0	0	0	0	0	0	0	0	0	0	0	0	0	0
hsa-mir-1247_hsa-miR-1247-3p	1	0	0	0	0	0	0	0	0	0	0	0	0	0	0	0	0	0	0	0	0	0	0	0	1	0	0	0	0	0	0	0	0	0	0	0	0	0	0	0	0	0	0	0	0	0	0	0	0
hsa-mir-4309_hsa-miR-4309	0	0	0	0	0	0	0	0	0	0	0	0	0	0	0	0	0	0	0	0	0	0	0	0	0	0	0	0	0	0	0	0	0	0	0	0	0	0	0	0	0	0	0	0	0	0	0	0	0
hsa-mir-203a_hsa-miR-203a	16	29	5	13	1	5	3	3	35	7	13	20	24	8	1	11	6	10	16	12	11	12	14	5	13	28	8	26	11	0	8	0	3	7	6	30	18	18	14	41	13	3	12	27	9	23	7	6	34
hsa-mir-203b_hsa-miR-203b-5p	16	29	5	13	1	5	3	3	35	7	13	20	24	8	1	11	6	10	16	12	11	12	14	5	13	28	8	26	11	0	8	0	3	7	6	30	18	18	14	41	13	3	12	27	9	23	7	6	34
hsa-mir-203b_hsa-miR-203b-3p	0	0	0	0	0	0	0	0	0	0	0	0	0	0	0	0	0	0	0	0	0	0	0	0	0	0	0	0	0	0	0	0	0	0	0	0	0	0	0	0	0	0	0	0	0	0	0	0	0
hsa-mir-4710_hsa-miR-4710	2	4	5	0	0	0	1	1	4	0	1	0	0	0	0	0	0	4	1	6	0	3	4	5	2	1	0	8	6	2	2	1	5	3	2	3	0	2	4	2	2	1	0	5	4	3	1	7	7
hsa-mir-6765_hsa-miR-6765-5p	0	1	0	0	0	0	0	0	0	0	0	0	0	0	2	0	0	0	0	0	0	0	0	0	0	0	0	0	0	0	0	0	0	0	1	0	0	0	0	0	0	0	0	0	0	0	0	0	0
hsa-mir-6765_hsa-miR-6765-3p	0	0	0	1	0	0	0	0	0	0	0	0	0	0	0	0	0	0	0	1	0	0	0	0	0	0	0	0	0	0	0	1	2	0	0	0	0	0	0	0	0	0	0	0	0	0	0	0	0
hsa-mir-8071-1_hsa-miR-8071	0	0	0	0	0	0	0	0	0	0	0	0	0	0	0	0	0	0	0	0	0	0	0	0	0	0	0	0	0	0	0	0	0	0	0	0	0	0	0	0	0	0	0	0	0	0	0	0	0
hsa-mir-8071-2_hsa-miR-8071	0	0	0	0	0	0	0	0	0	0	0	0	0	0	0	0	0	0	0	0	0	0	0	0	0	0	0	0	0	0	0	0	0	0	0	0	0	0	0	0	0	0	0	0	0	0	0	0	0
hsa-mir-4539_hsa-miR-4539	0	0	0	0	0	0	0	0	0	0	0	0	0	0	0	0	0	0	0	0	0	0	0	0	0	0	0	0	0	0	0	0	0	0	0	0	0	0	0	0	0	0	0	0	0	0	1	0	0
hsa-mir-4507_hsa-miR-4507	0	0	0	1	1	0	0	0	0	0	0	0	0	0	2	0	0	0	0	0	0	0	0	1	0	0	0	0	0	0	0	1	0	0	0	0	0	0	0	0	0	0	0	0	0	0	0	0	0
hsa-mir-4538_hsa-miR-4538	0	0	0	0	0	0	0	0	0	0	0	0	0	0	0	0	0	0	0	0	0	0	0	0	0	0	0	0	0	0	0	0	0	0	0	0	0	0	0	0	0	0	0	0	0	0	0	0	0
hsa-mir-4537_hsa-miR-4537	0	0	0	0	0	0	1	0	0	0	0	1	0	0	0	1	2	0	0	1	0	0	0	0	0	0	0	0	0	0	0	0	1	0	0	0	0	0	0	0	0	0	0	0	0	0	0	0	0
hsa-mir-5195_hsa-miR-5195-5p	0	0	0	0	0	0	0	0	0	0	0	0	0	0	0	0	0	0	0	0	0	0	0	0	0	0	0	0	0	0	0	0	1	2	0	0	1	0	0	0	0	0	0	0	0	0	3	0	0
hsa-mir-5195_hsa-miR-5195-3p	0	0	0	0	0	0	0	0	0	0	0	0	0	0	0	0	0	0	0	0	0	0	0	0	0	0	0	0	0	0	0	0	0	0	0	0	0	0	0	0	0	0	0	0	0	0	0	0	0
hsa-mir-3118-4_hsa-miR-3118	0	0	0	0	0	0	0	0	0	0	0	0	0	0	0	0	0	0	0	0	0	0	0	0	0	0	0	0	0	0	0	0	0	0	0	0	0	0	0	0	0	0	0	0	0	0	0	0	0
hsa-mir-5701-1_hsa-miR-5701	8	4	4	5	7	5	7	6	3	5	7	1	7	4	3	21	10	6	11	5	8	5	3	3	3	2	9	24	2	4	4	0	1	0	4	2	9	13	6	7	2	4	5	14	5	0	28	6	12
hsa-mir-3118-6_hsa-miR-3118	0	0	0	0	0	0	0	0	0	0	0	0	0	0	0	0	0	0	0	0	0	0	0	0	0	0	0	0	0	0	0	0	0	0	0	0	0	0	0	0	0	0	0	0	0	0	0	0	0
hsa-mir-5701-2_hsa-miR-5701	8	6	13	4	9	4	3	4	5	7	6	4	6	4	3	28	8	11	8	3	1	7	2	8	5	6	7	19	7	6	8	1	1	1	4	1	10	9	5	5	6	4	6	9	7	4	36	9	8
hsa-mir-1268a_hsa-miR-1268a	6	1	6	4	4	1	2	0	3	4	6	2	1	11	6	13	3	3	3	4	2	5	5	9	0	6	2	32	11	9	1	4	7	2	3	7	19	11	20	18	18	1	1	7	11	8	7	15	10
hsa-mir-4509-1_hsa-miR-4509	0	0	0	0	0	0	0	0	0	0	0	0	0	0	0	0	0	0	0	0	0	0	0	0	0	0	0	0	0	0	0	0	0	0	0	0	0	0	0	0	0	0	0	0	0	0	0	0	0
hsa-mir-4508_hsa-miR-4508	7	10	11	9	13	5	8	1	21	8	13	6	14	2	10	18	6	11	9	3	2	13	13	8	7	13	3	14	13	7	1	3	8	8	5	11	7	15	10	4	29	2	7	5	7	12	4	4	5
hsa-mir-4715_hsa-miR-4715-5p	0	0	1	0	0	0	0	0	0	0	0	0	0	0	0	0	0	0	0	0	0	0	0	0	0	0	0	0	0	0	0	0	0	0	0	0	0	0	0	0	0	0	0	1	0	0	0	0	0
hsa-mir-4715_hsa-miR-4715-3p	2	0	1	0	0	0	0	0	0	0	0	0	0	0	0	0	0	0	0	0	0	0	0	0	0	0	0	0	0	0	2	0	0	0	1	0	0	1	0	0	1	1	0	10	0	0	0	0	0
hsa-mir-4509-2_hsa-miR-4509	0	0	0	0	0	0	0	0	0	0	0	0	0	0	0	0	0	0	0	0	0	0	0	0	0	0	0	0	0	0	0	0	0	0	0	0	0	0	0	0	0	0	0	0	0	0	0	0	0
hsa-mir-4509-3_hsa-miR-4509	0	0	0	0	0	0	0	0	0	0	0	0	0	0	0	0	0	0	0	0	0	0	0	0	0	0	0	0	0	0	0	0	0	0	0	0	0	0	0	0	0	0	0	0	0	0	0	0	0
hsa-mir-211_hsa-miR-211-5p	0	1	2	0	0	1	1	1	7	0	0	0	2	0	1	1	0	1	6	0	4	0	1	1	1	2	0	2	1	0	1	0	2	0	0	3	0	2	3	0	0	0	1	1	0	1	0	0	1
hsa-mir-211_hsa-miR-211-3p	0	0	0	0	0	0	0	0	0	0	0	0	0	0	0	0	0	0	0	0	0	1	0	0	0	0	0	0	0	0	0	0	0	0	0	0	0	0	2	0	0	0	0	0	0	0	0	0	0
hsa-mir-1233-1_hsa-miR-1233-3p	0	0	0	1	0	0	0	0	0	0	0	0	0	0	1	0	0	0	0	0	0	0	0	0	0	0	0	0	0	0	0	0	1	0	0	0	1	0	0	0	0	0	0	0	0	0	0	0	0
hsa-mir-1233-1_hsa-miR-1233-5p	0	0	0	1	0	0	0	0	1	0	0	0	0	0	0	0	0	0	0	0	0	0	1	0	2	0	0	0	0	0	0	0	0	0	0	0	0	0	0	0	0	0	0	0	0	0	0	0	0
hsa-mir-1233-2_hsa-miR-1233-3p	0	0	0	0	0	0	0	0	0	0	0	1	0	1	0	0	0	0	0	0	0	0	0	0	0	0	1	0	0	0	0	0	0	0	1	0	0	0	0	0	0	0	0	0	0	0	0	0	0
hsa-mir-1233-2_hsa-miR-1233-5p	1	1	1	1	0	0	1	0	0	0	0	0	0	0	0	1	0	1	0	0	0	0	0	0	1	1	0	1	0	0	0	0	0	0	0	0	0	0	2	0	1	0	0	0	0	0	0	0	0
hsa-mir-3942_hsa-miR-3942-5p	0	2	1	0	1	0	2	1	1	0	0	1	1	2	0	0	1	1	1	2	0	0	0	0	0	0	0	3	0	0	0	1	0	0	0	0	0	0	1	0	0	0	1	1	1	0	1	0	1
hsa-mir-3942_hsa-miR-3942-3p	1	2	1	4	3	0	0	0	5	1	7	3	1	0	2	2	3	2	2	2	2	7	1	4	2	4	1	4	3	0	1	3	3	2	3	4	1	6	5	6	2	0	1	4	2	3	8	4	2
hsa-mir-4510_hsa-miR-4510	0	0	0	0	0	0	0	0	0	0	0	0	0	0	0	0	0	0	0	0	0	0	0	0	0	0	0	0	1	0	0	0	0	0	0	0	0	0	0	0	0	0	0	0	0	0	0	0	0
hsa-mir-8063_hsa-miR-8063	0	0	0	0	0	0	0	0	0	0	0	0	0	0	0	0	0	0	0	0	0	0	0	0	0	0	0	0	0	0	0	0	0	0	0	0	0	0	0	0	0	0	0	0	0	0	0	0	0
hsa-mir-626_hsa-miR-626	1	0	0	0	0	0	0	0	0	2	0	0	0	0	0	0	0	0	0	0	0	1	0	0	0	0	0	0	0	0	0	0	0	0	0	0	0	4	0	0	0	0	0	0	0	1	1	0	1
hsa-mir-4310_hsa-miR-4310	0	0	0	0	0	0	0	0	0	0	0	0	0	0	0	0	0	0	0	0	0	0	0	0	0	0	0	0	0	0	0	0	0	0	0	0	0	0	0	0	0	0	0	0	0	0	0	0	0
hsa-mir-627_hsa-miR-627-5p	104	92	104	56	78	46	50	49	103	45	66	95	66	30	34	145	87	113	105	76	69	81	75	90	85	120	64	211	99	104	29	55	114	51	31	86	110	157	156	85	85	26	78	179	89	115	153	123	183
hsa-mir-627_hsa-miR-627-3p	45	32	19	21	23	11	12	12	13	13	15	12	16	9	19	29	15	25	22	12	15	19	17	18	16	20	16	66	20	18	3	10	23	17	7	23	32	36	26	20	24	7	22	37	37	25	53	23	34
hsa-mir-1282_hsa-miR-1282	0	0	0	0	0	0	0	0	0	0	0	0	0	0	0	0	0	0	0	0	0	0	0	0	0	0	0	0	0	0	0	0	0	0	0	0	0	0	0	0	0	0	0	0	0	0	0	0	0
hsa-mir-147b_hsa-miR-147b	14	6	5	11	9	1	4	4	10	6	1	6	6	0	4	3	6	9	7	6	4	12	8	1	6	3	1	25	7	13	4	1	3	2	4	8	13	14	10	21	13	3	7	13	14	4	22	17	5
hsa-mir-4716_hsa-miR-4716-5p	0	0	1	0	0	0	0	0	1	0	1	0	1	0	0	1	0	0	1	1	0	0	0	0	0	1	1	2	0	0	0	0	0	0	0	0	0	0	0	0	2	0	0	2	0	0	0	0	0
hsa-mir-4716_hsa-miR-4716-3p	1	1	0	1	0	1	0	0	0	0	0	0	0	0	0	1	0	0	0	0	0	0	0	0	0	1	0	0	0	0	1	0	0	0	0	1	2	0	0	2	0	0	1	2	2	0	0	0	2
hsa-mir-4712_hsa-miR-4712-5p	1	0	0	0	0	0	0	0	0	0	1	0	1	0	0	0	0	0	2	0	0	0	0	0	0	0	0	0	2	0	0	0	0	0	0	0	0	0	0	0	0	0	0	1	0	0	0	0	1
hsa-mir-4712_hsa-miR-4712-3p	0	0	0	0	0	0	0	0	0	0	0	0	0	0	0	1	0	0	0	0	0	0	0	0	0	0	0	0	0	0	1	0	0	0	0	0	0	0	0	0	0	0	0	0	0	0	1	0	1
hsa-mir-4713_hsa-miR-4713-5p	0	1	0	0	0	0	0	0	0	0	0	0	0	0	0	0	0	0	0	0	0	0	0	0	0	0	0	0	0	0	0	0	0	0	0	0	0	0	0	0	0	0	0	0	0	0	0	0	0
hsa-mir-4713_hsa-miR-4713-3p	1	0	0	0	0	0	0	0	0	0	0	0	0	0	0	0	0	0	0	0	0	0	0	0	0	0	0	0	0	0	0	0	0	0	0	0	0	0	0	0	0	0	0	0	0	0	0	0	0
hsa-mir-7973-2_hsa-miR-7973	0	0	0	0	0	0	0	0	0	0	0	0	0	0	0	0	0	0	0	0	0	0	0	0	0	0	0	0	0	0	0	0	0	0	0	0	0	0	0	0	0	0	0	0	0	0	0	0	0
hsa-mir-7973-1_hsa-miR-7973	0	0	0	0	0	0	0	0	0	0	0	0	0	0	0	0	0	0	0	0	0	0	0	0	0	0	0	0	0	0	0	0	0	0	0	0	0	0	0	0	0	0	0	0	0	0	0	0	0
hsa-mir-1266_hsa-miR-1266-5p	0	0	0	0	0	0	0	0	0	0	0	0	0	0	0	2	0	0	0	0	0	0	0	0	0	0	0	0	0	0	0	0	0	0	0	0	0	0	0	0	0	0	0	0	0	0	0	0	0
hsa-mir-1266_hsa-miR-1266-3p	0	0	0	0	0	0	0	0	0	0	0	0	0	0	0	0	0	0	0	0	0	0	0	0	0	0	0	0	0	0	0	0	0	0	0	0	0	0	0	0	0	0	0	0	0	0	0	0	0
hsa-mir-628_hsa-miR-628-5p	83	108	95	53	50	32	34	39	111	66	78	125	64	41	80	161	74	69	101	66	78	78	116	76	107	133	88	137	92	55	14	40	155	68	49	146	82	137	283	121	88	38	46	125	82	188	82	92	165
hsa-mir-628_hsa-miR-628-3p	197	284	206	141	103	103	111	65	211	120	181	269	137	76	146	332	149	201	325	167	96	170	155	105	172	223	114	234	199	103	27	58	209	164	88	326	146	300	390	153	147	104	128	129	132	259	120	105	207
hsa-mir-2116_hsa-miR-2116-5p	4	1	2	0	2	0	4	2	6	2	0	0	5	1	1	0	1	1	0	2	0	3	2	1	0	0	2	5	3	2	0	0	0	0	2	2	1	0	0	4	2	1	2	3	4	1	3	2	3
hsa-mir-2116_hsa-miR-2116-3p	4	5	3	3	3	0	0	2	7	2	1	4	1	2	5	5	3	3	7	1	0	6	1	5	1	8	1	6	2	3	1	2	1	2	3	4	2	14	9	0	4	1	5	6	8	3	5	13	1
hsa-mir-8067_hsa-miR-8067	0	0	0	0	0	0	0	0	0	0	0	0	0	0	0	0	0	0	0	0	0	0	0	0	0	0	0	0	0	0	0	0	0	0	0	0	0	0	0	0	0	0	0	0	0	0	0	0	0
hsa-mir-6085_hsa-miR-6085	0	0	0	0	0	0	0	0	0	0	0	0	0	0	0	0	0	0	0	0	0	0	0	0	0	0	0	0	0	0	0	0	0	0	0	0	0	0	0	0	0	0	0	0	0	0	0	0	0
hsa-mir-190a_hsa-miR-190a-5p	444	375	444	679	270	292	460	202	504	423	277	504	481	126	396	571	398	452	604	269	418	712	289	322	531	641	338	588	379	149	46	192	456	338	225	771	856	520	508	498	627	378	367	346	448	699	351	112	354
hsa-mir-190a_hsa-miR-190a-3p	64	78	89	102	44	67	45	18	96	81	55	116	83	25	69	108	87	74	111	22	55	79	43	59	88	118	24	96	50	14	7	34	77	58	29	128	107	54	83	71	59	32	52	73	50	126	34	18	73
hsa-mir-422a_hsa-miR-422a	1	0	2	0	4	1	1	0	2	1	1	0	1	0	3	0	1	0	2	0	0	0	0	0	2	3	0	3	0	1	0	1	1	2	0	0	1	0	3	0	0	2	1	2	0	1	3	1	2
hsa-mir-1272_hsa-miR-1272	0	0	0	0	0	0	0	0	0	0	0	0	0	0	0	0	0	0	0	0	0	0	0	0	0	0	0	0	0	0	0	0	0	0	0	1	0	0	0	0	0	0	0	0	0	0	0	0	0
hsa-mir-4511_hsa-miR-4511	2	3	2	0	2	2	0	1	1	2	0	2	1	0	1	5	3	2	5	3	1	1	3	3	3	10	1	4	0	2	0	1	3	3	1	1	1	3	5	3	6	3	0	1	1	3	3	1	3
hsa-mir-4311_hsa-miR-4311	0	0	0	0	0	0	0	0	0	0	0	0	0	0	0	0	0	0	0	0	0	0	0	0	0	0	0	0	0	0	0	0	0	0	0	0	0	0	0	0	0	0	0	0	0	0	0	0	0
hsa-mir-4512_hsa-miR-4512	2	0	2	1	0	0	0	1	1	0	0	0	2	1	0	2	0	1	1	0	0	0	1	2	1	0	1	0	1	2	0	0	1	0	2	0	1	0	0	0	0	1	1	2	2	0	1	2	2
hsa-mir-4312_hsa-miR-4312	0	0	0	0	0	0	0	0	0	0	0	0	0	0	0	0	0	0	0	0	0	0	0	0	0	0	0	0	0	0	0	0	0	0	0	0	0	0	0	0	0	0	0	0	0	0	0	0	0
hsa-mir-629_hsa-miR-629-5p	173	111	151	80	81	68	63	56	155	80	112	143	75	62	91	188	118	155	184	118	113	149	164	134	165	176	116	301	200	175	51	73	148	124	62	141	188	271	253	207	304	69	94	274	182	93	211	187	209
hsa-mir-629_hsa-miR-629-3p	52	36	58	40	64	14	19	32	30	44	38	35	27	29	32	81	43	49	59	35	28	44	57	27	41	42	16	88	50	26	19	13	21	18	15	29	40	90	56	38	47	10	23	42	39	47	74	43	55
hsa-mir-630_hsa-miR-630	0	0	0	0	0	0	0	0	0	0	0	0	0	0	0	0	0	0	0	0	0	0	0	0	0	0	0	0	0	0	0	0	0	0	0	0	0	0	0	0	0	0	0	0	0	0	0	0	0
hsa-mir-6881_hsa-miR-6881-5p	0	0	1	0	0	0	0	0	0	0	0	0	0	0	0	0	0	0	0	0	0	1	0	0	0	0	0	0	0	0	0	0	0	0	0	0	0	0	0	0	0	0	0	0	0	0	0	0	0
hsa-mir-6881_hsa-miR-6881-3p	0	1	0	0	1	0	0	0	0	0	0	0	0	0	1	0	0	0	0	0	0	1	0	0	0	2	0	0	0	0	0	0	0	0	0	0	0	1	0	4	0	0	1	0	2	0	0	0	0
hsa-mir-4513_hsa-miR-4513	0	0	0	0	0	0	0	0	0	0	0	0	0	0	0	0	0	0	0	0	0	0	0	0	0	0	0	0	0	0	0	0	0	0	0	0	0	0	0	0	0	0	0	0	0	0	0	0	0
hsa-mir-6882_hsa-miR-6882-5p	1	6	4	1	2	1	0	2	3	3	5	2	2	4	4	6	1	0	5	2	2	4	2	4	2	1	1	5	4	3	2	1	3	4	1	1	0	5	11	6	0	1	2	6	4	1	2	2	4
hsa-mir-6882_hsa-miR-6882-3p	4	1	2	1	0	3	3	0	4	2	4	3	0	1	1	3	1	3	0	1	1	1	0	0	5	1	0	3	2	0	0	0	2	0	0	2	0	4	12	3	2	0	1	3	0	0	5	1	1
hsa-mir-631_hsa-miR-631	0	0	0	0	0	0	0	0	0	0	0	0	0	0	0	0	0	0	0	0	0	0	0	0	0	0	0	0	0	0	0	0	0	0	0	0	0	0	0	0	0	0	0	0	0	0	0	0	0
hsa-mir-4313_hsa-miR-4313	0	0	0	0	0	0	0	0	0	0	0	0	0	0	0	0	0	0	0	0	0	0	0	0	0	0	0	0	0	0	0	0	0	0	0	0	0	0	0	0	0	0	0	0	0	0	0	0	0
hsa-mir-3713_hsa-miR-3713	0	0	0	0	0	0	0	0	0	0	0	0	0	0	0	0	0	0	0	0	0	0	0	0	0	0	0	0	0	0	0	0	0	0	0	0	0	0	0	0	0	0	0	0	0	0	0	0	0
hsa-mir-184_hsa-miR-184	0	0	0	0	0	0	0	0	0	0	0	0	0	0	0	0	0	0	0	0	0	0	2	0	0	0	0	0	0	0	0	0	0	0	0	0	0	47	0	0	0	0	0	0	0	0	0	0	0
hsa-mir-5572_hsa-miR-5572	0	0	0	0	0	0	0	0	0	0	0	0	0	0	0	0	0	0	0	0	0	0	0	0	0	0	0	0	0	0	0	0	0	0	0	0	0	0	0	0	0	0	0	0	0	0	0	0	0
hsa-mir-549a_hsa-miR-549a	2	1	1	0	0	1	0	0	0	0	0	0	1	0	0	0	0	0	0	0	0	0	0	0	1	0	0	0	0	0	0	0	1	0	0	0	0	0	0	0	0	0	0	0	0	0	0	0	0
hsa-mir-4514_hsa-miR-4514	0	0	0	0	0	0	0	0	0	0	0	0	0	0	0	0	0	0	0	0	0	0	0	0	0	0	0	0	0	0	0	0	0	0	0	0	0	0	0	0	0	0	0	0	0	0	0	0	0
hsa-mir-4515_hsa-miR-4515	0	0	0	0	0	0	0	0	0	0	0	0	0	0	0	0	0	0	0	0	0	0	0	0	0	0	0	0	0	0	0	0	0	0	0	0	0	0	0	0	0	0	0	0	0	0	0	0	0
hsa-mir-7706_hsa-miR-7706	2	6	1	1	1	0	0	0	3	5	3	0	1	3	3	2	1	0	1	0	2	3	1	1	1	0	3	3	5	3	0	2	0	2	0	1	4	4	1	3	2	0	1	8	4	1	7	3	1
hsa-mir-1276_hsa-miR-1276	0	0	2	0	0	0	0	0	0	1	1	0	0	0	0	0	0	1	0	1	0	0	1	0	0	0	0	0	0	0	0	0	0	0	0	0	1	0	0	0	3	0	0	0	0	0	2	0	0
hsa-mir-548ap_hsa-miR-548ap-5p	1	0	2	1	3	2	1	1	0	1	1	4	1	0	1	0	2	4	3	0	3	0	1	1	4	3	0	6	2	2	1	0	0	0	1	0	4	2	1	0	0	1	4	4	3	4	4	0	0
hsa-mir-548ap_hsa-miR-548ap-3p	1	4	0	3	1	0	0	0	0	1	0	5	0	0	0	0	0	0	1	2	4	2	1	1	2	2	0	2	1	2	0	3	1	0	3	3	2	0	0	1	2	0	2	4	0	5	2	3	0
hsa-mir-1179_hsa-miR-1179	6	9	7	8	6	5	7	1	12	5	7	2	2	5	5	17	3	8	11	9	6	6	8	4	17	14	8	17	4	12	2	2	4	5	5	7	16	4	9	10	3	0	5	10	12	12	7	8	9
hsa-mir-7-2_hsa-miR-7-5p	498	333	361	221	268	161	200	181	396	177	312	242	230	171	189	690	278	512	450	309	345	336	373	292	251	324	156	1329	391	482	156	114	297	159	106	217	415	689	543	431	630	97	187	806	468	310	965	556	583
hsa-mir-7-2_hsa-miR-7-2-3p	6	12	11	7	3	3	4	6	6	7	11	4	5	6	8	12	5	20	6	3	4	1	13	4	12	13	4	19	4	13	4	3	7	10	7	6	11	8	10	12	3	10	2	9	15	9	6	9	7
hsa-mir-3529_hsa-miR-3529-5p	6	12	11	7	3	3	4	6	6	7	11	4	5	6	8	12	5	20	6	3	4	1	13	4	12	13	4	19	4	13	4	3	7	10	7	6	11	8	10	12	3	10	2	9	15	9	6	9	7
hsa-mir-3529_hsa-miR-3529-3p	498	333	361	221	268	161	200	181	396	177	312	242	230	171	189	690	278	512	450	309	345	336	373	292	251	324	156	1329	391	482	156	115	297	159	106	218	415	689	543	431	630	97	187	806	468	310	965	556	583
hsa-mir-6766_hsa-miR-6766-5p	0	0	1	0	0	0	0	0	0	0	0	1	0	0	0	0	1	0	1	0	0	0	0	0	1	0	0	0	0	0	0	0	0	0	0	0	1	0	0	1	0	0	0	0	0	0	0	0	0
hsa-mir-6766_hsa-miR-6766-3p	0	0	1	2	3	2	1	3	1	4	2	1	2	5	5	0	0	0	1	0	2	4	2	2	3	9	2	5	1	0	1	0	1	1	1	1	5	7	3	3	1	1	3	2	2	4	2	6	3
hsa-mir-9-3_hsa-miR-9-5p	17	24	16	22	16	6	15	9	22	20	10	18	9	11	25	28	19	30	19	17	32	30	23	26	19	42	15	494	21	17	6	5	35	23	8	32	26	49	35	37	17	15	23	20	22	31	49	31	52
hsa-mir-9-3_hsa-miR-9-3p	21	17	25	11	14	6	14	5	15	14	9	21	7	8	12	21	19	23	33	16	15	16	19	23	10	23	9	123	16	13	3	6	21	14	9	20	17	31	30	24	9	5	15	19	20	25	22	13	30
hsa-mir-5094_hsa-miR-5094	0	0	0	0	0	0	1	0	0	0	0	1	0	1	1	3	0	1	0	1	1	2	0	2	2	3	1	1	0	0	0	0	0	0	3	1	1	1	2	0	1	0	0	0	1	2	0	0	0
hsa-mir-5009_hsa-miR-5009-5p	1	1	0	0	0	0	0	0	0	1	0	2	0	0	0	0	0	0	0	0	0	0	0	0	0	0	0	0	1	0	0	0	0	0	0	0	0	0	0	0	0	0	0	0	0	0	4	1	0
hsa-mir-5009_hsa-miR-5009-3p	0	0	0	0	0	1	1	0	0	0	0	0	0	0	0	0	0	0	0	0	0	1	0	1	0	0	0	4	0	1	0	0	1	0	0	1	0	1	0	0	0	0	0	0	5	1	0	1	0
hsa-mir-3174_hsa-miR-3174	3	5	2	5	2	0	3	1	0	5	1	3	5	2	4	4	3	6	3	2	6	5	7	7	4	5	0	9	2	3	1	0	3	2	0	0	3	5	8	11	5	2	7	8	5	4	3	6	0
hsa-mir-3175_hsa-miR-3175	0	1	0	0	0	0	0	0	0	0	1	0	0	0	0	0	0	1	0	0	0	0	0	0	0	0	0	0	3	0	0	0	0	0	0	1	0	0	0	0	0	0	0	0	0	0	0	0	0
hsa-mir-1469_hsa-miR-1469	0	0	0	0	0	0	0	0	0	0	1	0	0	0	0	0	0	0	0	0	0	0	0	0	0	0	0	0	0	0	0	0	0	0	0	0	0	0	0	0	0	0	0	0	0	0	0	0	0
hsa-mir-4714_hsa-miR-4714-5p	1	2	0	1	3	0	1	1	1	2	3	2	1	1	0	0	1	0	1	0	0	0	0	0	1	0	1	2	1	1	0	1	1	1	1	3	0	2	0	0	5	0	0	2	1	2	1	2	3
hsa-mir-4714_hsa-miR-4714-3p	1	3	1	0	1	0	5	0	2	1	2	4	1	1	0	3	5	1	1	4	0	1	3	0	2	3	3	4	0	0	0	0	1	2	0	0	4	1	5	4	4	0	2	0	1	0	4	0	3
hsa-mir-1302-9_hsa-miR-1302	1	0	0	0	0	1	0	0	0	0	0	0	0	0	0	0	0	0	0	0	0	1	0	0	0	0	0	0	1	1	0	0	1	0	0	0	0	0	0	0	0	0	0	1	0	0	0	0	0
hsa-mir-6859-2_hsa-miR-6859-5p	1	0	0	0	0	0	0	0	0	0	1	0	0	0	0	0	0	1	2	0	0	0	2	0	0	0	0	1	1	0	0	0	0	0	0	0	0	1	0	0	1	0	1	0	0	0	0	0	0
hsa-mir-6859-2_hsa-miR-6859-3p	0	0	0	0	0	0	0	0	0	0	0	0	0	0	0	0	0	0	0	1	0	0	0	0	0	0	0	0	0	0	0	0	0	0	0	0	0	0	0	0	0	0	0	1	0	0	0	0	0
hsa-mir-6859-3_hsa-miR-6859-5p	1	0	0	1	0	0	0	0	4	0	1	2	0	1	0	0	2	1	0	0	0	0	0	0	0	0	0	1	1	0	0	0	0	0	0	0	0	1	0	1	1	0	0	3	0	1	1	0	0
hsa-mir-6859-3_hsa-miR-6859-3p	0	0	0	0	0	0	0	0	0	0	0	0	0	0	0	0	0	0	1	0	0	0	0	0	0	0	0	0	0	0	0	0	0	0	0	0	0	0	0	0	0	0	0	0	0	1	0	0	0
hsa-mir-5587_hsa-miR-5587-5p	0	0	2	0	0	0	0	0	1	0	1	1	0	0	1	3	0	1	0	0	0	1	0	1	0	0	0	0	3	0	0	0	2	2	0	0	2	0	0	1	1	0	0	0	1	0	0	0	0
hsa-mir-5587_hsa-miR-5587-3p	0	0	0	0	0	0	0	0	0	1	0	0	0	0	0	0	0	0	0	0	0	0	0	2	0	0	0	0	1	0	0	0	1	0	0	0	0	0	1	0	2	0	0	1	0	0	0	0	0
hsa-mir-3176_hsa-miR-3176	4	1	5	2	2	0	1	1	1	2	1	1	3	0	2	2	2	0	2	3	0	1	3	1	3	3	0	1	2	4	0	0	1	1	0	9	3	1	5	3	3	2	3	5	0	3	1	1	3
hsa-mir-662_hsa-miR-662	0	0	0	0	0	0	0	0	0	0	0	0	0	0	1	0	0	0	0	0	0	0	0	0	0	0	0	0	0	0	0	0	0	0	0	0	0	0	0	0	0	0	0	0	0	0	0	0	0
hsa-mir-3177_hsa-miR-3177-3p	3	7	7	5	5	2	2	1	10	3	6	6	4	2	4	12	2	9	10	6	3	5	9	3	4	17	1	5	6	7	0	4	9	5	5	6	5	8	15	3	6	5	7	4	9	8	5	6	14
hsa-mir-3177_hsa-miR-3177-5p	0	0	0	0	0	0	0	0	0	0	1	1	0	0	0	0	0	0	1	0	0	0	0	0	1	0	0	0	0	0	0	0	0	0	0	0	2	2	0	0	0	0	0	0	0	0	0	0	0
hsa-mir-1225_hsa-miR-1225-5p	2	1	1	0	1	1	0	0	0	0	0	0	1	0	0	10	1	2	1	1	1	0	1	0	0	3	1	1	0	0	0	0	0	0	0	0	1	2	0	0	0	2	0	1	0	1	0	0	1
hsa-mir-1225_hsa-miR-1225-3p	0	0	0	0	0	0	0	0	0	0	0	0	0	0	0	0	0	0	0	0	0	0	0	0	0	0	0	0	0	0	0	0	0	0	0	0	0	0	0	0	0	0	0	0	0	1	0	0	0
hsa-mir-6511b-1_hsa-miR-6511b-5p	0	0	0	0	0	0	0	0	0	0	0	0	0	0	0	0	0	0	1	0	0	0	0	0	0	0	0	0	0	0	0	0	0	0	0	0	0	0	0	0	0	0	0	0	0	0	0	0	0
hsa-mir-6511b-1_hsa-miR-6511b-3p	15	9	7	4	6	4	7	4	8	7	9	8	7	5	6	9	7	11	10	10	3	8	4	3	11	8	0	9	4	1	3	3	10	5	3	6	10	8	4	11	5	3	8	2	4	4	0	10	9
hsa-mir-4516_hsa-miR-4516	0	0	1	1	3	1	2	1	1	1	1	0	2	1	1	1	2	2	0	1	0	1	3	0	0	3	0	0	1	1	0	1	0	0	0	0	1	1	1	0	0	0	0	0	0	1	0	1	1
hsa-mir-3180-5_hsa-miR-3180	0	0	0	0	0	0	0	0	1	0	0	0	0	0	0	0	0	0	0	0	0	0	0	0	0	0	0	0	0	0	0	0	0	0	0	0	0	0	0	0	0	0	0	0	0	0	0	0	0
hsa-mir-3677_hsa-miR-3677-3p	4	0	0	1	1	0	2	0	0	2	3	1	0	0	0	1	1	2	0	0	0	2	1	1	0	0	0	1	0	0	0	1	1	1	0	0	1	1	2	0	0	0	1	1	0	0	0	0	0
hsa-mir-3677_hsa-miR-3677-5p	0	1	3	0	0	0	1	0	0	0	2	0	3	0	0	1	0	0	1	0	0	1	0	0	0	0	0	2	1	2	0	1	5	0	0	1	1	0	3	1	1	0	0	1	3	2	1	0	1
hsa-mir-940_hsa-miR-940	28	37	30	15	9	13	12	10	17	13	7	18	13	10	8	30	24	24	32	28	17	18	27	7	11	20	12	50	21	21	8	3	9	11	3	24	17	16	53	41	23	9	8	36	16	28	21	23	34
hsa-mir-4717_hsa-miR-4717-5p	0	0	0	0	0	0	1	1	1	0	0	0	0	1	1	0	0	0	1	0	1	1	1	1	0	0	0	2	0	0	0	0	0	0	1	0	1	0	0	0	0	0	0	0	2	0	0	2	3
hsa-mir-4717_hsa-miR-4717-3p	1	0	1	0	0	0	0	0	0	0	0	1	0	1	0	3	2	1	1	1	0	0	3	1	0	0	0	5	0	3	0	4	0	1	1	1	0	2	0	1	0	0	1	2	1	0	1	4	2
hsa-mir-6767_hsa-miR-6767-5p	4	1	1	0	0	2	1	2	0	0	2	1	1	0	0	2	1	0	2	0	0	0	1	3	0	4	0	1	2	0	0	1	3	1	0	2	0	4	5	1	2	0	0	0	3	0	0	0	0
hsa-mir-6767_hsa-miR-6767-3p	0	0	0	0	0	0	0	0	1	0	0	2	0	0	0	0	0	0	0	0	0	0	1	1	0	1	0	0	1	0	0	0	0	0	0	0	1	1	0	0	0	0	1	0	0	0	0	0	0
hsa-mir-6768_hsa-miR-6768-5p	0	0	0	0	0	0	0	0	0	0	0	0	0	0	0	0	0	0	0	0	0	0	0	0	0	0	0	0	0	0	0	0	0	0	0	0	0	0	0	0	0	0	0	0	0	0	0	0	0
hsa-mir-6768_hsa-miR-6768-3p	0	0	0	0	0	0	0	0	0	0	0	0	0	0	0	0	0	1	0	0	0	1	0	0	0	3	0	0	0	0	0	0	0	0	0	0	0	0	2	0	3	0	0	0	0	2	0	0	0
hsa-mir-3178_hsa-miR-3178	0	0	1	0	0	0	0	0	1	0	0	0	0	1	0	3	0	0	0	0	0	0	0	0	0	0	0	0	0	0	0	0	0	0	0	0	0	0	0	0	0	0	0	0	0	0	0	0	0
hsa-mir-6126_hsa-miR-6126	0	0	0	1	0	0	0	0	0	0	2	0	0	0	0	0	0	1	0	0	0	0	0	0	0	0	0	0	0	0	0	0	0	0	0	0	0	1	0	0	0	0	0	0	0	0	0	0	0
hsa-mir-6769a_hsa-miR-6769a-5p	1	1	1	0	0	0	0	0	1	0	0	1	0	0	0	1	1	0	1	1	0	1	1	0	0	0	2	0	1	1	0	0	0	1	1	0	0	2	0	0	0	0	0	1	0	0	0	0	0
hsa-mir-6769a_hsa-miR-6769a-3p	1	2	1	2	0	0	1	0	1	0	1	1	0	1	1	4	0	1	4	1	2	2	0	1	0	1	0	0	0	0	0	0	1	0	0	0	1	2	0	0	0	0	0	0	0	0	0	0	0
hsa-mir-8065_hsa-miR-8065	0	0	0	0	0	0	0	0	0	0	0	0	0	0	0	0	0	0	0	0	0	0	0	0	0	0	0	0	0	0	0	0	0	0	0	0	0	0	0	0	0	0	0	0	0	0	0	0	0
hsa-mir-548h-2_hsa-miR-548h-5p	0	0	0	0	1	0	0	2	1	0	2	0	0	0	0	0	0	1	0	0	2	0	0	0	0	2	0	4	0	2	0	0	3	0	0	2	1	0	3	1	0	0	0	0	2	1	1	0	0
hsa-mir-4718_hsa-miR-4718	0	0	0	0	0	0	0	0	0	0	0	0	0	0	0	0	0	0	0	0	0	0	0	0	0	0	0	0	0	0	0	0	0	0	0	0	0	0	0	0	0	0	0	0	0	0	0	0	0
hsa-mir-193b_hsa-miR-193b-5p	1	2	13	4	3	0	3	1	4	0	4	0	4	1	4	4	4	6	12	3	1	1	4	1	2	5	1	5	3	6	6	0	0	1	2	1	6	3	0	1	8	1	3	8	4	4	8	4	6
hsa-mir-193b_hsa-miR-193b-3p	113	79	130	43	99	23	52	37	54	39	108	67	54	31	49	118	82	108	170	59	29	13	44	28	39	54	19	97	37	75	46	30	21	11	15	7	78	46	67	73	77	9	31	124	71	47	110	69	87
hsa-mir-365a_hsa-miR-365a-3p	648	424	585	378	349	175	214	195	225	238	225	258	118	248	162	168	314	537	552	440	525	562	525	490	729	440	242	561	368	576	163	104	360	160	267	345	559	388	571	216	451	97	237	979	671	522	711	929	852
hsa-mir-365a_hsa-miR-365a-5p	2	0	0	0	0	0	0	0	0	0	0	0	1	0	0	0	3	0	3	0	0	0	1	0	0	0	0	0	0	0	0	0	1	0	0	0	0	0	1	0	0	0	0	0	0	0	0	1	1
hsa-mir-3179-1_hsa-miR-3179	6	0	3	0	0	3	0	1	2	0	1	0	1	3	1	1	4	1	0	2	1	2	0	1	3	0	0	0	2	2	0	1	0	0	0	0	0	4	3	2	2	0	1	0	3	2	3	3	1
hsa-mir-3670-1_hsa-miR-3670	0	0	0	0	0	0	0	0	0	0	0	0	0	0	0	0	0	1	0	0	0	0	0	0	0	0	0	0	0	0	0	0	0	0	0	0	0	0	0	0	0	0	0	0	0	0	0	0	0
hsa-mir-3180-1_hsa-miR-3180-5p	0	0	0	0	0	0	0	0	0	1	2	0	0	0	0	0	0	0	0	0	0	0	0	0	0	0	0	0	0	0	0	0	0	0	0	0	0	0	0	0	0	0	1	1	0	0	0	0	0
hsa-mir-3180-1_hsa-miR-3180-3p	0	0	0	0	0	0	0	0	0	0	0	0	0	0	0	2	0	0	0	0	0	0	0	0	0	0	0	0	0	0	0	0	0	0	0	0	0	0	0	0	0	0	0	0	0	0	0	0	0
hsa-mir-6511a-1_hsa-miR-6511a-5p	0	1	0	0	0	0	0	0	0	0	0	2	0	0	0	0	0	1	0	1	0	0	0	0	0	0	0	0	0	0	0	0	0	1	0	0	1	0	0	0	0	0	0	0	0	0	0	1	1
hsa-mir-6511a-1_hsa-miR-6511a-3p	17	17	17	9	7	6	3	3	17	8	9	17	8	4	11	10	12	4	12	7	6	8	10	9	9	26	3	18	3	6	0	3	6	7	3	25	11	14	25	9	4	4	5	0	4	19	3	4	10
hsa-mir-6770-1_hsa-miR-6770-5p	6	6	3	2	3	1	3	1	7	1	5	1	2	1	1	5	3	0	3	4	4	3	3	4	1	1	0	2	4	0	0	0	3	1	4	3	6	2	5	3	0	0	0	0	3	9	3	3	5
hsa-mir-6770-1_hsa-miR-6770-3p	0	0	0	0	0	0	0	0	0	0	0	0	0	0	0	0	0	0	0	0	0	0	0	0	0	0	0	0	0	0	0	0	0	0	0	0	0	0	0	0	0	0	0	0	0	0	0	0	1
hsa-mir-1972-1_hsa-miR-1972	1	0	0	1	2	0	0	0	0	0	1	1	0	0	0	2	0	0	1	2	0	0	0	0	0	0	1	1	0	0	1	0	1	0	0	0	3	1	0	1	0	0	0	0	1	0	1	1	2
hsa-mir-6511b-2_hsa-miR-6511b-5p	0	0	0	0	1	0	0	1	1	0	0	0	0	0	1	0	0	1	2	0	0	0	0	0	1	0	0	0	0	0	0	0	0	0	0	0	0	0	0	0	0	0	0	0	0	1	0	1	0
hsa-mir-6511b-2_hsa-miR-6511b-3p	8	10	4	4	4	10	7	4	5	7	7	7	0	3	8	9	10	19	8	9	1	8	8	2	9	9	2	7	8	0	1	2	8	7	6	10	9	19	10	13	10	3	9	3	5	12	2	6	9
hsa-mir-3180-4_hsa-miR-3180	0	1	1	0	0	0	0	0	0	0	0	0	0	0	0	0	0	0	0	0	0	0	1	0	0	0	0	0	0	0	0	0	0	0	0	0	0	0	0	0	0	0	0	0	0	0	0	0	0
hsa-mir-6506_hsa-miR-6506-5p	0	0	0	0	0	0	0	1	0	0	0	0	0	0	0	0	0	0	0	0	0	0	0	0	0	0	0	0	0	0	0	0	0	0	0	0	0	0	0	0	0	0	0	0	0	0	0	0	0
hsa-mir-6506_hsa-miR-6506-3p	0	0	0	0	0	0	0	0	0	0	0	0	0	0	0	0	0	0	0	0	0	0	0	0	0	0	0	0	0	0	0	0	0	0	0	0	0	0	0	0	0	0	0	0	0	0	0	0	1
hsa-mir-484_hsa-miR-484	18429	21278	15991	12585	9136	7335	8579	5249	18828	12476	18882	19546	13800	7694	13851	28756	13989	19232	22239	14610	7502	15031	13365	11372	12480	27171	7513	19360	13466	8399	2021	4834	12912	8229	5624	17496	11215	17972	34283	16891	14592	6549	8826	13852	12732	27674	8809	12908	23719
hsa-mir-3179-2_hsa-miR-3179	2	1	0	1	1	0	1	1	2	1	2	3	0	1	0	4	1	2	4	0	1	0	3	3	2	0	3	2	3	2	1	2	2	0	0	0	3	1	2	2	2	2	4	2	2	0	4	2	5
hsa-mir-3670-2_hsa-miR-3670	0	0	0	0	0	0	0	0	0	0	0	0	0	0	0	0	0	0	0	0	0	0	0	0	0	0	0	0	0	0	0	0	0	0	0	0	0	0	0	0	0	0	0	0	0	0	0	0	0
hsa-mir-3180-2_hsa-miR-3180-5p	0	1	0	0	0	0	0	0	0	0	1	0	0	0	0	0	0	0	0	0	0	0	0	0	0	0	0	0	0	0	0	0	0	0	0	0	0	0	0	0	0	0	0	0	0	0	0	0	0
hsa-mir-3180-2_hsa-miR-3180-3p	0	0	0	0	0	0	0	0	0	0	0	0	0	0	0	0	0	0	0	0	0	0	0	0	0	0	0	0	0	0	0	0	0	0	0	0	0	0	0	0	0	0	0	0	0	1	0	0	0
hsa-mir-6511a-2_hsa-miR-6511a-5p	0	1	1	0	0	0	0	1	1	0	0	0	0	0	0	0	0	1	0	0	0	0	1	0	0	0	0	0	0	0	0	0	0	2	0	0	0	0	0	0	0	0	0	1	0	0	0	0	1
hsa-mir-6511a-2_hsa-miR-6511a-3p	10	18	16	11	7	7	3	3	11	14	9	4	7	3	12	6	21	13	14	11	8	9	14	6	6	18	6	8	6	4	2	2	4	6	5	13	11	21	31	8	13	5	8	1	3	26	2	7	9
hsa-mir-6770-2_hsa-miR-6770-5p	3	1	3	2	3	2	1	1	4	2	4	6	4	1	5	4	2	5	4	0	0	3	4	1	1	3	0	4	1	1	0	0	3	3	1	6	3	5	5	5	1	0	3	0	2	6	2	2	2
hsa-mir-6770-2_hsa-miR-6770-3p	0	0	0	0	0	0	0	0	0	0	0	0	0	0	0	0	0	0	1	0	0	0	0	0	0	0	0	0	0	0	0	0	0	0	0	0	0	1	0	0	0	0	0	0	0	0	1	0	0
hsa-mir-6511a-3_hsa-miR-6511a-5p	0	0	0	0	0	0	0	0	0	0	0	0	0	0	0	0	1	0	1	0	0	0	1	0	0	0	0	0	0	0	0	0	0	0	0	0	0	0	0	0	0	0	0	0	0	0	0	1	0
hsa-mir-6511a-3_hsa-miR-6511a-3p	14	16	12	10	7	7	5	4	11	14	4	14	6	6	15	18	9	11	14	13	1	10	9	6	9	16	4	14	8	3	1	4	4	10	3	7	6	16	24	9	6	4	13	3	6	26	4	7	3
hsa-mir-6511a-4_hsa-miR-6511a-5p	0	0	0	0	0	0	1	0	0	1	0	1	0	0	1	0	0	0	0	0	0	0	0	0	0	0	0	0	0	0	0	0	0	0	0	0	0	0	0	0	0	0	0	0	0	0	0	0	0
hsa-mir-6511a-4_hsa-miR-6511a-3p	9	18	12	10	13	5	4	6	11	4	10	8	11	4	10	17	10	13	12	10	4	8	8	5	8	18	6	14	4	3	2	6	11	7	9	14	5	15	18	5	8	2	2	2	3	24	2	8	10
hsa-mir-6770-3_hsa-miR-6770-5p	3	3	3	5	1	1	3	1	6	3	5	6	3	3	5	7	1	5	1	2	1	4	3	4	1	6	1	6	0	2	0	1	1	4	1	5	0	7	5	3	3	0	0	1	2	5	2	0	4
hsa-mir-6770-3_hsa-miR-6770-3p	0	0	0	1	0	0	0	0	0	0	0	0	0	0	0	0	0	0	0	0	0	0	0	0	0	0	0	0	0	0	0	0	1	0	0	0	0	0	0	0	0	0	0	0	0	0	0	0	0
hsa-mir-3180-3_hsa-miR-3180-5p	0	0	0	0	0	0	0	0	1	0	1	0	0	0	0	0	0	0	0	0	0	0	0	0	0	0	0	0	0	0	0	0	1	0	1	0	0	0	0	0	0	0	0	0	0	0	0	0	0
hsa-mir-3180-3_hsa-miR-3180-3p	0	0	0	0	0	0	0	0	0	0	0	0	0	0	0	0	0	0	0	0	0	0	0	0	0	0	0	0	0	0	0	0	0	1	0	1	0	1	0	0	0	0	0	0	0	0	1	0	0
hsa-mir-3179-3_hsa-miR-3179	1	3	1	2	1	1	0	0	2	0	1	0	0	1	0	5	3	0	1	1	0	0	0	3	1	0	0	5	2	4	1	0	2	1	0	1	4	8	0	3	3	1	1	4	4	1	1	0	5
hsa-mir-3680-1_hsa-miR-3680-5p	2	0	0	0	0	0	1	0	0	0	0	1	0	0	0	3	0	0	1	1	0	1	0	0	0	1	1	0	0	0	1	0	0	0	0	0	0	2	0	1	2	0	1	1	0	0	2	0	0
hsa-mir-3680-1_hsa-miR-3680-3p	0	0	0	0	2	0	1	0	0	0	0	1	0	0	0	0	0	0	0	0	0	0	0	0	0	0	0	0	0	0	0	0	0	1	0	0	0	0	0	0	1	0	0	1	0	0	1	0	0
hsa-mir-1273h_hsa-miR-1273h-5p	29	42	26	18	19	13	26	8	39	18	15	37	18	12	16	52	23	25	38	19	21	32	36	18	20	44	15	54	29	14	5	17	31	24	18	17	19	53	66	38	33	11	12	29	37	34	33	37	49
hsa-mir-1273h_hsa-miR-1273h-3p	97	99	80	67	73	35	45	30	112	70	79	71	61	45	65	137	58	80	118	79	75	69	74	70	81	112	59	110	84	44	11	26	57	71	22	84	63	146	183	60	87	58	69	57	66	85	80	76	81
hsa-mir-548w_hsa-miR-548w	56	20	34	25	61	11	8	14	32	13	24	17	19	11	10	22	21	23	24	21	15	32	30	22	25	37	8	128	41	35	20	15	22	10	10	23	34	46	30	25	20	20	32	104	54	7	144	27	98
hsa-mir-6862-1_hsa-miR-6862-5p	1	1	0	1	1	0	0	0	1	0	2	0	1	1	1	3	0	2	0	1	0	0	1	0	0	0	0	1	0	1	0	0	0	1	0	0	0	1	0	0	0	0	0	0	2	0	0	0	0
hsa-mir-6862-1_hsa-miR-6862-3p	0	0	0	0	0	0	0	0	0	0	0	0	0	0	0	0	0	1	0	0	0	0	0	0	0	0	0	0	0	0	0	0	1	0	0	0	0	0	0	0	0	0	0	0	0	0	0	0	1
hsa-mir-6862-2_hsa-miR-6862-5p	1	1	0	0	1	0	1	0	0	0	0	1	0	0	1	2	0	0	1	0	0	0	0	0	0	2	1	1	1	0	0	0	0	0	1	0	0	2	1	0	0	0	0	0	0	0	0	0	0
hsa-mir-6862-2_hsa-miR-6862-3p	0	0	0	0	0	0	0	0	0	0	0	0	0	0	0	0	0	0	0	0	0	0	0	0	0	0	0	0	0	0	0	0	0	0	0	0	0	0	0	0	0	0	0	0	0	0	0	0	0
hsa-mir-4721_hsa-miR-4721	0	1	0	0	0	0	0	0	0	0	0	0	0	0	0	0	0	0	0	1	0	0	0	0	0	0	0	0	0	0	0	0	0	0	0	0	0	0	0	0	0	0	0	0	0	0	0	0	0
hsa-mir-4517_hsa-miR-4517	1	0	1	1	0	0	0	0	0	0	1	1	1	2	0	1	2	1	1	0	0	0	0	0	0	0	0	0	1	0	0	0	1	1	0	1	0	0	0	0	1	0	0	0	0	0	1	0	0
hsa-mir-3680-2_hsa-miR-3680-5p	3	2	0	0	0	0	0	0	0	0	0	0	0	0	0	1	0	0	0	0	0	0	2	0	0	0	0	1	2	0	0	1	1	0	0	2	1	0	0	0	4	0	0	4	0	2	0	0	1
hsa-mir-3680-2_hsa-miR-3680-3p	0	1	0	0	0	0	0	0	1	0	0	0	2	0	0	0	0	0	0	0	0	0	0	0	0	0	0	1	0	0	0	0	0	0	0	0	0	0	0	0	0	0	0	0	0	0	0	0	0
hsa-mir-4518_hsa-miR-4518	2	1	2	3	0	2	1	1	1	2	1	0	4	2	0	3	3	2	4	1	0	2	2	1	0	1	1	15	1	2	3	2	1	1	1	0	4	10	1	0	3	0	4	2	5	0	2	3	3
hsa-mir-4519_hsa-miR-4519	2	0	0	0	0	0	0	0	0	0	0	0	0	0	0	1	0	0	1	0	0	0	0	0	0	1	0	0	0	0	0	0	0	0	0	0	0	3	0	0	0	0	0	0	0	0	0	0	0
hsa-mir-762_hsa-miR-762	0	1	0	1	1	0	0	0	0	0	1	0	0	0	0	0	0	0	0	0	0	0	0	0	0	0	0	0	0	0	0	0	0	0	0	0	0	0	0	0	0	0	0	0	0	0	0	0	0
hsa-mir-6771_hsa-miR-6771-5p	1	1	0	0	0	0	0	0	0	0	1	0	0	0	2	0	1	0	1	0	0	1	0	0	0	0	0	1	1	0	0	0	0	0	0	0	0	0	2	0	0	0	0	1	0	0	1	1	1
hsa-mir-6771_hsa-miR-6771-3p	1	1	0	1	1	0	0	0	4	0	1	0	0	1	3	1	1	4	2	4	2	0	1	3	5	1	1	6	0	2	0	0	0	1	0	0	1	3	3	2	3	0	2	1	3	1	0	1	2
hsa-mir-3181_hsa-miR-3181	1	1	1	0	0	0	0	0	0	2	1	1	2	2	0	2	0	1	0	3	2	0	0	2	0	1	0	1	1	0	0	0	3	1	0	2	0	2	0	1	0	0	0	0	1	0	5	1	1
hsa-mir-3935_hsa-miR-3935	0	0	0	0	0	0	0	0	0	0	0	0	0	0	0	0	0	0	0	0	0	0	0	0	0	0	0	0	0	0	0	0	0	0	0	0	0	0	0	0	0	0	0	0	0	0	0	0	0
hsa-mir-138-2_hsa-miR-138-5p	25	21	32	14	17	15	3	15	16	11	18	13	22	24	7	24	64	74	19	18	4	5	6	6	4	17	5	21	32	7	8	4	10	4	3	7	13	13	15	8	22	3	4	40	16	6	27	17	20
hsa-mir-138-2_hsa-miR-138-2-3p	0	1	0	0	1	0	1	0	0	0	0	0	0	0	0	1	0	0	0	0	0	2	0	1	0	3	0	0	0	0	0	0	0	0	0	0	0	0	0	0	0	0	0	2	1	3	0	0	0
hsa-mir-6863_hsa-miR-6863	0	0	0	0	0	0	0	0	0	0	0	0	0	0	0	0	0	0	0	0	0	0	0	0	0	0	0	0	0	0	0	0	0	0	0	0	0	0	0	0	0	0	0	0	0	0	0	0	0
hsa-mir-6772_hsa-miR-6772-5p	1	0	0	0	0	0	0	0	0	0	0	0	0	1	0	0	0	1	0	0	0	0	0	0	0	0	0	0	0	0	0	0	0	0	0	0	0	0	0	0	0	0	0	0	0	0	0	0	0
hsa-mir-6772_hsa-miR-6772-3p	1	1	2	3	2	1	1	1	2	3	7	0	1	1	2	8	0	2	4	2	0	0	1	0	0	3	3	3	0	0	0	0	1	0	1	2	3	1	1	2	0	0	1	0	1	2	0	0	0
hsa-mir-328_hsa-miR-328-3p	227	353	185	191	100	104	156	68	269	201	218	261	221	121	202	400	207	253	301	195	96	151	146	131	180	220	123	164	104	53	32	40	166	122	79	306	145	245	494	190	48	36	168	121	90	176	52	74	141
hsa-mir-328_hsa-miR-328-5p	1	1	1	2	1	0	0	0	0	0	2	1	1	0	0	0	0	0	0	2	0	1	1	4	1	1	0	3	0	1	2	0	2	1	1	0	4	0	2	2	0	1	0	1	3	1	1	2	1
hsa-mir-6773_hsa-miR-6773-5p	0	0	0	0	0	0	0	0	0	0	0	0	0	0	0	0	0	0	0	0	0	0	0	0	0	0	0	0	0	0	0	0	0	0	0	0	0	0	0	0	0	0	0	0	0	0	0	0	0
hsa-mir-6773_hsa-miR-6773-3p	0	0	0	0	0	0	0	0	0	0	0	0	0	0	0	0	0	0	0	0	0	0	0	0	0	0	0	0	0	0	0	0	0	0	0	0	0	0	0	0	0	0	0	0	0	0	0	0	0
hsa-mir-1538_hsa-miR-1538	3	3	3	3	1	0	1	1	0	0	0	1	1	3	0	5	2	2	0	1	2	0	0	1	2	2	0	0	3	1	0	0	0	3	0	1	0	3	1	9	3	0	0	0	1	2	0	3	1
hsa-mir-140_hsa-miR-140-5p	2732	1980	1832	1732	1588	1002	828	1001	2158	1288	1802	1557	1696	1092	1051	2416	1481	1710	2176	1969	1326	2301	2698	1685	1717	2783	1080	5673	2390	1964	777	858	1992	1167	867	2016	1976	3019	3221	2253	2011	798	1573	3906	3157	2574	4078	3135	3936
hsa-mir-140_hsa-miR-140-3p	21430	19725	19669	13506	14787	9392	8859	8880	17007	13167	16301	15694	10946	9693	12590	26602	16623	17302	22931	12051	10788	13765	16034	12407	10891	26148	7556	34101	13727	14399	5401	6399	10414	6703	6243	10477	16695	27824	25174	17353	20022	5750	10580	27868	26458	18349	30331	24402	36814
hsa-mir-1972-2_hsa-miR-1972	1	0	0	2	1	0	2	0	0	1	0	1	1	0	0	1	1	1	2	0	0	0	1	0	2	1	0	1	0	0	0	0	0	0	0	0	0	1	0	0	0	0	1	1	0	0	1	0	1
hsa-mir-4719_hsa-miR-4719	0	0	0	1	2	0	0	1	2	0	0	0	0	0	0	0	0	0	0	0	0	0	0	0	0	0	0	24	0	2	0	0	0	0	0	0	1	0	6	0	0	1	0	0	0	12	0	0	0
hsa-mir-4720_hsa-miR-4720-5p	0	0	1	0	0	0	0	0	0	1	0	0	0	0	0	1	0	0	0	0	0	0	0	0	0	0	0	0	0	0	0	0	0	0	0	0	0	0	0	0	0	0	0	0	0	0	0	0	0
hsa-mir-4720_hsa-miR-4720-3p	0	0	0	0	0	0	0	0	0	0	0	0	0	0	0	0	0	0	0	0	0	0	0	0	0	0	0	0	0	0	0	0	0	0	0	0	0	0	0	0	0	0	0	0	0	0	0	0	0
hsa-mir-7854_hsa-miR-7854-3p	9	20	18	1	6	2	0	2	14	0	14	19	9	3	2	33	11	20	16	2	7	4	16	2	3	8	8	20	8	4	1	3	13	2	2	14	6	8	23	15	12	2	3	10	6	6	9	8	8
hsa-mir-6504_hsa-miR-6504-5p	0	0	0	0	0	0	0	0	0	0	0	0	0	0	0	0	0	0	0	0	0	0	0	0	0	0	0	0	0	0	0	0	0	0	0	0	0	0	0	0	0	0	0	0	0	0	0	0	0
hsa-mir-6504_hsa-miR-6504-3p	0	0	0	0	0	0	0	0	0	0	0	0	0	0	0	0	0	0	0	0	0	0	0	0	0	0	0	0	0	0	0	0	0	0	0	0	0	0	0	0	0	0	0	0	0	0	0	0	0
hsa-mir-8058_hsa-miR-8058	0	0	0	0	0	0	0	0	0	0	0	0	0	0	0	0	0	0	0	0	0	0	0	0	0	0	0	0	0	0	0	0	0	0	0	0	0	0	0	0	0	0	0	0	0	0	0	0	0
hsa-mir-3182_hsa-miR-3182	15	4	10	10	6	5	12	1	16	6	23	24	13	5	6	23	27	20	19	14	15	21	8	15	45	24	15	6	14	25	14	65	13	24	20	30	53	13	73	47	27	21	22	12	27	25	8	4	16
hsa-mir-5093_hsa-miR-5093	0	0	0	0	0	0	0	0	0	0	0	0	0	0	0	0	0	0	0	0	0	0	0	0	0	0	0	0	0	0	0	0	0	0	0	0	0	0	0	0	0	0	0	0	0	0	0	0	0
hsa-mir-1910_hsa-miR-1910-5p	0	0	0	1	0	0	0	0	0	0	0	0	0	0	0	0	0	0	0	0	0	0	0	0	0	0	0	0	0	0	0	0	0	0	0	0	0	0	0	0	0	0	0	0	0	0	0	0	0
hsa-mir-1910_hsa-miR-1910-3p	2	1	1	2	2	0	0	0	0	1	2	0	2	0	0	3	3	2	1	2	2	4	0	0	0	3	0	4	1	5	0	1	3	2	1	1	2	1	1	7	2	0	2	3	6	1	5	1	2
hsa-mir-6774_hsa-miR-6774-5p	1	0	1	0	0	0	1	2	1	0	3	0	0	0	0	2	1	3	1	0	1	1	5	3	3	0	1	0	1	0	2	2	0	1	1	0	0	3	2	4	0	1	1	5	3	1	1	6	1
hsa-mir-6774_hsa-miR-6774-3p	11	7	9	9	6	2	2	2	8	2	3	4	4	4	3	10	5	4	11	6	10	9	9	2	4	14	2	9	8	4	4	1	1	2	2	7	7	9	8	16	6	0	5	17	11	8	13	21	5
hsa-mir-6775_hsa-miR-6775-5p	0	0	0	0	0	0	0	0	0	0	0	0	0	0	0	0	0	0	0	1	0	0	0	0	0	0	0	0	0	0	0	0	0	0	0	0	0	0	0	0	0	0	0	0	0	0	0	0	0
hsa-mir-6775_hsa-miR-6775-3p	0	0	0	0	0	0	0	0	0	0	0	0	0	0	0	0	0	0	0	0	0	0	0	0	0	0	0	0	0	0	0	0	0	0	0	0	0	0	0	0	0	0	0	0	0	0	0	0	0
hsa-mir-5189_hsa-miR-5189-5p	8	6	7	6	2	2	2	0	8	6	16	3	2	2	9	13	9	4	10	7	4	3	10	4	9	8	4	5	6	0	0	5	3	8	1	7	7	13	33	3	9	0	6	2	5	10	0	2	9
hsa-mir-5189_hsa-miR-5189-3p	16	21	19	16	9	4	0	4	7	11	13	16	9	3	11	30	6	10	5	9	1	9	4	10	15	14	6	7	5	0	0	1	13	5	5	2	6	24	24	0	7	7	3	1	10	7	3	2	0
hsa-mir-4722_hsa-miR-4722-5p	0	0	2	1	1	0	0	0	1	0	2	0	0	0	1	0	0	0	2	0	0	1	0	0	0	0	0	0	0	0	0	1	0	0	0	0	0	2	0	0	0	0	0	0	0	0	0	2	0
hsa-mir-4722_hsa-miR-4722-3p	0	0	0	0	0	0	0	0	0	0	0	0	0	0	0	0	0	0	0	0	0	0	0	0	0	0	0	0	0	0	0	0	0	0	0	0	0	0	0	0	0	0	0	0	0	0	0	0	0
hsa-mir-3183_hsa-miR-3183	1	0	1	0	0	0	0	0	0	0	0	0	0	0	1	1	0	0	0	1	1	0	0	0	2	1	2	0	0	0	0	0	1	0	0	2	0	0	0	0	0	0	2	0	0	2	0	0	0
hsa-mir-22_hsa-miR-22-5p	1758	1698	1897	1300	911	728	998	505	1629	1140	1448	1474	1353	711	1127	3462	1155	1578	2013	1481	1051	1676	1258	1365	1380	1914	869	3509	1570	1045	352	323	1574	1250	781	1919	1474	2150	3457	1818	1211	711	1083	2276	1524	1704	1738	1333	1223
hsa-mir-22_hsa-miR-22-3p	9148	7981	6898	6450	4007	3460	7447	2765	6675	4979	5930	5120	5857	2179	3361	10648	3923	6344	7144	9172	3141	8793	5643	6079	5875	11158	5023	25696	7805	9170	2271	4318	6471	5877	4345	9802	10378	11126	11488	8652	8446	5113	6423	11339	12169	11396	11166	4974	7517
hsa-mir-132_hsa-miR-132-5p	25	40	29	25	23	16	11	18	29	20	23	25	33	16	19	39	31	26	21	19	19	19	17	17	14	52	10	113	28	37	11	8	21	19	9	29	28	48	46	15	19	14	26	55	66	17	52	58	22
hsa-mir-132_hsa-miR-132-3p	132	154	170	121	130	75	48	63	151	116	125	147	94	89	90	185	123	165	132	74	122	135	121	104	71	233	41	461	123	173	51	48	127	83	45	115	174	362	230	132	150	61	81	315	296	164	212	227	160
hsa-mir-212_hsa-miR-212-3p	43	35	46	35	21	22	13	16	34	28	35	28	36	21	25	53	29	36	31	20	30	24	30	28	20	73	10	125	30	42	11	8	34	18	6	47	37	62	53	36	25	10	28	80	65	42	45	60	66
hsa-mir-212_hsa-miR-212-5p	0	0	0	0	0	0	0	1	1	1	1	0	0	0	1	0	0	0	0	0	1	0	1	0	0	1	0	1	1	0	0	0	0	0	1	0	1	0	0	2	0	0	0	0	0	0	0	0	0
hsa-mir-6776_hsa-miR-6776-5p	0	0	0	0	0	0	0	0	0	0	0	0	0	0	0	0	0	0	0	0	0	0	0	0	0	0	0	0	0	0	0	0	0	0	0	0	0	0	0	0	0	0	0	0	0	0	0	0	2
hsa-mir-6776_hsa-miR-6776-3p	2	1	1	0	0	0	0	0	0	0	0	1	0	0	0	1	0	0	0	0	0	0	3	0	0	0	0	0	0	0	0	0	0	0	0	0	0	0	2	0	0	0	0	0	0	0	0	1	0
hsa-mir-1253_hsa-miR-1253	0	0	0	0	0	0	0	0	0	0	0	0	0	0	0	0	0	0	0	0	0	0	0	0	0	0	0	0	0	0	0	0	0	0	0	0	0	0	0	0	0	0	0	0	0	0	0	0	0
hsa-mir-6864_hsa-miR-6864-5p	1	0	0	1	0	0	0	0	0	1	1	0	0	0	0	3	0	3	0	0	0	0	0	0	0	0	0	0	0	0	0	0	0	0	0	0	0	0	3	2	0	0	0	0	1	0	0	0	0
hsa-mir-6864_hsa-miR-6864-3p	0	0	1	0	0	0	0	0	0	0	0	0	0	0	1	0	0	0	0	0	0	0	0	0	0	0	0	0	0	0	0	0	0	0	0	0	0	0	0	0	0	0	0	0	0	0	0	0	0
hsa-mir-6865_hsa-miR-6865-5p	0	1	0	0	1	0	0	0	2	0	0	0	0	0	0	1	0	6	0	0	0	1	0	2	1	1	1	0	1	0	0	0	0	1	1	1	1	3	5	1	0	0	0	1	4	0	0	0	2
hsa-mir-6865_hsa-miR-6865-3p	0	0	4	0	0	0	2	0	4	0	0	3	2	1	2	4	0	0	2	0	0	0	0	0	0	1	1	2	1	0	0	1	3	0	1	1	0	5	2	1	1	1	3	0	0	3	0	4	1
hsa-mir-4520a_hsa-miR-4520a-5p	0	0	0	0	1	0	0	0	0	0	0	1	0	0	0	0	0	1	0	0	0	0	0	0	0	0	0	1	3	0	0	0	0	0	1	0	0	0	0	1	0	0	0	1	0	0	0	0	0
hsa-mir-4520a_hsa-miR-4520a-3p	0	0	0	0	0	0	0	0	0	0	0	0	0	1	0	0	0	0	0	0	0	0	0	0	0	0	0	0	2	0	0	1	0	0	0	0	0	0	0	2	0	0	0	2	1	0	2	0	0
hsa-mir-4520b_hsa-miR-4520b-5p	0	0	0	0	0	0	0	0	0	0	0	0	0	1	0	0	0	0	0	0	0	0	0	0	0	0	0	0	2	0	0	1	0	0	0	0	0	0	0	2	0	0	0	2	1	0	2	0	0
hsa-mir-4520b_hsa-miR-4520b-3p	0	0	0	0	1	0	0	0	0	0	0	1	0	0	0	0	0	1	0	0	0	0	0	0	0	0	0	1	3	0	0	0	0	0	1	0	0	0	0	1	0	0	0	1	0	0	0	0	0
hsa-mir-195_hsa-miR-195-5p	300	569	407	283	292	278	229	168	388	276	325	423	340	187	241	448	327	314	569	382	243	538	408	717	286	706	130	520	489	244	50	264	556	288	246	407	592	770	1112	399	327	266	345	356	472	708	639	192	964
hsa-mir-195_hsa-miR-195-3p	3	0	1	0	1	1	0	0	1	1	1	1	0	0	0	1	2	1	1	3	0	2	0	0	0	1	0	0	1	1	0	1	0	0	0	3	1	0	3	0	0	3	0	0	0	2	2	0	1
hsa-mir-497_hsa-miR-497-5p	109	246	156	113	101	135	67	39	225	97	124	229	106	78	154	141	119	158	279	227	102	329	144	419	125	467	98	154	265	46	9	123	384	181	177	251	301	328	708	161	102	161	167	90	131	345	57	42	260
hsa-mir-497_hsa-miR-497-3p	32	58	25	22	20	18	26	6	42	28	18	38	27	17	29	39	18	30	48	31	14	55	11	59	21	62	7	25	47	21	4	32	45	16	25	29	51	79	106	44	43	23	32	19	45	83	29	12	58
hsa-mir-324_hsa-miR-324-5p	2125	2175	1724	1145	891	750	912	639	1849	1168	1599	1993	1137	929	1494	2891	1463	2052	2197	966	1377	1555	1617	1207	1351	3069	601	1741	1177	938	167	396	1064	770	628	1674	1375	2781	3687	1710	2385	794	934	1582	1883	1444	849	1784	983
hsa-mir-324_hsa-miR-324-3p	614	721	563	412	296	259	314	183	615	413	565	595	393	311	536	890	491	705	776	458	394	586	505	384	535	1016	298	666	372	262	60	157	347	309	215	596	520	850	968	495	366	265	313	503	450	669	317	354	667
hsa-mir-4314_hsa-miR-4314	0	0	0	0	0	0	0	0	0	0	0	0	0	0	0	0	0	0	0	0	0	0	0	0	0	0	0	0	0	0	0	0	0	0	0	0	0	0	0	0	0	0	0	0	0	0	0	0	0
hsa-mir-6883_hsa-miR-6883-5p	0	0	0	0	0	0	0	0	0	0	0	0	0	1	0	0	0	0	0	0	1	1	0	0	0	0	0	0	0	0	0	0	0	0	0	0	0	0	0	0	2	2	0	1	0	0	0	0	0
hsa-mir-6883_hsa-miR-6883-3p	6	4	0	1	4	0	1	0	0	2	4	4	2	0	0	3	1	3	1	1	1	2	2	1	3	3	1	8	3	2	0	3	0	0	1	2	1	1	1	1	6	0	2	3	5	3	4	2	1
hsa-mir-4521_hsa-miR-4521	65	47	43	38	44	27	29	38	78	55	48	17	42	29	28	59	57	45	55	30	62	47	19	48	67	93	25	160	74	123	84	6	45	19	47	47	77	113	109	88	59	22	48	195	190	55	293	275	61
hsa-mir-744_hsa-miR-744-5p	4915	5199	4340	3295	2301	1977	2911	1210	4302	2943	4001	4904	3330	1952	3771	7362	3386	4497	5253	3349	2582	3959	3464	2983	3221	7198	2410	4425	3211	2011	408	1500	3961	3671	1813	5492	3650	6649	9472	4124	3410	1686	2058	2807	3782	5025	1692	3070	4077
hsa-mir-744_hsa-miR-744-3p	89	131	103	60	65	27	48	28	81	68	85	76	73	25	66	145	72	74	102	80	37	62	66	51	82	106	47	98	81	29	8	22	74	73	38	137	85	72	122	67	59	40	42	99	89	122	68	68	115
hsa-mir-1269b_hsa-miR-1269b	0	0	0	0	0	0	0	0	0	0	0	0	0	0	0	0	0	0	0	0	0	0	0	0	0	0	0	0	0	0	0	0	0	0	0	0	0	0	0	0	0	0	0	0	0	0	0	0	0
hsa-mir-548h-3_hsa-miR-548h-5p	1	1	0	0	0	0	0	2	0	0	0	0	0	0	1	0	0	1	0	0	2	0	0	0	1	1	0	3	0	0	0	0	0	0	0	2	0	0	3	0	0	0	0	2	0	1	4	0	1
hsa-mir-4731_hsa-miR-4731-5p	0	0	0	0	0	0	0	0	0	0	0	0	0	0	0	0	0	0	0	0	0	0	0	0	0	0	0	0	0	0	1	0	0	0	0	0	1	0	0	0	0	0	0	0	0	0	0	0	0
hsa-mir-4731_hsa-miR-4731-3p	0	0	0	0	0	0	0	0	0	0	0	0	0	0	0	0	0	0	0	0	0	0	0	0	0	0	0	0	0	0	0	0	0	0	0	0	0	0	0	0	0	0	0	0	0	0	0	0	0
hsa-mir-1288_hsa-miR-1288-3p	0	0	0	0	0	0	0	0	0	0	0	0	0	0	0	0	0	1	1	3	0	0	1	4	1	0	0	0	0	0	0	1	0	0	1	0	0	0	0	1	0	0	0	0	0	0	0	1	1
hsa-mir-1288_hsa-miR-1288-5p	0	1	0	0	0	0	0	0	0	0	0	0	0	0	0	0	0	0	0	0	0	0	0	0	0	0	0	0	0	0	0	0	0	0	0	0	0	0	0	0	0	0	0	0	0	0	0	0	0
hsa-mir-6777_hsa-miR-6777-5p	1	1	0	1	0	0	0	0	0	0	0	0	0	0	0	0	4	0	1	0	0	1	0	0	0	0	0	0	1	0	0	0	0	0	0	0	0	1	0	0	2	0	0	0	0	1	0	0	2
hsa-mir-6777_hsa-miR-6777-3p	1	0	2	0	0	2	0	0	4	0	1	1	0	0	1	1	1	1	2	0	1	2	0	1	2	3	0	1	0	0	0	0	0	0	0	2	0	1	0	0	2	0	0	0	1	0	3	0	0
hsa-mir-33b_hsa-miR-33b-5p	407	361	309	225	200	84	233	103	271	221	298	198	171	133	165	426	194	295	436	229	150	256	204	219	223	419	157	479	270	297	110	149	192	168	123	256	328	433	375	234	556	131	154	517	351	345	522	232	293
hsa-mir-33b_hsa-miR-33b-3p	4	1	0	0	1	2	1	0	2	1	5	1	2	2	0	3	3	3	6	3	0	3	1	1	2	1	0	0	0	2	2	1	0	0	2	0	2	5	0	2	4	1	1	4	4	1	1	3	1
hsa-mir-6778_hsa-miR-6778-5p	0	0	0	0	0	0	0	0	0	0	0	0	0	0	0	0	0	0	0	0	0	0	0	0	0	0	0	0	0	0	0	0	0	0	0	0	0	0	0	0	0	0	0	1	0	0	0	0	0
hsa-mir-6778_hsa-miR-6778-3p	0	0	1	0	0	0	0	0	0	0	0	0	0	0	0	0	0	0	0	0	0	1	0	0	0	0	0	0	1	0	0	0	0	0	0	0	0	0	0	0	0	0	0	0	0	0	0	0	0
hsa-mir-1180_hsa-miR-1180-3p	11	10	16	7	10	1	7	6	9	6	8	6	11	7	4	13	5	8	5	11	8	8	5	4	8	11	5	28	4	9	3	10	12	0	3	9	12	15	13	17	61	3	7	22	19	14	14	14	12
hsa-mir-1180_hsa-miR-1180-5p	0	0	0	0	0	0	0	0	0	0	0	0	0	0	0	0	0	0	0	0	0	0	0	0	0	0	0	0	0	0	0	0	0	0	0	0	0	0	0	0	0	0	0	0	0	0	0	0	0
hsa-mir-4522_hsa-miR-4522	0	0	0	0	0	0	0	0	1	0	0	0	0	0	0	0	0	1	0	0	0	0	0	0	0	0	0	3	0	0	0	0	0	0	0	0	1	0	0	0	0	0	1	0	0	0	0	0	0
hsa-mir-4723_hsa-miR-4723-5p	1	1	3	0	0	4	2	0	3	3	1	1	2	0	0	1	0	4	1	1	0	2	0	0	2	2	1	2	1	2	2	1	2	0	2	0	1	1	2	3	3	0	1	3	1	0	2	1	5
hsa-mir-4723_hsa-miR-4723-3p	2	0	0	0	0	0	0	0	0	0	1	3	0	0	1	1	0	1	0	2	0	0	0	1	1	0	1	0	1	0	1	0	0	0	0	2	0	2	4	2	0	0	0	0	1	0	0	0	2
hsa-mir-451a_hsa-miR-451a	29648	34564	21605	15823	12594	22170	45583	5960	23612	13026	35155	24656	34064	7508	14838	19049	13213	15627	51339	66573	11560	24697	12817	22797	21685	30681	14826	28442	18471	27720	9358	51935	27735	12184	14662	7323	34416	23108	54772	13498	1082543	10733	18905	42693	24344	140843	25744	13840	28471
hsa-mir-451b_hsa-miR-451b	0	0	0	0	0	0	0	0	0	0	0	0	0	0	0	0	0	0	0	0	0	2	0	0	0	0	0	0	0	0	0	0	0	1	0	0	0	0	0	0	0	0	0	0	0	0	0	0	0
hsa-mir-144_hsa-miR-144-5p	434	357	500	96	78	251	344	55	281	296	359	391	348	96	242	510	207	311	554	570	264	257	320	317	334	445	168	446	232	249	49	558	441	309	184	110	379	348	966	235	7490	171	289	322	241	1848	220	128	673
hsa-mir-144_hsa-miR-144-3p	3706	2527	2496	1195	1135	2266	4202	488	2209	2030	3177	3382	2797	847	1608	2578	1399	2014	4678	4515	1820	2615	1806	3321	2789	4854	1998	3462	2766	3699	836	7911	4277	2129	2174	889	5663	4492	8211	1841	222852	1835	2584	3985	3054	20769	3690	1741	3808
hsa-mir-4732_hsa-miR-4732-5p	1	0	0	0	0	0	1	0	2	0	0	0	0	0	0	1	0	0	0	3	0	0	2	0	0	2	0	1	0	0	1	1	0	2	0	0	0	1	0	0	21	0	0	0	0	0	0	0	0
hsa-mir-4732_hsa-miR-4732-3p	0	0	0	0	0	0	1	0	0	0	0	0	0	0	0	0	0	0	0	0	0	1	0	0	0	0	0	1	0	0	0	0	0	0	0	0	3	0	0	0	5	0	0	0	0	0	1	0	0
hsa-mir-4523_hsa-miR-4523	23	32	38	14	10	17	16	6	22	17	21	33	6	12	24	35	34	34	46	17	14	15	18	12	26	27	9	14	9	9	1	7	9	22	12	19	20	28	30	22	12	15	4	4	9	16	4	8	13
hsa-mir-423_hsa-miR-423-5p	10475	7552	7576	6719	6311	3391	5422	3885	8307	5587	7929	6505	6140	3651	4496	13133	5747	9055	8982	6366	3836	7939	7303	5525	4983	10824	4410	16884	7436	6075	3016	2817	6596	5411	3069	6952	8111	13815	10374	6724	9181	2866	4685	8586	9999	6228	8915	6899	7862
hsa-mir-423_hsa-miR-423-3p	9299	9816	8741	6589	5043	3435	4923	2874	9093	6940	8328	7033	6716	4461	7307	14662	6339	10107	10971	7321	4734	7412	6636	5841	6248	9926	3964	9634	5327	3456	990	1769	4509	3600	2490	8028	6854	10833	12887	6179	5416	2651	4181	8411	5533	8853	5068	5161	10366
hsa-mir-3184_hsa-miR-3184-5p	9297	9816	8741	6589	5043	3434	4923	2874	9092	6940	8327	7033	6714	4457	7305	14662	6338	10107	10970	7320	4734	7411	6636	5841	6248	9926	3964	9634	5327	3455	990	1769	4509	3600	2490	8025	6853	10832	12887	6177	5416	2649	4179	8410	5533	8852	5068	5161	10365
hsa-mir-3184_hsa-miR-3184-3p	10475	7552	7576	6719	6311	3391	5422	3885	8307	5587	7929	6505	6140	3651	4496	13133	5747	9055	8982	6366	3836	7939	7303	5525	4983	10824	4410	16884	7436	6075	3016	2817	6596	5411	3069	6952	8111	13815	10374	6724	9181	2866	4685	8586	9999	6228	8915	6899	7862
hsa-mir-4733_hsa-miR-4733-5p	0	0	0	0	0	0	0	0	0	0	0	0	0	0	0	1	0	0	0	0	0	0	0	0	0	0	0	0	0	0	0	0	1	0	0	0	0	0	0	0	0	0	0	0	0	0	0	0	0
hsa-mir-4733_hsa-miR-4733-3p	0	0	0	0	0	0	0	0	0	0	1	0	0	0	0	0	0	0	0	0	0	0	0	0	0	0	0	0	0	0	0	0	0	0	0	0	0	0	0	0	0	0	0	0	0	0	0	0	0
hsa-mir-4724_hsa-miR-4724-5p	0	0	1	3	0	0	0	0	0	1	0	0	1	0	1	7	0	0	1	0	0	0	0	0	0	2	0	1	0	1	0	0	2	0	0	0	2	4	0	5	0	0	0	1	2	1	0	2	3
hsa-mir-4724_hsa-miR-4724-3p	2	1	1	0	0	0	0	0	0	2	0	0	1	1	0	2	2	0	0	1	1	0	0	0	0	5	1	0	0	0	0	0	0	1	0	3	2	2	0	0	1	2	0	1	2	0	1	0	3
hsa-mir-193a_hsa-miR-193a-5p	159	80	75	61	88	36	35	39	115	66	56	81	97	109	51	111	51	128	107	168	67	126	122	97	147	129	122	179	120	127	52	39	115	46	48	101	103	148	303	201	319	28	87	232	209	121	136	255	300
hsa-mir-193a_hsa-miR-193a-3p	260	85	74	104	84	54	67	55	128	142	49	104	79	197	53	111	63	197	124	186	103	249	183	194	208	214	166	261	177	177	68	62	146	64	84	139	161	291	285	192	324	80	135	443	248	121	216	263	170
hsa-mir-4725_hsa-miR-4725-5p	0	0	0	0	0	1	0	0	0	0	0	0	0	0	0	0	0	0	0	0	0	0	0	0	0	0	0	0	0	0	0	0	0	0	0	0	0	0	0	0	0	0	0	0	0	0	0	1	0
hsa-mir-4725_hsa-miR-4725-3p	0	0	0	0	1	0	0	0	0	0	0	1	0	0	0	0	0	0	0	1	0	0	0	0	0	0	0	0	1	0	0	0	1	0	0	0	0	1	0	2	0	0	0	0	0	0	0	1	1
hsa-mir-365b_hsa-miR-365b-5p	0	2	0	0	1	0	0	0	1	1	0	0	0	1	0	0	0	0	2	2	1	1	0	0	2	0	1	0	0	0	0	0	2	0	0	1	0	2	2	0	1	0	1	3	2	0	0	3	0
hsa-mir-365b_hsa-miR-365b-3p	613	403	555	382	364	203	218	181	266	236	250	243	82	206	160	191	331	501	547	406	498	534	504	379	691	438	274	581	416	537	209	109	321	165	256	307	582	379	497	193	476	80	315	1026	696	534	739	925	800
hsa-mir-632_hsa-miR-632	0	1	1	0	0	0	0	1	0	0	0	1	0	0	0	1	0	0	0	0	0	0	1	0	0	0	0	1	0	1	0	0	0	0	0	0	0	0	0	0	0	0	0	0	0	0	0	0	0
hsa-mir-2909_hsa-miR-2909	0	0	0	0	0	0	0	0	0	0	0	0	0	0	0	0	0	0	0	0	0	0	0	0	0	0	0	0	0	0	0	0	0	0	0	0	0	0	0	0	0	0	0	0	0	0	0	0	0
hsa-mir-378j_hsa-miR-378j	0	0	0	0	0	0	0	0	0	0	0	0	0	0	0	1	0	0	0	0	0	0	0	0	0	0	0	0	0	0	0	0	0	0	0	0	0	0	0	0	0	1	0	0	0	0	0	0	0
hsa-mir-4734_hsa-miR-4734	0	0	0	0	0	0	0	0	0	0	0	0	0	0	0	0	0	0	0	0	0	0	0	0	0	0	0	0	0	0	0	0	0	0	0	0	0	0	0	0	0	0	0	0	0	0	0	0	0
hsa-mir-4726_hsa-miR-4726-5p	0	1	0	0	0	0	1	1	0	0	0	2	0	0	0	0	2	0	0	0	0	0	0	0	0	2	0	1	0	0	0	0	0	0	0	0	1	1	0	0	1	0	0	3	0	2	0	0	3
hsa-mir-4726_hsa-miR-4726-3p	0	0	0	0	0	0	0	0	0	0	0	0	0	0	0	0	1	1	2	0	0	0	0	0	0	0	0	0	0	0	0	0	0	0	0	0	0	0	0	0	0	0	0	0	0	1	0	0	0
hsa-mir-4727_hsa-miR-4727-5p	0	2	0	0	1	1	0	1	0	1	0	1	0	0	0	0	0	1	0	0	1	1	1	0	0	1	0	0	0	0	0	0	0	0	0	0	0	0	0	0	0	0	1	1	0	0	0	0	1
hsa-mir-4727_hsa-miR-4727-3p	1	0	0	0	2	0	0	0	0	0	0	0	0	0	0	0	1	0	0	1	0	0	0	0	1	0	0	2	0	0	0	0	0	0	0	0	2	1	0	0	0	0	0	0	0	0	0	1	1
hsa-mir-6779_hsa-miR-6779-5p	3	1	1	1	0	0	0	1	2	2	2	0	0	0	5	3	2	3	1	2	0	1	3	3	0	6	0	1	4	1	0	0	2	0	1	0	1	4	1	1	2	0	0	0	1	1	0	0	1
hsa-mir-6779_hsa-miR-6779-3p	0	1	0	0	0	0	0	0	1	0	0	0	1	0	2	0	0	1	0	0	1	0	0	0	0	0	1	1	0	0	0	0	0	0	0	0	0	0	3	0	1	0	0	0	0	0	0	0	0
hsa-mir-4728_hsa-miR-4728-5p	0	1	0	3	0	1	0	0	0	0	0	0	0	0	0	0	0	0	2	0	2	0	0	0	0	0	0	1	0	0	0	0	0	0	0	0	0	4	0	2	0	0	0	1	2	1	0	2	0
hsa-mir-4728_hsa-miR-4728-3p	0	0	1	1	0	0	0	0	1	0	0	0	3	0	0	2	0	0	1	0	0	3	1	0	1	2	1	2	0	0	1	0	0	1	0	0	1	3	5	0	2	0	0	3	1	2	0	1	3
hsa-mir-6884_hsa-miR-6884-5p	0	0	0	0	0	0	0	0	0	0	0	0	0	0	0	0	0	0	0	0	0	0	0	0	0	0	0	0	0	0	0	0	0	0	0	0	0	0	0	0	0	0	0	0	1	0	0	0	0
hsa-mir-6884_hsa-miR-6884-3p	0	0	0	0	0	0	0	0	0	0	1	0	0	0	0	1	1	0	1	0	0	0	0	0	2	0	0	0	0	0	0	0	0	0	0	0	1	0	0	3	0	0	1	0	0	0	0	0	1
hsa-mir-6866_hsa-miR-6866-5p	2	4	1	3	1	1	1	0	4	1	2	1	2	2	0	4	3	2	0	3	2	0	2	2	1	2	1	3	1	5	1	0	1	0	0	1	1	1	0	1	1	0	0	2	2	4	0	2	1
hsa-mir-6866_hsa-miR-6866-3p	1	4	2	2	2	0	0	0	3	3	1	1	0	0	0	3	3	2	1	1	1	2	0	0	0	2	0	3	1	1	0	0	1	0	0	0	0	5	0	2	0	0	0	1	1	0	4	2	6
hsa-mir-6867_hsa-miR-6867-5p	0	0	0	0	0	0	0	0	0	0	0	0	0	0	0	0	0	0	0	0	0	0	0	0	0	0	0	0	0	0	0	0	0	1	1	0	0	0	0	0	0	0	0	0	0	0	0	0	0
hsa-mir-6867_hsa-miR-6867-3p	0	0	0	0	0	0	0	0	0	0	0	0	0	0	0	0	0	0	0	0	0	0	0	0	0	0	0	1	0	2	0	0	0	0	0	0	0	1	0	0	0	0	0	0	0	0	0	0	2
hsa-mir-6510_hsa-miR-6510-5p	0	0	0	0	0	0	0	0	0	0	0	1	0	0	0	0	0	0	0	0	0	0	0	0	0	0	0	0	0	0	0	0	0	0	0	0	0	0	0	0	0	0	0	0	0	0	0	0	0
hsa-mir-6510_hsa-miR-6510-3p	0	0	0	0	0	0	0	0	0	0	0	0	0	0	0	0	0	0	0	0	0	0	0	0	0	0	0	0	0	0	0	0	0	0	0	0	0	0	0	0	0	0	0	0	0	0	0	0	0
hsa-mir-548at_hsa-miR-548at-5p	0	1	1	2	2	1	1	1	0	0	2	1	2	1	1	4	0	0	2	1	0	1	0	0	2	1	0	1	2	0	0	1	0	0	0	0	1	3	2	0	0	1	1	4	1	3	0	0	0
hsa-mir-548at_hsa-miR-548at-3p	0	1	3	3	0	0	1	0	0	1	0	1	0	0	0	3	1	0	2	0	1	1	1	0	0	0	0	3	1	0	0	0	0	0	0	0	0	0	3	0	0	0	3	2	0	3	1	1	0
hsa-mir-5010_hsa-miR-5010-5p	12	11	15	7	3	1	3	4	3	5	5	10	8	2	7	21	6	18	11	12	7	10	8	9	9	18	11	9	4	6	0	3	20	15	7	7	7	16	13	15	8	6	3	9	3	11	1	2	9
hsa-mir-5010_hsa-miR-5010-3p	48	50	47	19	25	12	21	11	24	24	26	36	31	15	21	58	28	34	46	25	18	40	16	37	16	63	23	14	27	7	3	4	33	32	13	23	25	30	40	12	23	14	15	18	20	31	10	9	18
hsa-mir-6780a_hsa-miR-6780a-5p	1	3	0	0	1	0	0	1	0	1	1	1	2	2	2	3	4	2	1	1	1	1	0	0	0	0	0	1	1	0	0	0	1	0	1	0	1	3	0	1	1	3	1	1	1	0	1	8	2
hsa-mir-6780a_hsa-miR-6780a-3p	2	0	0	0	0	1	0	0	0	0	1	0	1	0	0	3	0	0	0	0	0	0	0	0	0	0	0	2	1	0	1	0	1	0	1	0	0	0	0	0	0	0	0	0	1	1	0	0	0
hsa-mir-6781_hsa-miR-6781-5p	0	0	0	0	0	0	0	0	0	0	0	0	0	0	0	6	0	0	0	0	0	0	0	0	0	0	0	0	0	0	0	0	0	0	0	0	0	0	0	0	0	0	0	0	0	0	0	0	0
hsa-mir-6781_hsa-miR-6781-3p	4	3	6	5	5	0	3	0	4	1	4	3	4	0	2	5	1	7	6	6	0	3	0	2	2	1	0	5	2	1	3	0	1	0	5	3	5	4	1	3	2	4	3	6	4	1	1	3	6
hsa-mir-2117_hsa-miR-2117	0	0	0	0	0	0	0	0	0	0	0	0	0	0	0	0	0	0	0	0	0	0	0	0	0	0	0	0	0	0	0	0	0	0	0	0	0	0	0	0	0	0	0	0	0	0	0	0	0
hsa-mir-6782_hsa-miR-6782-5p	0	0	0	0	0	0	0	0	0	0	0	0	0	0	0	0	0	0	0	1	0	0	0	0	0	0	0	0	1	0	0	0	0	0	0	0	0	0	0	0	0	0	0	0	0	0	1	0	0
hsa-mir-6782_hsa-miR-6782-3p	1	1	0	1	0	0	1	0	2	1	0	0	1	0	1	1	3	1	6	1	0	0	0	0	1	5	0	0	3	1	0	0	2	1	0	0	0	0	0	0	1	0	0	0	1	2	1	1	0
hsa-mir-6783_hsa-miR-6783-5p	1	0	0	1	0	2	0	0	1	0	0	1	0	1	0	0	0	0	0	1	0	0	0	0	0	1	0	0	0	0	1	0	0	0	0	0	1	1	2	1	0	0	1	1	1	0	0	0	0
hsa-mir-6783_hsa-miR-6783-3p	3	5	3	0	1	3	0	2	7	0	1	1	6	1	3	3	2	1	4	1	3	2	0	1	1	2	1	1	2	2	1	0	3	4	1	3	4	2	8	0	2	1	0	2	4	0	0	1	1
hsa-mir-6784_hsa-miR-6784-5p	0	0	0	0	0	0	0	0	0	0	0	0	0	0	0	0	0	0	0	0	0	0	0	0	0	0	0	0	0	0	0	0	0	0	0	0	0	0	0	0	0	0	0	0	0	0	0	0	0
hsa-mir-6784_hsa-miR-6784-3p	0	0	0	0	0	0	0	0	0	0	1	0	0	0	0	0	0	0	0	0	0	0	0	0	0	0	0	0	0	0	0	0	0	0	0	0	0	0	2	0	0	0	0	0	0	0	0	0	0
hsa-mir-4315-1_hsa-miR-4315	0	0	0	0	0	0	0	0	0	0	0	0	0	0	0	0	0	0	0	0	0	0	0	0	0	0	0	0	0	0	0	0	0	0	0	0	0	0	0	0	0	0	0	0	0	0	0	0	0
hsa-mir-5089_hsa-miR-5089-5p	0	0	0	0	0	0	0	0	0	0	0	0	0	0	0	0	0	0	0	0	0	0	0	0	0	0	0	0	0	0	0	0	0	0	0	0	0	0	0	0	0	0	0	1	0	0	0	0	0
hsa-mir-5089_hsa-miR-5089-3p	0	0	0	0	0	0	0	0	0	0	0	0	0	0	0	0	0	0	0	0	0	0	0	0	0	2	0	0	0	0	0	0	0	0	0	0	0	0	0	0	0	0	0	4	0	0	1	0	0
hsa-mir-152_hsa-miR-152-3p	698	980	939	658	445	351	496	282	943	469	650	510	509	358	551	1638	563	583	903	454	495	860	478	475	511	762	314	1384	580	467	100	181	592	579	226	755	710	1592	868	523	347	370	540	768	894	412	550	412	1036
hsa-mir-152_hsa-miR-152-5p	2	0	1	0	1	1	1	1	3	1	1	0	2	0	1	2	3	3	0	1	4	2	0	0	0	2	2	5	0	2	0	1	0	0	1	4	1	2	6	1	1	0	1	2	1	0	0	0	2
hsa-mir-1203_hsa-miR-1203	0	0	0	0	0	0	0	0	0	0	0	0	0	0	0	0	0	0	0	0	0	0	0	0	0	0	0	0	0	0	0	0	0	0	0	0	0	0	0	0	0	0	0	0	0	0	0	0	0
hsa-mir-10a_hsa-miR-10a-5p	1273	1297	1411	1104	1024	520	453	447	1644	977	1586	1410	1136	574	1142	3230	966	1089	977	925	539	1127	593	741	711	1828	581	2164	705	596	138	323	408	412	308	1338	713	1860	1119	701	710	458	220	1578	1601	2135	1029	755	2712
hsa-mir-10a_hsa-miR-10a-3p	10	5	11	7	7	1	0	5	8	11	6	11	6	4	4	10	6	6	5	6	3	1	5	8	4	11	3	15	4	3	0	0	4	3	0	11	10	12	2	3	0	3	2	12	10	9	7	2	13
hsa-mir-196a-1_hsa-miR-196a-5p	12	7	3	0	2	13	1	8	7	9	1	4	1	5	9	7	3	3	12	9	23	44	18	18	14	38	5	115	16	19	7	0	17	1	3	5	7	60	48	11	11	2	15	34	8	25	87	42	30
hsa-mir-3185_hsa-miR-3185	0	0	0	0	0	0	0	0	0	0	0	0	0	0	0	0	0	0	0	0	0	0	0	0	0	0	0	0	0	0	0	0	0	0	0	0	0	0	0	0	0	0	0	0	0	0	0	0	0
hsa-mir-6129_hsa-miR-6129	0	0	0	0	0	0	0	0	0	0	0	0	0	0	0	1	0	0	0	0	0	0	0	0	0	0	0	0	0	0	0	0	0	0	0	0	0	0	0	0	0	0	0	0	0	0	0	0	0
hsa-mir-6165_hsa-miR-6165	0	0	0	0	0	0	0	0	0	0	0	0	0	0	0	0	0	0	0	0	0	0	0	0	0	0	0	1	0	0	0	0	0	0	0	0	0	0	0	0	0	0	0	0	0	0	0	0	0
hsa-mir-8059_hsa-miR-8059	0	0	0	0	0	0	0	0	0	0	0	0	0	0	0	0	0	0	0	0	0	0	0	0	0	0	0	0	0	0	0	0	0	0	0	0	0	0	0	0	0	0	0	0	0	0	0	0	0
hsa-mir-3614_hsa-miR-3614-5p	8	5	1	3	1	2	3	1	7	4	1	1	3	0	1	8	1	5	6	7	6	5	6	1	1	6	4	1	5	0	3	3	2	2	0	11	2	2	3	21	8	0	4	7	4	2	0	11	13
hsa-mir-3614_hsa-miR-3614-3p	7	8	1	6	0	1	3	3	10	3	2	4	1	4	1	18	5	10	9	13	4	8	3	3	7	6	5	12	7	3	0	0	4	1	1	3	8	8	12	24	8	2	8	16	3	9	12	19	9
hsa-mir-142_hsa-miR-142-5p	87165	66829	70079	64861	58057	33134	44952	33966	55950	50822	65202	50001	39266	28294	39303	79470	48147	67342	67050	37215	40859	79219	50983	56514	53451	84749	36950	164649	59378	85014	31185	15668	44325	34550	30255	40674	95849	164536	71094	57827	87210	29921	47793	131968	120526	46648	177271	75891	94139
hsa-mir-142_hsa-miR-142-3p	415737	257818	243471	244484	220430	120188	182247	133424	236324	195696	288085	177324	171931	104678	119495	343470	172508	329475	252469	146862	131568	224526	207370	216108	167961	202857	145109	671152	249510	285332	97194	41498	148973	113244	90953	159471	319985	556062	237121	211550	279884	100074	183517	456628	388636	163653	693446	218101	355787
hsa-mir-4736_hsa-miR-4736	0	0	0	0	0	0	0	0	0	0	0	0	0	0	0	0	0	0	0	0	0	0	1	0	0	0	0	0	0	0	0	0	0	0	0	0	0	0	0	0	0	0	0	0	0	0	0	0	0
hsa-mir-454_hsa-miR-454-5p	79	82	80	40	36	30	25	21	76	44	68	64	40	24	58	83	37	59	85	63	33	68	50	47	72	107	44	99	60	30	14	36	58	29	20	75	59	76	184	51	67	41	46	60	58	124	49	86	118
hsa-mir-454_hsa-miR-454-3p	1800	1633	1543	1121	914	624	751	625	1411	832	1401	1314	861	643	799	2241	1106	1630	1473	1338	1067	1436	1808	1225	1386	2513	792	3279	1684	1444	448	658	1526	967	804	1700	1549	1748	3123	1994	1845	465	1018	2667	1730	2411	2189	1773	3360
hsa-mir-301a_hsa-miR-301a-3p	2797	3813	2742	1981	1309	1224	1650	828	2986	2006	2738	3153	2271	1055	2201	4915	2289	3134	2833	2264	1828	2238	2848	1628	2126	4389	1453	3020	2129	1629	394	1461	2757	2066	1309	3283	1881	3092	6281	3247	2598	1122	1828	2359	1993	4445	1427	1679	4098
hsa-mir-301a_hsa-miR-301a-5p	41	52	33	42	19	22	14	8	37	31	42	35	29	19	20	48	29	35	34	29	19	27	27	27	23	36	19	43	23	22	3	19	32	21	12	40	24	41	50	15	20	10	28	28	17	52	15	11	57
hsa-mir-4729_hsa-miR-4729	0	0	0	0	0	0	0	0	0	0	0	0	0	0	0	0	0	0	1	0	0	0	0	0	2	1	0	0	0	0	0	0	0	0	0	0	0	0	0	0	0	0	0	0	0	0	1	0	2
hsa-mir-21_hsa-miR-21-5p	257260	253943	253649	162207	149712	99265	102854	85270	256096	148893	192082	190748	194131	90790	139990	362680	174797	267503	248672	244551	144138	205720	266708	215671	254555	332910	123558	425780	361969	201734	76463	163820	282913	151620	139277	297868	234309	247258	460762	403794	339221	97029	184492	499514	275384	459560	300570	364231	570239
hsa-mir-21_hsa-miR-21-3p	2304	1951	2294	1580	1547	692	942	934	3066	1393	1403	1566	1450	1196	1147	3031	1340	2513	3086	2323	2062	2275	2870	2708	2263	3242	1044	3201	3636	3077	1020	1007	1833	1366	1191	3619	3136	6788	4414	3604	9404	1172	1819	5693	3945	1813	2763	7206	935
hsa-mir-4737_hsa-miR-4737	0	0	0	0	0	0	0	1	0	0	0	0	0	0	0	0	0	0	0	0	0	0	0	0	0	0	0	0	0	0	0	0	0	1	0	0	0	0	0	0	0	0	0	0	1	0	0	0	1
hsa-mir-633_hsa-miR-633	0	0	0	0	0	0	0	0	0	0	0	0	0	0	0	0	0	0	1	0	0	0	0	0	0	0	0	0	0	0	0	0	0	0	0	0	0	0	0	0	0	0	0	0	0	0	0	0	0
hsa-mir-3064_hsa-miR-3064-5p	3	1	7	6	5	2	2	1	2	4	3	2	2	0	4	6	1	2	3	2	1	6	4	2	3	5	1	9	4	0	0	4	5	2	2	4	4	7	8	8	5	0	0	11	7	1	5	5	5
hsa-mir-3064_hsa-miR-3064-3p	8	5	4	4	1	1	3	2	3	0	4	5	6	3	2	11	5	3	6	4	2	6	7	9	3	7	0	22	8	1	4	1	3	2	2	2	11	8	6	8	8	0	2	17	11	4	19	9	15
hsa-mir-5047_hsa-miR-5047	0	0	0	0	0	0	0	0	0	0	0	0	0	0	0	0	0	0	0	0	0	0	0	0	0	0	0	0	0	0	0	0	0	0	0	0	0	0	0	0	0	0	0	0	0	0	0	0	0
hsa-mir-6080_hsa-miR-6080	0	0	0	0	0	0	0	0	0	0	0	0	0	0	0	0	0	0	0	0	0	0	0	0	0	0	0	0	0	0	0	0	0	0	0	0	0	0	0	0	0	0	0	0	0	0	0	0	0
hsa-mir-4315-2_hsa-miR-4315	0	0	0	0	0	0	0	0	0	0	0	0	0	0	0	0	0	0	0	0	0	0	0	0	0	0	0	0	0	0	0	0	0	0	0	0	0	0	0	0	0	0	0	0	0	0	0	0	0
hsa-mir-634_hsa-miR-634	0	1	0	0	0	0	0	0	0	0	0	0	0	0	0	0	0	0	1	0	0	0	0	0	1	0	0	0	0	0	0	0	0	0	1	1	0	0	2	0	0	0	0	2	0	0	0	2	1
hsa-mir-548aa-2_hsa-miR-548aa	99	93	92	94	52	58	66	53	60	24	66	60	41	28	37	71	59	90	90	94	70	100	68	92	119	120	50	237	91	94	30	57	120	86	64	100	96	136	161	91	112	46	66	137	90	140	174	107	177
hsa-mir-548d-2_hsa-miR-548d-5p	78	79	84	70	46	41	60	33	48	21	56	55	34	21	26	62	56	80	83	87	62	79	60	81	92	110	41	149	82	66	22	56	102	80	63	95	86	97	148	85	105	39	52	105	75	128	99	71	145
hsa-mir-548d-2_hsa-miR-548d-3p	27	40	24	20	18	10	16	6	21	19	15	24	9	7	14	25	16	33	27	25	22	31	27	14	37	30	31	32	38	25	7	19	38	21	17	38	32	25	44	21	23	16	26	27	25	41	18	24	48
hsa-mir-635_hsa-miR-635	0	0	0	0	0	0	0	0	0	0	0	0	0	0	0	0	0	0	0	0	0	0	0	0	0	0	0	0	0	0	0	0	0	0	0	0	0	0	0	0	0	0	0	0	0	0	0	0	0
hsa-mir-4524b_hsa-miR-4524b-5p	6	8	6	3	4	1	3	2	10	3	14	9	4	3	3	19	7	5	9	9	6	10	5	6	5	13	5	15	7	8	4	3	2	13	3	5	4	5	17	7	3	2	4	7	7	11	6	6	8
hsa-mir-4524b_hsa-miR-4524b-3p	0	0	1	0	0	0	0	0	0	0	1	0	2	0	1	3	0	1	1	1	0	0	0	0	0	0	0	1	0	0	1	0	0	0	0	0	2	2	0	0	0	0	1	1	0	0	3	1	4
hsa-mir-4524a_hsa-miR-4524a-5p	0	0	1	0	0	0	0	0	0	0	1	0	2	0	1	3	0	1	1	1	0	0	0	0	0	0	0	1	0	0	1	0	0	0	0	0	2	2	0	0	0	0	1	1	0	0	3	1	4
hsa-mir-4524a_hsa-miR-4524a-3p	6	8	6	3	4	1	3	2	10	3	14	9	4	3	3	19	7	5	9	9	6	10	5	6	5	13	5	15	7	8	4	3	2	13	3	5	4	5	17	7	3	2	4	7	7	11	6	6	8
hsa-mir-3615_hsa-miR-3615	521	482	307	348	241	181	205	149	387	319	468	358	313	318	315	537	434	520	477	506	179	461	434	262	361	532	318	459	483	282	70	99	434	192	195	331	407	465	562	368	223	207	259	511	422	320	261	476	312
hsa-mir-3678_hsa-miR-3678-5p	0	0	1	0	1	0	0	0	3	0	0	0	0	0	1	1	0	1	1	0	0	1	0	1	0	0	0	0	0	0	0	0	1	0	0	0	1	0	0	0	2	0	0	0	0	0	1	0	1
hsa-mir-3678_hsa-miR-3678-3p	0	0	0	0	0	0	0	0	0	0	0	0	0	0	0	1	1	0	0	1	0	3	1	0	0	0	0	0	0	0	0	0	0	0	0	0	0	0	3	0	0	0	0	0	1	0	0	0	0
hsa-mir-6785_hsa-miR-6785-5p	0	1	0	0	0	0	0	0	0	0	0	2	0	0	0	0	0	0	1	0	0	0	0	1	1	4	0	1	0	0	0	0	0	1	0	0	1	3	1	1	0	1	0	0	0	0	0	1	1
hsa-mir-6785_hsa-miR-6785-3p	1	0	0	0	0	0	0	0	0	0	0	0	1	0	0	0	0	1	0	0	0	0	0	0	0	0	0	2	0	0	0	0	0	0	0	0	0	0	0	0	0	0	0	0	0	0	0	0	0
hsa-mir-4738_hsa-miR-4738-5p	1	0	0	0	0	0	0	0	0	0	0	0	0	0	0	0	0	0	0	0	0	0	0	0	0	0	0	1	0	0	0	0	0	0	0	0	0	0	0	0	0	0	0	0	2	0	0	0	0
hsa-mir-4738_hsa-miR-4738-3p	1	0	1	0	1	0	0	0	1	1	0	1	0	1	0	1	2	2	3	1	0	1	2	1	2	1	0	0	3	1	0	0	1	0	1	1	0	3	0	0	0	1	1	0	0	0	1	0	1
hsa-mir-6868_hsa-miR-6868-5p	0	0	0	0	0	0	0	0	0	0	0	0	0	0	0	0	0	0	0	0	0	0	0	0	0	0	0	0	0	0	0	0	0	0	0	0	0	0	0	0	0	0	0	0	0	0	0	0	0
hsa-mir-6868_hsa-miR-6868-3p	0	0	1	0	1	1	2	4	0	1	4	0	0	0	0	1	0	2	1	1	0	0	0	0	0	0	0	2	0	1	0	0	1	0	0	0	0	0	1	2	0	0	1	0	0	0	0	0	0
hsa-mir-636_hsa-miR-636	5	4	3	8	2	0	2	1	7	6	2	9	3	2	3	3	3	6	6	8	0	4	2	4	1	8	0	7	3	2	0	0	2	4	2	6	3	3	9	2	11	2	2	3	1	12	2	3	5
hsa-mir-6516_hsa-miR-6516-5p	80	52	71	62	26	21	47	24	42	54	52	48	34	26	57	69	42	45	63	15	22	47	30	41	28	67	26	51	31	17	0	8	33	27	23	65	45	90	77	38	15	14	27	20	36	51	28	20	34
hsa-mir-6516_hsa-miR-6516-3p	3	4	2	6	4	0	2	0	2	2	4	2	1	0	1	4	5	6	0	0	3	2	4	1	1	5	2	5	1	0	2	2	2	2	0	6	4	7	2	13	5	2	1	1	2	5	2	3	6
hsa-mir-4316_hsa-miR-4316	0	0	0	0	0	0	0	0	0	0	0	0	0	0	0	0	0	0	0	0	0	0	0	0	0	0	0	0	0	0	0	0	0	0	0	0	0	0	0	0	0	0	0	0	0	0	0	0	0
hsa-mir-4739_hsa-miR-4739	0	1	0	0	1	1	0	0	0	0	1	0	0	0	0	1	1	0	0	0	0	0	0	0	0	0	0	2	1	0	0	0	0	0	0	0	0	0	0	0	0	0	0	2	0	0	0	0	0
hsa-mir-1268b_hsa-miR-1268b	10	9	14	7	11	7	8	6	7	4	13	7	7	9	9	12	17	11	8	14	7	14	14	15	20	30	5	60	31	26	11	12	20	6	10	15	42	39	50	18	39	2	9	32	38	18	33	55	42
hsa-mir-4730_hsa-miR-4730	0	0	2	1	0	0	0	0	0	0	0	1	0	0	1	1	0	0	0	0	0	0	0	0	0	0	1	1	0	0	0	0	0	0	0	0	0	0	0	0	0	0	2	0	0	1	0	0	0
hsa-mir-657_hsa-miR-657	0	0	0	0	0	0	0	0	0	0	0	0	0	0	0	0	0	0	0	0	0	0	0	0	0	0	0	0	0	0	0	0	0	0	0	0	0	0	0	0	2	0	0	0	0	0	0	0	0
hsa-mir-3065_hsa-miR-3065-5p	1681	1801	1807	1306	982	588	823	468	2009	769	1599	1209	724	983	954	2261	1053	1553	1619	1442	926	1510	1265	1161	963	1685	1982	2665	1054	1703	427	272	1570	882	656	1402	1910	2824	1999	1618	3773	507	973	3041	2610	1786	1928	1955	1527
hsa-mir-3065_hsa-miR-3065-3p	95	122	105	75	59	47	51	36	134	49	117	104	55	64	76	156	76	114	137	115	83	101	90	73	66	156	124	150	80	102	25	18	127	61	51	116	87	120	193	126	137	36	49	176	90	124	114	94	143
hsa-mir-338_hsa-miR-338-5p	95	122	105	75	59	47	51	36	134	49	117	104	55	64	76	156	76	114	137	115	83	101	90	73	66	156	124	150	80	102	25	18	127	61	51	116	87	121	193	126	137	36	49	176	90	124	114	94	143
hsa-mir-338_hsa-miR-338-3p	1681	1801	1807	1306	982	588	823	468	2009	769	1599	1209	724	983	954	2261	1053	1553	1619	1442	926	1510	1265	1161	963	1685	1982	2665	1054	1703	427	272	1570	882	656	1402	1910	2824	1999	1618	3773	507	973	3041	2610	1786	1928	1955	1527
hsa-mir-1250_hsa-miR-1250-5p	11	20	15	5	11	6	8	8	16	6	14	14	3	14	9	25	14	18	22	9	9	5	11	10	8	13	7	16	10	6	0	3	7	7	5	8	7	14	9	11	11	3	4	16	5	17	1	2	15
hsa-mir-1250_hsa-miR-1250-3p	0	0	0	0	0	1	1	0	4	1	0	0	0	0	0	0	0	0	0	0	1	0	0	1	0	0	3	2	0	0	0	0	3	0	0	1	0	2	0	3	2	1	1	0	0	0	0	0	1
hsa-mir-4740_hsa-miR-4740-5p	0	0	0	0	0	0	0	0	0	0	0	0	0	0	0	0	0	0	0	0	0	0	0	0	0	0	0	0	0	0	0	0	0	0	0	0	0	0	0	0	0	0	0	0	0	0	0	0	0
hsa-mir-4740_hsa-miR-4740-3p	0	1	0	0	0	0	0	0	0	0	0	0	0	0	0	0	0	0	0	0	0	0	0	0	0	0	0	0	0	0	0	0	0	0	0	0	0	0	0	0	0	0	0	0	0	0	0	0	0
hsa-mir-3186_hsa-miR-3186-5p	0	0	0	0	0	1	0	0	0	0	0	0	0	0	1	1	0	0	0	0	0	0	1	0	0	0	0	0	0	0	0	0	0	0	0	0	0	0	0	0	0	0	0	0	0	0	1	0	0
hsa-mir-3186_hsa-miR-3186-3p	0	0	0	0	0	0	0	0	0	0	0	0	0	0	0	0	0	0	0	3	0	1	0	0	0	0	0	0	0	0	0	0	0	0	0	0	0	0	0	0	0	0	0	0	0	0	0	0	0
hsa-mir-6786_hsa-miR-6786-5p	0	0	0	0	0	1	0	0	0	0	0	0	0	0	0	2	0	0	0	0	0	0	0	0	0	0	0	0	0	0	0	0	0	0	0	0	0	1	0	0	0	0	0	0	0	0	0	0	0
hsa-mir-6786_hsa-miR-6786-3p	1	0	1	3	0	0	0	1	1	1	1	0	1	0	2	4	2	1	2	2	0	0	2	3	0	6	0	2	0	0	0	0	1	0	2	1	0	1	0	1	1	0	3	0	1	2	0	0	0
hsa-mir-6787_hsa-miR-6787-5p	1	0	0	0	0	0	0	0	0	0	0	0	0	0	0	0	0	0	0	1	0	0	0	0	0	0	0	1	0	0	0	0	1	0	0	0	0	0	0	0	0	0	0	0	0	0	0	0	0
hsa-mir-6787_hsa-miR-6787-3p	5	13	3	7	2	2	3	1	9	4	4	1	2	4	5	9	8	0	7	10	2	11	6	10	3	7	2	11	7	1	1	3	7	6	3	8	1	14	10	14	5	2	4	2	3	14	1	4	10
hsa-mir-4525_hsa-miR-4525	2	0	0	0	2	1	1	0	0	2	1	1	0	3	1	0	1	0	0	0	0	3	1	0	1	1	1	2	1	1	0	0	0	0	0	1	0	3	0	0	0	0	2	0	0	0	1	0	1
hsa-mir-8078_hsa-miR-8078	0	0	0	0	0	0	0	0	0	0	0	0	0	0	0	0	0	0	0	0	0	0	0	0	0	0	0	0	0	0	0	0	0	0	0	0	0	0	0	0	0	0	0	0	0	0	0	0	0
hsa-mir-6718_hsa-miR-6718-5p	27	8	16	7	9	5	8	3	29	4	17	14	6	11	9	10	9	18	19	10	8	11	17	7	14	21	6	21	11	5	3	3	12	3	2	18	17	20	9	13	26	1	10	36	10	22	16	59	29
hsa-mir-3976_hsa-miR-3976	1	0	0	0	0	0	0	0	0	0	0	1	0	0	0	0	0	1	0	1	0	0	0	0	0	0	0	0	0	0	0	0	0	0	0	0	0	1	0	0	0	0	0	0	0	0	0	0	0
hsa-mir-4317_hsa-miR-4317	0	0	0	0	0	0	0	0	0	1	0	0	0	0	0	0	0	0	0	0	0	0	0	0	0	0	0	0	0	0	0	0	0	0	0	0	0	0	0	0	0	0	0	2	0	0	1	0	0
hsa-mir-6788_hsa-miR-6788-5p	0	0	0	0	0	0	0	0	0	0	0	0	0	0	0	1	0	0	0	0	0	0	0	0	0	0	0	0	0	0	0	0	2	0	0	1	0	0	0	0	0	0	0	0	0	0	0	0	0
hsa-mir-6788_hsa-miR-6788-3p	0	1	0	0	0	0	1	0	0	0	0	0	0	0	0	0	0	0	0	0	0	0	0	0	0	0	0	0	0	0	0	0	0	0	0	0	0	0	0	0	0	0	0	0	0	0	0	0	0
hsa-mir-7153_hsa-miR-7153-5p	0	0	0	0	0	0	0	0	0	0	0	0	0	0	0	0	0	0	0	0	0	0	0	0	0	0	0	0	0	0	0	0	0	0	0	0	0	0	0	0	0	0	0	0	0	0	0	0	0
hsa-mir-7153_hsa-miR-7153-3p	0	0	0	0	0	0	0	0	0	0	0	0	0	0	0	0	0	0	0	0	0	0	0	0	0	0	0	0	0	0	0	0	0	0	0	0	0	0	0	0	0	0	0	0	0	0	0	0	0
hsa-mir-5190_hsa-miR-5190	0	0	0	0	0	0	0	0	0	0	0	0	0	0	0	1	0	0	0	0	0	0	0	0	0	0	0	0	0	0	0	0	0	0	0	0	0	0	0	0	0	0	0	0	0	0	0	0	0
hsa-mir-4526_hsa-miR-4526	0	2	2	0	2	0	0	0	0	3	0	1	1	0	0	0	2	2	0	0	0	2	1	1	2	3	0	3	1	0	0	0	1	0	0	3	1	1	0	0	1	0	0	0	2	0	2	0	2
hsa-mir-3156-2_hsa-miR-3156-5p	0	0	0	0	0	0	0	0	0	0	0	0	0	0	0	0	0	0	0	0	0	0	0	0	0	0	0	0	0	0	0	0	0	0	0	0	0	0	0	0	0	0	0	0	0	0	0	0	0
hsa-mir-3156-2_hsa-miR-3156-3p	0	0	0	0	0	0	0	0	0	0	0	0	0	0	0	0	0	0	0	0	0	0	0	0	0	0	0	0	0	0	0	0	0	0	0	0	0	0	0	0	0	0	0	0	0	0	0	0	0
hsa-mir-320c-1_hsa-miR-320c	30	33	35	12	17	6	14	15	15	17	25	19	15	6	7	50	31	37	28	27	11	13	26	27	24	26	10	25	16	21	7	2	11	17	8	16	9	32	16	25	22	9	15	41	32	20	24	18	44
hsa-mir-133a-1_hsa-miR-133a-3p	142	96	68	294	93	31	338	29	91	407	216	126	239	84	703	424	130	651	247	172	77	351	91	100	157	359	339	216	119	82	10	41	172	249	70	132	144	285	236	69	24	154	82	44	57	73	26	42	32
hsa-mir-133a-1_hsa-miR-133a-5p	0	3	1	1	2	0	1	0	0	5	1	2	3	0	8	6	2	7	2	3	2	8	3	2	1	13	3	4	0	0	0	1	6	3	1	1	0	2	1	3	0	4	1	1	1	1	0	2	0
hsa-mir-1-2_hsa-miR-1	207	180	123	483	173	65	412	71	174	546	399	288	429	141	1266	818	296	938	452	435	159	499	214	314	348	816	515	450	255	149	5	163	659	523	138	287	312	345	721	90	45	307	150	73	88	224	76	20	127
hsa-mir-4741_hsa-miR-4741	0	2	1	0	0	0	0	0	0	1	0	0	0	1	0	2	0	1	0	0	0	0	1	3	0	1	0	0	0	0	1	1	1	1	0	0	0	2	1	1	0	0	0	0	0	0	1	1	0
hsa-mir-320c-2_hsa-miR-320c	27	23	55	24	28	14	11	12	15	19	37	29	22	16	15	50	28	44	40	31	10	19	23	26	32	35	13	45	22	22	12	13	29	14	11	22	25	40	25	29	37	7	22	49	22	24	61	17	77
hsa-mir-8057_hsa-miR-8057	0	0	0	0	0	0	0	0	0	0	0	0	0	0	0	0	0	0	0	0	0	0	0	0	0	0	0	0	0	0	0	0	0	0	0	0	0	0	0	0	0	0	0	0	0	0	0	0	0
hsa-mir-302f_hsa-miR-302f	0	0	0	1	0	0	0	0	0	0	0	0	1	1	0	0	1	1	1	0	0	0	0	0	0	0	1	6	0	0	0	0	1	0	0	0	2	0	2	0	0	0	1	1	0	0	1	0	0
hsa-mir-3975_hsa-miR-3975	0	0	0	0	0	0	0	0	0	0	0	0	0	0	0	0	0	0	0	0	0	0	0	0	0	0	0	0	0	0	0	0	0	0	0	0	0	0	0	0	0	0	0	0	0	0	0	0	0
hsa-mir-187_hsa-miR-187-5p	0	0	0	0	0	0	0	0	0	0	0	0	0	0	2	0	1	0	1	1	0	0	0	0	2	0	0	2	0	0	0	0	0	0	0	1	4	0	0	0	1	0	0	1	0	0	0	0	0
hsa-mir-187_hsa-miR-187-3p	15	15	11	10	4	5	11	1	4	15	3	9	6	5	6	20	4	13	15	14	10	10	16	8	4	26	5	16	5	6	6	9	10	3	12	9	11	17	19	16	18	6	1	17	7	10	8	17	19
hsa-mir-3929_hsa-miR-3929	0	0	0	0	0	0	0	0	0	0	0	0	0	0	0	0	0	0	0	0	0	0	0	0	0	0	0	0	0	0	0	0	0	0	0	0	0	0	0	0	0	0	0	0	0	0	0	0	0
hsa-mir-4318_hsa-miR-4318	0	0	0	0	0	0	0	0	0	0	0	0	0	0	0	0	0	0	0	0	0	0	0	0	0	0	0	0	0	0	0	0	0	0	0	0	0	0	0	0	0	0	0	0	0	0	0	0	0
hsa-mir-924_hsa-miR-924	0	0	0	0	0	0	0	0	0	0	0	0	0	0	0	0	0	0	0	0	0	0	0	0	0	0	0	0	0	0	0	0	0	0	0	0	0	0	0	0	0	0	0	0	0	0	0	0	0
hsa-mir-5583-2_hsa-miR-5583-5p	6	3	4	2	0	2	3	0	3	1	1	2	4	0	0	2	2	2	5	3	3	0	3	4	4	1	0	5	0	0	2	2	2	4	1	6	4	9	0	2	10	1	1	2	3	9	1	1	6
hsa-mir-5583-2_hsa-miR-5583-3p	5	4	2	0	0	2	1	0	0	0	3	1	1	0	1	3	0	6	3	0	1	1	2	2	1	1	3	1	1	2	0	2	6	1	3	4	4	8	2	2	9	1	1	1	2	6	1	0	2
hsa-mir-5583-1_hsa-miR-5583-5p	5	4	2	0	0	2	1	0	0	0	3	1	1	0	1	3	0	6	3	0	1	1	2	2	1	1	3	1	1	2	0	2	6	1	3	4	4	8	2	2	9	1	1	1	2	6	1	0	2
hsa-mir-5583-1_hsa-miR-5583-3p	6	3	4	2	0	2	3	0	3	1	1	2	4	0	0	2	2	2	5	3	3	0	3	4	4	1	0	5	0	0	2	2	2	4	1	6	4	9	0	2	10	1	1	2	3	9	1	1	6
hsa-mir-4319_hsa-miR-4319	0	0	0	0	0	0	0	0	0	0	0	0	0	0	0	0	0	0	0	0	0	0	0	0	0	0	0	0	0	0	0	0	0	0	0	0	0	0	0	0	0	0	0	0	0	0	0	0	0
hsa-mir-4527_hsa-miR-4527	0	0	0	0	0	0	0	0	0	0	0	0	0	0	0	0	0	0	0	0	0	0	0	0	0	0	0	0	0	0	0	0	0	0	0	0	0	0	0	0	0	0	0	0	0	0	0	0	0
hsa-mir-4743_hsa-miR-4743-5p	0	0	0	1	0	0	0	0	0	0	0	0	0	0	0	2	0	0	1	0	0	0	0	0	0	0	0	0	0	0	0	0	0	0	0	1	0	0	0	0	0	0	1	0	0	0	0	0	0
hsa-mir-4743_hsa-miR-4743-3p	0	1	0	0	0	0	0	0	0	0	0	0	0	0	0	0	1	0	0	0	1	0	0	0	0	0	0	0	0	0	0	0	0	0	0	1	0	0	0	0	0	0	0	0	0	0	0	0	0
hsa-mir-4744_hsa-miR-4744	0	0	0	0	0	0	0	0	0	0	0	0	0	0	0	0	0	0	0	0	0	0	0	0	0	0	0	0	0	0	0	0	0	0	0	0	0	0	0	0	0	0	0	0	0	0	0	3	0
hsa-mir-1539_hsa-miR-1539	1	2	0	2	0	2	0	0	2	1	2	2	1	1	1	6	1	3	4	1	0	1	3	0	4	4	2	5	2	0	0	0	0	0	0	2	1	2	11	2	1	0	1	1	1	2	1	0	0
hsa-mir-4320_hsa-miR-4320	0	0	0	0	0	0	0	0	0	0	0	0	0	0	0	0	0	0	0	0	0	0	0	0	0	0	0	0	0	0	0	0	0	0	0	0	0	0	0	0	0	0	0	0	0	0	0	0	0
hsa-mir-4528_hsa-miR-4528	0	0	0	0	0	0	0	0	0	0	0	0	0	0	0	0	0	0	0	0	0	0	0	0	0	0	0	0	0	0	0	0	0	0	0	0	0	0	0	0	0	0	0	0	0	0	0	0	0
hsa-mir-4529_hsa-miR-4529-5p	0	0	0	0	0	0	0	0	0	0	0	0	0	0	0	0	0	0	0	0	0	0	0	0	0	0	0	1	0	1	0	0	0	0	0	0	0	0	0	0	0	0	0	0	0	0	0	0	0
hsa-mir-4529_hsa-miR-4529-3p	0	0	0	0	0	0	0	0	0	0	0	0	0	0	0	0	0	0	2	0	0	0	0	0	0	0	0	0	0	0	0	0	0	0	0	0	0	0	0	0	0	0	0	0	0	0	0	0	0
hsa-mir-122_hsa-miR-122-5p	410	256	242	282	199	201	222	94	216	212	239	298	230	211	311	173	312	224	257	721	290	744	531	617	1530	1316	266	707	486	197	120	257	342	216	537	624	653	472	1046	737	219	407	764	550	457	1313	521	935	904
hsa-mir-122_hsa-miR-122-3p	0	0	0	0	1	0	0	0	0	0	0	0	0	0	0	0	0	0	0	0	0	0	0	0	0	0	0	0	0	0	0	0	0	0	1	0	0	0	0	0	0	0	0	0	0	0	0	0	0
hsa-mir-3591_hsa-miR-3591-5p	0	0	0	0	1	0	0	0	0	0	0	0	0	0	0	0	0	0	0	0	0	0	0	0	0	0	0	0	0	0	0	0	0	0	1	0	0	0	0	0	0	0	0	0	0	0	0	0	0
hsa-mir-3591_hsa-miR-3591-3p	409	256	242	282	199	201	222	94	215	212	240	298	230	211	311	173	312	224	257	720	290	744	531	616	1530	1316	265	707	486	196	120	258	342	216	537	624	653	472	1046	736	219	407	764	550	457	1313	520	935	904
hsa-mir-5011_hsa-miR-5011-5p	0	0	0	0	0	0	0	0	0	0	0	0	0	0	0	0	0	0	0	0	0	0	0	0	0	0	0	0	0	0	0	0	0	0	0	1	0	0	0	0	0	0	0	0	0	0	0	0	0
hsa-mir-5011_hsa-miR-5011-3p	0	0	0	0	0	0	0	0	0	0	0	0	0	0	0	0	0	0	0	0	0	0	0	0	0	0	0	0	0	0	0	0	0	0	0	0	0	0	0	0	0	0	0	0	0	0	0	0	0
hsa-mir-548av_hsa-miR-548av-5p	2	1	1	0	0	0	1	0	6	0	2	10	1	2	1	3	1	0	4	1	0	1	0	1	0	1	0	2	2	1	2	1	0	0	0	0	1	5	0	1	2	1	2	2	0	2	2	1	3
hsa-mir-548av_hsa-miR-548av-3p	4	2	4	5	4	3	6	2	3	2	3	2	3	3	3	8	2	10	15	2	5	4	3	1	2	8	4	4	2	0	3	1	0	2	0	8	9	12	12	9	14	2	3	4	2	5	6	0	3
hsa-mir-1302-10_hsa-miR-1302	0	0	0	0	0	0	0	0	0	0	1	0	0	0	0	0	0	0	0	0	0	0	0	0	0	0	0	0	0	0	0	0	0	0	0	0	0	0	0	0	0	1	0	0	0	0	0	0	1
hsa-mir-4745_hsa-miR-4745-5p	0	0	0	0	0	0	1	0	0	0	0	0	0	0	0	1	0	1	0	0	0	0	0	0	0	0	0	0	0	0	0	0	0	0	0	0	0	0	1	0	0	0	0	0	0	0	0	0	0
hsa-mir-4745_hsa-miR-4745-3p	0	0	0	1	0	0	0	0	0	0	0	3	0	0	0	0	0	0	0	0	0	0	0	0	0	0	0	1	0	0	0	0	0	0	1	0	0	0	0	0	0	0	1	0	0	0	0	0	0
hsa-mir-3187_hsa-miR-3187-3p	0	1	1	1	0	0	0	0	2	0	0	0	0	0	0	0	0	0	0	0	0	0	0	0	0	0	1	1	0	0	0	0	0	0	1	0	1	2	0	0	0	1	0	0	0	0	0	0	0
hsa-mir-3187_hsa-miR-3187-5p	0	0	0	0	0	0	0	0	0	0	0	0	0	0	0	0	1	0	1	0	0	1	0	0	0	0	0	0	0	0	0	0	0	0	1	0	0	0	0	0	0	0	0	0	0	1	1	2	1
hsa-mir-1909_hsa-miR-1909-5p	0	1	0	1	0	0	0	0	0	0	0	0	0	0	0	0	0	0	0	0	0	0	0	0	0	0	0	0	0	0	0	0	0	0	0	0	0	0	0	0	0	0	0	0	0	0	0	0	1
hsa-mir-1909_hsa-miR-1909-3p	0	0	0	1	0	0	0	0	0	0	0	1	0	1	0	1	1	1	0	1	0	2	1	1	0	0	1	4	0	0	0	0	0	0	0	2	0	0	5	3	0	0	0	0	1	0	0	0	0
hsa-mir-1227_hsa-miR-1227-3p	7	11	5	4	0	3	3	5	5	0	2	9	3	1	5	11	3	3	18	3	1	3	2	0	2	15	2	7	0	4	0	1	2	3	3	1	8	1	7	11	0	0	2	9	3	5	1	1	6
hsa-mir-1227_hsa-miR-1227-5p	0	0	0	0	0	0	0	0	0	0	0	0	0	0	0	0	0	0	0	0	0	0	0	0	0	0	0	0	0	0	0	0	0	0	0	0	0	0	0	0	0	0	0	0	0	0	0	0	0
hsa-mir-6789_hsa-miR-6789-5p	1	0	2	0	0	0	0	1	0	0	1	0	0	0	0	2	0	0	0	0	0	1	0	0	1	1	0	1	0	0	0	0	0	0	0	0	0	1	4	0	0	1	0	0	2	0	0	1	0
hsa-mir-6789_hsa-miR-6789-3p	3	2	0	0	2	0	0	0	5	0	1	2	2	0	1	2	0	1	2	2	0	0	0	2	0	3	1	1	2	0	0	1	0	1	0	2	1	1	6	1	1	1	1	1	0	3	0	2	1
hsa-mir-4321_hsa-miR-4321	0	0	0	0	0	0	0	0	0	0	0	0	0	0	0	0	0	0	0	0	0	0	0	0	0	0	0	0	0	0	0	0	0	0	0	0	0	0	0	0	0	0	0	0	0	0	0	0	0
hsa-mir-7108_hsa-miR-7108-5p	1	0	0	0	0	0	0	0	0	0	0	0	0	0	0	0	0	0	0	0	0	0	0	0	0	0	0	0	0	0	0	0	0	0	0	0	0	0	0	0	0	0	1	0	0	0	0	0	0
hsa-mir-7108_hsa-miR-7108-3p	0	0	0	0	0	0	0	0	0	0	0	0	0	0	0	0	1	0	1	2	0	0	0	0	0	0	0	0	0	0	0	0	0	0	0	0	0	0	0	0	0	0	0	1	0	0	0	0	0
hsa-mir-7850_hsa-miR-7850-5p	0	0	0	0	0	0	0	0	0	0	1	0	0	0	0	0	0	0	0	0	0	0	1	0	0	0	1	0	0	0	0	0	1	0	0	0	0	0	0	1	0	1	0	3	1	0	0	1	0
hsa-mir-637_hsa-miR-637	0	0	0	1	0	0	0	0	0	0	0	1	0	1	0	0	0	0	0	0	0	0	0	1	0	0	0	0	0	0	0	0	0	0	0	0	0	0	0	0	0	0	0	0	0	0	0	0	0
hsa-mir-4746_hsa-miR-4746-5p	2	3	1	1	1	0	1	0	0	0	2	1	4	1	4	8	3	2	6	0	1	1	1	2	1	0	1	2	3	1	0	2	4	0	2	2	2	3	4	1	1	0	1	1	4	2	0	0	3
hsa-mir-4746_hsa-miR-4746-3p	0	0	0	0	0	0	0	0	0	0	0	0	0	0	0	0	1	0	0	0	0	0	0	1	0	0	0	0	0	0	0	0	0	0	0	0	0	0	0	0	0	0	1	0	0	0	0	1	0
hsa-mir-7-3_hsa-miR-7-5p	485	321	343	231	301	159	176	173	426	209	322	269	202	162	191	727	290	486	432	279	325	320	386	302	254	331	141	1435	378	515	158	91	247	170	117	239	377	650	609	415	655	112	202	796	492	307	976	569	572
hsa-mir-4747_hsa-miR-4747-5p	2	0	1	0	0	0	0	0	0	0	0	0	0	0	0	0	0	0	0	2	1	2	0	0	0	1	0	2	3	1	0	0	0	2	0	0	0	1	3	1	2	0	0	2	1	2	0	0	0
hsa-mir-4747_hsa-miR-4747-3p	1	0	1	0	0	0	2	1	0	0	0	0	0	1	0	1	0	0	0	0	0	0	0	0	1	0	0	0	0	0	0	0	0	0	0	0	0	1	0	1	0	0	0	0	1	0	0	1	1
hsa-mir-6885_hsa-miR-6885-5p	0	2	2	5	4	2	1	1	7	2	4	0	1	1	1	4	1	3	4	2	2	2	2	1	6	4	3	6	2	1	0	1	1	4	2	3	4	5	6	1	3	0	5	1	1	2	1	6	3
hsa-mir-6885_hsa-miR-6885-3p	2	3	6	1	3	2	3	0	4	3	8	4	2	1	1	3	1	5	6	3	2	2	2	2	5	5	3	5	3	1	0	1	1	2	3	2	4	3	9	2	1	3	1	3	3	6	1	2	5
hsa-mir-6790_hsa-miR-6790-5p	0	0	0	0	0	0	0	0	0	0	0	0	0	0	0	0	0	0	0	0	0	0	0	0	0	0	0	0	0	0	0	0	0	0	0	0	0	0	0	0	0	0	0	0	0	0	0	0	0
hsa-mir-6790_hsa-miR-6790-3p	0	0	0	0	0	0	0	0	0	0	0	0	0	0	0	0	0	0	0	0	0	0	0	0	0	0	0	0	0	0	0	0	0	0	0	0	0	0	0	0	0	0	0	0	0	0	0	0	0
hsa-mir-3940_hsa-miR-3940-3p	30	8	7	13	4	16	3	1	18	4	10	29	15	12	5	17	7	8	32	8	4	5	11	15	11	20	1	7	9	1	2	1	7	8	1	10	8	15	25	6	6	4	7	5	7	17	3	9	7
hsa-mir-3940_hsa-miR-3940-5p	1	0	1	0	0	0	0	0	0	0	0	0	0	0	0	0	0	0	0	0	0	1	0	0	0	0	0	0	1	0	0	0	0	1	0	0	0	0	3	3	0	0	0	0	2	0	0	0	0
hsa-mir-6791_hsa-miR-6791-5p	0	2	0	0	0	0	0	0	0	0	0	0	0	0	0	1	0	0	1	0	0	0	0	0	0	0	0	0	0	0	0	0	0	0	1	0	1	0	0	0	0	0	0	0	0	0	0	0	0
hsa-mir-6791_hsa-miR-6791-3p	3	4	2	1	0	2	7	1	1	0	4	1	1	1	5	2	3	1	2	0	1	1	1	4	1	0	0	0	1	0	0	0	0	0	0	2	0	0	0	0	1	0	1	2	2	3	0	0	2
hsa-mir-6792_hsa-miR-6792-5p	0	0	0	0	0	0	0	0	0	0	0	0	0	0	0	0	0	0	0	0	0	0	0	0	0	0	0	0	0	0	0	0	0	0	0	0	0	0	0	0	0	0	0	0	0	0	0	0	0
hsa-mir-6792_hsa-miR-6792-3p	0	0	0	0	0	0	0	0	0	0	0	0	0	0	0	0	0	0	0	0	0	0	0	0	0	0	0	0	0	0	0	0	0	0	0	0	0	0	0	0	0	0	0	0	0	0	0	0	0
hsa-mir-4999_hsa-miR-4999-5p	12	6	8	6	5	3	4	2	6	4	2	3	3	3	6	3	6	8	11	8	4	3	7	2	1	15	6	9	3	11	6	3	3	1	2	8	4	6	12	8	3	1	2	8	2	6	13	12	12
hsa-mir-4999_hsa-miR-4999-3p	11	8	11	7	5	3	2	2	8	3	2	1	6	3	5	10	6	7	7	7	6	10	2	8	6	12	3	3	5	16	2	0	4	5	5	1	11	5	9	5	4	0	7	16	10	14	9	8	17
hsa-mir-5589_hsa-miR-5589-5p	0	0	0	0	0	0	0	0	0	0	0	0	0	0	0	0	0	0	0	0	0	0	0	0	0	0	0	0	0	0	0	0	0	0	0	0	0	0	0	0	0	0	0	0	0	0	0	0	0
hsa-mir-5589_hsa-miR-5589-3p	0	0	0	0	0	0	0	0	0	0	0	0	0	0	0	0	0	0	0	0	0	0	0	0	0	0	0	0	0	0	0	0	0	0	0	0	0	0	0	0	0	0	0	0	0	0	0	0	0
hsa-mir-4322_hsa-miR-4322	0	0	0	0	0	0	0	0	0	0	0	0	0	0	0	0	0	0	0	0	0	0	0	0	0	0	0	0	0	0	0	0	0	0	0	0	0	0	0	0	0	0	0	0	0	0	0	0	0
hsa-mir-1181_hsa-miR-1181	0	0	0	0	0	0	0	0	0	0	0	0	0	0	0	0	0	0	0	0	0	0	0	0	0	0	0	1	0	0	0	0	0	0	0	0	0	0	0	0	0	0	0	0	0	0	0	0	0
hsa-mir-1238_hsa-miR-1238-3p	0	0	0	0	0	0	0	0	0	0	0	0	0	2	1	0	0	0	3	2	0	0	0	0	1	0	0	0	0	0	0	0	1	1	1	0	1	0	0	0	0	0	0	0	0	2	0	0	0
hsa-mir-1238_hsa-miR-1238-5p	1	0	0	0	0	0	0	0	0	0	0	0	0	0	0	0	0	0	0	0	0	0	0	0	0	0	0	0	0	0	0	0	0	0	0	0	0	0	0	0	1	0	0	0	0	0	0	0	0
hsa-mir-638_hsa-miR-638	0	0	0	0	0	0	0	0	0	0	0	0	0	0	0	0	0	0	0	0	0	0	0	0	0	0	0	0	0	0	0	0	0	0	0	0	0	0	0	0	0	1	0	0	0	0	0	0	0
hsa-mir-4748_hsa-miR-4748	0	1	0	1	0	0	0	0	0	0	0	0	1	0	1	0	1	0	0	0	2	1	0	1	0	1	0	2	1	0	0	0	2	0	0	3	0	1	0	1	1	0	0	1	0	1	1	2	0
hsa-mir-199a-1_hsa-miR-199a-5p	2145	2540	1825	1448	563	742	2088	574	1865	1075	1847	1516	1124	547	1092	3777	1336	2174	2204	1062	594	1465	974	1307	1351	2050	1163	1883	1007	827	32	591	1300	1244	719	1585	1619	2454	1791	1298	1307	983	738	505	1357	1572	436	109	782
hsa-mir-199a-1_hsa-miR-199a-3p	7128	9649	8294	5223	2319	3549	5486	2021	8525	4491	9059	8443	4612	2639	5599	14072	6697	8341	9957	3899	3576	5433	4519	5229	6973	9496	3551	5662	4571	2124	185	2486	7486	5504	3542	8083	5559	7769	8883	6096	3324	3059	3058	2028	3406	9770	1177	903	5403
hsa-mir-6793_hsa-miR-6793-5p	0	3	4	1	0	0	0	0	1	2	0	1	0	0	0	1	3	3	1	2	0	1	0	0	1	1	0	3	0	1	0	2	0	2	0	1	0	3	1	1	1	0	0	2	0	0	3	0	2
hsa-mir-6793_hsa-miR-6793-3p	12	7	6	5	3	4	5	2	4	3	3	7	6	5	6	13	2	15	7	8	5	9	7	8	8	18	4	11	8	3	1	0	3	4	4	4	3	18	16	2	3	0	0	2	2	6	1	0	7
hsa-mir-6886_hsa-miR-6886-5p	0	0	0	0	1	0	0	0	1	1	1	0	0	1	0	1	0	0	0	0	0	0	0	1	0	0	0	0	0	0	0	0	0	1	0	0	1	0	0	0	0	0	0	0	2	0	0	0	2
hsa-mir-6886_hsa-miR-6886-3p	0	0	0	2	0	1	2	0	0	0	0	0	2	0	0	0	2	0	2	2	0	0	0	2	0	3	0	0	1	0	0	0	3	0	0	2	2	5	5	0	0	1	0	1	0	0	0	0	1
hsa-mir-7974_hsa-miR-7974	0	0	0	0	0	0	0	0	0	0	0	0	0	0	0	0	0	0	0	0	0	0	0	0	0	0	0	0	0	2	0	0	0	0	0	0	1	0	0	0	0	1	0	0	0	0	1	0	0
hsa-mir-5684_hsa-miR-5684	1	3	0	0	3	1	1	0	4	2	2	3	1	0	2	3	1	3	2	0	4	1	2	1	0	1	0	2	2	2	1	1	0	1	0	5	2	2	0	8	2	0	1	4	1	2	2	1	1
hsa-mir-6794_hsa-miR-6794-5p	0	0	0	0	0	0	0	0	0	0	0	0	0	0	0	0	0	0	0	0	0	0	0	0	0	0	0	0	0	0	0	0	0	0	0	0	0	0	0	0	0	0	0	0	0	0	0	0	0
hsa-mir-6794_hsa-miR-6794-3p	0	0	0	0	0	0	0	0	0	0	0	1	0	0	0	0	0	0	0	0	0	0	0	0	0	0	0	0	0	0	0	0	0	0	0	0	0	0	0	0	0	0	0	0	0	0	2	0	0
hsa-mir-5695_hsa-miR-5695	1	0	0	0	2	1	2	0	3	0	0	1	1	1	0	1	0	2	1	0	0	0	1	3	0	0	1	0	1	0	0	1	0	1	0	1	0	1	0	1	3	3	0	1	0	3	1	0	1
hsa-mir-6515_hsa-miR-6515-5p	4	2	2	3	0	0	5	0	2	1	3	6	2	0	1	8	4	3	0	4	3	3	2	5	2	6	2	2	2	1	0	1	0	3	0	2	1	2	13	2	1	1	3	0	2	3	2	6	3
hsa-mir-6515_hsa-miR-6515-3p	5	19	8	4	4	3	6	2	2	4	0	1	1	1	0	4	10	8	7	8	3	14	8	1	1	14	2	9	8	5	0	4	8	9	6	12	7	7	1	9	6	2	2	5	6	13	8	2	13
hsa-mir-24-2_hsa-miR-24-3p	19569	16604	14368	10279	9198	6590	8236	4982	14054	9833	12745	12094	11348	6716	9820	26066	11886	17284	17442	16845	9011	13550	14355	10369	13198	27150	10490	25290	13586	10715	3733	7180	15704	11467	7367	15784	12021	18141	35027	19435	17237	7077	10902	24300	16923	24400	16739	15443	26855
hsa-mir-24-2_hsa-miR-24-2-5p	405	315	248	244	169	111	175	94	264	181	229	217	226	118	185	515	229	332	308	206	168	231	192	192	177	398	187	433	191	213	91	55	210	204	126	254	242	394	554	292	271	151	188	411	335	259	339	313	302
hsa-mir-27a_hsa-miR-27a-5p	164	110	93	72	74	42	20	50	149	66	62	87	143	107	121	209	201	213	89	93	246	81	125	98	69	183	68	174	128	273	83	119	63	32	107	130	105	162	329	228	379	67	85	461	411	105	230	350	174
hsa-mir-27a_hsa-miR-27a-3p	60064	42920	34278	40391	30930	19415	26447	16914	40231	32599	37923	28609	23542	18829	24254	64226	29489	44522	35976	15709	17978	34327	35580	39329	21114	42898	16790	76915	27487	26257	8966	5596	23351	17200	12370	22871	34221	70985	41380	33563	35567	13056	21496	44817	49661	23620	64154	38071	53142
hsa-mir-23a_hsa-miR-23a-5p	185	96	100	66	66	54	34	54	163	94	86	96	151	124	144	247	208	228	146	79	248	159	126	101	80	189	74	203	142	223	79	111	134	71	109	120	191	231	262	212	266	64	126	374	340	86	162	286	89
hsa-mir-23a_hsa-miR-23a-3p	154832	157277	136934	107864	78812	62089	76172	42518	134731	97589	128823	123130	86656	59744	104410	217497	103340	141444	161148	93185	82285	119760	107775	100888	105910	197110	77526	204081	105627	82804	21033	47162	109718	84961	53854	131368	113507	198489	231364	122910	124474	55383	82188	161272	138172	198491	127196	105311	199816
hsa-mir-181c_hsa-miR-181c-5p	1174	1089	910	864	588	339	627	364	847	698	775	696	812	307	483	1194	631	964	918	603	275	693	497	437	623	1135	511	1350	511	445	167	167	653	418	405	1014	564	747	887	476	482	287	355	631	865	1058	632	404	871
hsa-mir-181c_hsa-miR-181c-3p	158	193	170	87	73	42	58	59	131	111	156	154	122	45	125	208	137	163	205	77	61	116	108	73	107	235	73	145	78	45	15	38	124	66	53	120	74	137	160	77	82	67	53	77	119	194	70	60	138
hsa-mir-181d_hsa-miR-181d-5p	59	52	48	58	33	20	37	21	46	36	43	24	32	17	34	85	38	68	52	34	10	33	34	40	36	60	46	62	32	22	9	7	39	23	15	50	40	54	60	19	24	15	23	31	51	54	32	25	36
hsa-mir-181d_hsa-miR-181d-3p	1	1	1	2	0	0	1	1	3	1	1	1	1	0	2	0	0	1	3	0	0	0	0	2	2	1	0	1	0	0	0	0	1	3	0	0	2	0	1	0	0	0	1	0	1	1	0	0	2
hsa-mir-1199_hsa-miR-1199-5p	0	0	0	0	0	0	0	0	0	0	0	0	0	0	0	0	0	0	0	0	0	0	0	0	0	0	0	0	0	0	0	0	0	0	0	0	0	0	0	0	0	0	0	0	0	0	0	0	0
hsa-mir-1199_hsa-miR-1199-3p	0	0	0	0	0	0	0	0	0	0	0	0	0	0	0	0	0	0	0	0	0	0	0	0	0	0	0	0	0	0	0	0	0	0	0	0	0	0	0	0	0	0	0	0	0	0	0	0	0
hsa-mir-639_hsa-miR-639	0	0	0	0	1	0	0	0	0	0	0	0	0	0	0	0	1	0	0	0	0	0	0	0	0	0	0	0	0	0	0	0	0	0	0	0	0	0	0	0	0	0	0	0	0	0	0	0	0
hsa-mir-6795_hsa-miR-6795-5p	0	0	0	0	0	0	0	0	0	0	0	0	0	0	0	0	0	0	0	0	0	0	0	0	0	0	0	0	0	0	0	0	0	0	0	0	0	1	0	0	0	0	0	0	0	0	0	0	0
hsa-mir-6795_hsa-miR-6795-3p	0	0	1	0	0	0	0	0	0	0	0	0	0	0	0	0	0	0	0	0	0	0	0	0	0	0	0	0	0	0	0	0	0	0	0	0	0	0	0	0	0	0	0	0	0	0	0	0	0
hsa-mir-1470_hsa-miR-1470	0	0	0	0	0	0	0	0	0	0	0	0	0	0	0	0	0	0	0	0	0	0	0	0	0	0	0	0	0	0	0	0	0	0	0	0	0	0	0	0	0	0	0	0	0	0	0	0	0
hsa-mir-3188_hsa-miR-3188	6	4	5	3	2	1	2	0	1	2	0	0	1	1	0	1	8	1	9	0	1	0	0	2	1	3	0	9	2	1	0	1	1	2	0	1	0	1	0	2	6	0	0	3	3	2	0	2	11
hsa-mir-3189_hsa-miR-3189-3p	0	1	0	0	0	0	0	0	0	0	0	0	0	0	0	0	0	0	0	0	0	0	0	0	0	0	0	0	0	0	0	0	0	0	0	0	0	0	0	0	0	0	0	0	0	0	0	0	0
hsa-mir-3189_hsa-miR-3189-5p	0	0	0	0	0	0	0	0	0	0	0	0	0	0	0	0	0	0	0	0	0	0	0	0	0	0	0	0	0	0	0	0	0	0	0	0	0	0	0	0	0	0	0	0	0	0	0	0	0
hsa-mir-640_hsa-miR-640	0	0	0	0	0	0	0	0	0	0	0	0	0	0	0	0	0	0	0	0	0	0	0	0	0	0	0	0	0	0	0	0	0	0	0	0	0	0	0	0	0	0	0	0	0	0	0	0	0
hsa-mir-1270-1_hsa-miR-1270	2	10	3	3	1	2	1	1	3	3	3	1	9	3	0	5	2	2	2	5	2	1	3	5	1	0	1	1	3	4	0	0	0	3	2	2	6	9	5	3	2	3	0	5	4	1	3	4	3
hsa-mir-1270-2_hsa-miR-1270	0	4	1	1	2	5	1	0	2	4	3	4	7	1	4	3	3	2	3	2	2	2	1	3	2	2	4	4	8	7	0	0	0	2	2	2	7	9	0	1	2	1	1	4	2	0	5	5	6
hsa-mir-6887_hsa-miR-6887-5p	0	0	0	0	0	0	0	0	0	0	0	0	0	0	0	0	0	0	0	0	0	0	0	0	0	0	0	0	0	0	0	0	0	0	0	0	0	0	0	0	0	0	0	0	0	0	0	0	0
hsa-mir-6887_hsa-miR-6887-3p	0	0	0	0	0	0	0	0	0	0	0	1	0	0	0	0	0	0	2	0	0	0	0	0	0	0	0	0	0	0	0	0	0	2	0	0	0	0	0	0	0	0	0	0	0	0	0	0	0
hsa-mir-5196_hsa-miR-5196-5p	0	0	0	0	0	0	0	0	0	0	0	0	1	0	0	0	0	0	0	0	0	0	0	0	0	0	0	0	0	0	0	0	0	0	0	0	0	0	0	0	0	0	0	0	0	0	0	0	2
hsa-mir-5196_hsa-miR-5196-3p	8	7	5	3	7	1	4	5	3	1	6	2	6	2	3	2	6	7	2	2	0	2	0	1	6	10	1	8	6	1	4	0	3	0	1	1	4	6	3	2	12	2	1	6	4	6	8	3	4
hsa-mir-4530_hsa-miR-4530	0	0	1	0	0	0	0	0	0	0	0	0	0	0	0	0	0	0	0	0	0	0	0	0	0	0	0	0	0	0	0	0	0	0	0	0	0	1	0	0	0	0	0	0	0	0	0	0	0
hsa-mir-6719_hsa-miR-6719-3p	0	0	0	0	0	0	0	0	0	0	0	0	0	0	0	0	0	0	0	0	0	0	0	0	0	0	0	0	0	0	0	0	0	0	0	0	0	0	0	0	0	0	0	0	0	0	0	0	0
hsa-mir-641_hsa-miR-641	33	44	36	18	12	18	20	20	40	36	50	29	43	13	24	93	33	40	49	31	15	28	40	37	22	57	15	52	30	28	6	13	17	19	16	47	42	41	65	51	27	24	20	57	18	54	32	23	55
hsa-mir-6796_hsa-miR-6796-5p	0	0	0	0	1	0	0	0	0	0	0	0	0	0	0	0	0	0	0	0	2	0	0	0	0	0	0	0	0	0	0	2	0	1	0	0	0	0	0	0	0	0	0	0	0	0	0	0	0
hsa-mir-6796_hsa-miR-6796-3p	0	1	0	0	2	0	1	0	0	1	0	2	0	0	1	0	1	3	1	0	0	0	0	0	0	1	0	0	0	0	0	0	0	0	0	0	0	0	0	0	0	0	0	0	0	1	0	0	0
hsa-mir-6797_hsa-miR-6797-5p	0	0	0	0	0	0	0	0	0	0	0	0	0	0	0	0	0	0	0	0	0	0	0	0	0	0	0	0	0	0	0	0	0	0	0	0	0	0	0	0	0	0	0	0	0	0	0	0	1
hsa-mir-6797_hsa-miR-6797-3p	1	3	1	1	0	3	0	0	3	3	3	0	10	0	9	3	1	4	2	2	1	2	2	5	0	5	3	3	7	0	1	1	2	2	2	1	5	10	8	4	3	1	2	4	2	5	0	2	3
hsa-mir-4323_hsa-miR-4323	0	0	0	0	0	0	0	0	0	0	0	1	0	0	0	0	0	0	0	0	0	0	0	0	0	0	0	0	0	0	0	0	0	0	1	0	0	0	0	0	0	0	0	0	0	0	0	0	0
hsa-mir-8077_hsa-miR-8077	0	0	0	0	0	0	0	0	0	0	0	0	0	0	0	0	0	0	0	0	0	0	0	0	0	0	0	0	0	0	0	0	0	0	0	0	0	0	0	0	0	0	0	0	0	0	0	0	0
hsa-mir-4531_hsa-miR-4531	39	25	25	22	16	19	24	11	24	18	20	34	27	18	23	38	30	13	14	8	67	21	24	25	29	51	15	35	8	63	18	18	25	29	10	10	39	92	53	74	63	5	14	53	27	4	35	38	49
hsa-mir-8085_hsa-miR-8085	0	0	0	0	0	0	0	0	0	0	0	0	0	0	0	0	0	0	0	0	0	0	0	0	0	0	0	0	0	0	0	0	0	0	0	0	0	0	0	0	0	0	0	0	0	0	0	0	0
hsa-mir-6088_hsa-miR-6088	0	0	0	0	0	0	0	0	0	0	0	0	0	0	0	0	0	0	0	0	0	0	0	0	0	0	0	0	0	0	0	0	0	0	0	0	0	0	0	0	0	0	0	0	0	0	0	0	0
hsa-mir-330_hsa-miR-330-5p	221	185	219	103	128	72	117	85	166	136	160	195	94	109	143	361	157	190	208	122	104	164	158	119	107	311	96	300	172	158	30	46	168	111	54	179	186	398	329	162	251	130	92	186	292	129	228	167	116
hsa-mir-330_hsa-miR-330-3p	230	309	236	165	156	95	101	90	230	189	205	205	193	98	153	441	200	294	257	148	106	185	132	126	131	219	89	344	151	103	38	60	133	118	63	197	151	222	297	163	131	63	98	181	148	195	122	160	254
hsa-mir-642a_hsa-miR-642a-5p	314	185	165	126	155	152	85	170	133	115	111	116	97	110	96	162	112	112	189	72	148	221	131	138	117	216	45	611	152	199	95	12	145	41	53	31	167	431	193	100	127	78	148	280	331	137	395	295	300
hsa-mir-642a_hsa-miR-642a-3p	58	31	39	19	32	27	7	31	29	22	19	21	41	20	17	57	16	19	26	11	36	42	32	29	22	46	14	187	38	48	31	4	39	3	7	13	38	98	57	16	18	8	30	90	76	21	89	66	54
hsa-mir-642b_hsa-miR-642b-3p	314	185	165	126	155	152	85	170	133	115	111	116	97	110	96	162	112	112	189	72	148	221	131	138	117	216	45	611	152	199	95	12	145	41	53	31	167	431	193	100	127	78	148	280	331	137	395	295	300
hsa-mir-642b_hsa-miR-642b-5p	58	31	39	19	32	27	7	31	29	22	19	21	41	20	17	57	16	19	26	11	36	42	32	29	22	46	14	187	38	48	31	4	39	3	7	13	38	98	57	16	18	8	30	90	76	21	89	66	54
hsa-mir-769_hsa-miR-769-5p	805	752	821	425	514	279	306	334	635	535	705	616	588	352	444	1012	581	794	792	504	455	517	578	446	432	796	386	1400	470	502	266	115	561	280	215	483	616	904	982	651	476	158	389	1195	721	471	1123	752	669
hsa-mir-769_hsa-miR-769-3p	37	22	20	26	21	15	14	12	30	17	34	25	25	21	10	41	30	32	34	17	21	18	27	24	21	57	14	64	28	25	7	6	22	17	6	16	36	37	54	39	15	9	16	49	38	13	24	26	36
hsa-mir-320e_hsa-miR-320e	1	2	1	1	0	0	1	0	1	0	1	0	3	0	2	0	0	2	3	2	1	0	0	1	0	1	0	0	1	1	0	3	1	2	2	1	0	3	1	0	3	1	0	1	3	2	1	0	5
hsa-mir-3190_hsa-miR-3190-5p	2	2	7	5	3	0	2	2	1	0	1	1	0	1	1	2	2	0	4	0	1	2	1	2	0	0	2	1	1	0	0	0	1	1	0	0	0	5	4	0	0	0	0	0	0	1	2	1	3
hsa-mir-3190_hsa-miR-3190-3p	0	4	1	1	0	2	4	1	4	2	3	2	2	1	0	3	1	4	2	1	2	1	0	2	0	5	1	1	2	0	0	1	0	1	0	4	0	3	1	3	3	1	3	5	0	5	6	3	7
hsa-mir-3191_hsa-miR-3191-3p	2	2	7	5	3	0	2	2	1	0	1	1	0	1	1	2	2	0	4	0	1	2	1	2	0	0	2	1	1	0	0	0	1	1	0	0	0	5	4	0	0	0	0	0	0	1	2	1	3
hsa-mir-3191_hsa-miR-3191-5p	0	4	1	1	0	2	4	1	4	2	3	2	2	1	0	3	1	4	2	1	2	1	0	2	0	5	1	1	2	0	0	1	0	1	0	4	0	3	1	3	3	1	3	5	0	5	6	3	8
hsa-mir-6798_hsa-miR-6798-5p	0	0	0	0	0	0	0	0	0	0	0	0	0	0	0	0	0	0	0	0	0	0	0	0	0	0	0	0	0	0	0	0	0	0	0	0	0	0	0	0	0	0	0	0	1	0	0	0	0
hsa-mir-6798_hsa-miR-6798-3p	0	1	2	1	0	0	0	0	0	0	0	1	0	0	0	0	0	0	1	0	0	0	0	0	1	1	1	0	0	0	0	0	0	0	0	0	0	0	1	1	0	0	0	0	2	0	0	0	0
hsa-mir-4324_hsa-miR-4324	0	0	1	0	0	2	0	0	0	0	0	0	0	0	0	1	1	0	1	1	0	0	0	0	0	0	0	0	0	0	0	0	0	1	0	0	0	1	0	0	0	0	0	0	0	0	1	1	2
hsa-mir-150_hsa-miR-150-5p	287567	189610	280948	154251	236334	93226	94433	130331	117166	143198	220991	156559	132031	100164	117123	255735	189169	200210	233892	117238	101629	142030	114626	131391	120653	290551	68575	409895	197489	170157	84503	25842	99550	31880	84085	45983	208440	306550	176627	126480	166889	54671	150213	392546	301732	143431	554403	225605	410249
hsa-mir-150_hsa-miR-150-3p	244	132	221	130	228	84	81	101	118	139	183	105	139	119	86	263	180	222	164	107	79	153	133	144	87	274	72	523	187	221	106	36	90	39	103	41	269	348	184	131	144	58	146	361	299	108	438	229	313
hsa-mir-5088_hsa-miR-5088-5p	0	0	0	0	0	0	0	0	0	0	0	0	0	0	0	0	0	0	0	1	0	0	0	0	0	0	0	0	0	0	0	0	0	0	0	0	2	0	0	0	0	0	0	0	0	0	0	0	0
hsa-mir-5088_hsa-miR-5088-3p	0	0	0	0	0	0	0	0	3	0	1	0	0	0	0	0	0	0	0	0	0	1	0	0	0	0	0	0	0	1	0	0	0	0	0	0	0	0	0	0	0	0	1	0	0	0	1	0	0
hsa-mir-6799_hsa-miR-6799-5p	0	0	0	0	0	0	0	0	0	0	0	0	0	0	0	0	0	0	0	0	0	0	0	0	0	0	0	0	0	0	0	0	0	0	0	0	1	0	1	1	0	0	1	0	1	2	0	0	1
hsa-mir-6799_hsa-miR-6799-3p	15	17	10	5	4	3	6	2	5	8	3	11	8	3	3	12	5	11	9	6	6	9	4	7	5	18	8	11	10	5	1	4	9	3	5	14	6	17	15	14	8	5	4	5	2	14	6	5	16
hsa-mir-6800_hsa-miR-6800-5p	0	0	0	0	0	0	0	0	0	0	0	0	0	0	0	0	0	0	0	0	0	0	0	0	0	0	0	0	0	0	0	0	0	0	0	0	0	0	0	0	0	0	0	0	0	0	0	0	0
hsa-mir-6800_hsa-miR-6800-3p	0	0	1	0	0	0	0	0	0	0	0	0	1	0	0	1	1	0	0	0	0	1	1	0	0	1	0	1	1	0	0	0	0	0	0	0	0	1	1	1	2	0	2	0	5	0	1	2	0
hsa-mir-4749_hsa-miR-4749-5p	0	1	0	0	0	0	0	0	0	0	0	0	0	0	0	2	0	0	1	0	0	0	0	0	0	0	0	0	3	0	0	0	0	0	0	0	0	0	0	0	0	0	0	3	0	0	1	0	0
hsa-mir-4749_hsa-miR-4749-3p	0	1	0	0	0	1	0	0	0	0	0	0	1	0	0	1	0	0	3	0	0	0	0	0	1	1	0	4	1	0	0	0	1	0	0	0	0	1	0	0	0	0	2	0	0	0	0	0	0
hsa-mir-4750_hsa-miR-4750-5p	0	5	3	1	2	0	2	2	4	3	4	3	4	3	2	3	4	4	7	3	3	2	0	2	2	0	2	0	0	1	0	2	0	0	0	9	7	4	0	2	0	1	3	1	2	6	1	1	1
hsa-mir-4750_hsa-miR-4750-3p	1	1	0	1	0	0	0	0	0	0	0	0	0	0	1	2	0	2	1	0	0	0	0	0	0	0	0	0	0	0	0	0	0	0	0	2	0	0	0	0	0	0	0	0	0	0	0	0	0
hsa-mir-4751_hsa-miR-4751	0	0	0	0	0	0	0	0	0	0	0	0	0	0	0	0	0	0	0	0	0	0	0	0	0	0	0	0	0	0	0	0	0	0	0	0	0	0	0	0	0	0	0	0	0	0	1	0	0
hsa-mir-8074_hsa-miR-8074	0	0	0	0	0	0	0	0	0	0	0	0	0	0	0	0	0	0	0	0	0	0	0	0	0	0	0	0	0	0	0	0	0	0	0	0	0	0	0	0	0	0	0	0	0	0	0	0	0
hsa-mir-99b_hsa-miR-99b-5p	651	1140	1133	1157	510	490	492	382	2063	743	1169	1146	712	461	439	2464	773	1044	629	761	330	821	534	443	906	1277	683	808	638	517	126	479	1204	416	397	1463	550	2162	2776	900	1210	714	293	386	373	2373	496	299	2704
hsa-mir-99b_hsa-miR-99b-3p	24	75	44	53	21	34	10	19	97	37	33	55	33	28	16	132	38	37	17	28	11	37	28	24	33	26	30	27	31	30	3	12	86	21	26	81	27	98	156	35	34	27	6	24	11	42	25	7	74
hsa-let-7e_hsa-let-7e-5p	1365	2336	2834	2091	949	911	1050	835	4426	1238	2260	2729	1625	1007	708	5358	1405	2150	1157	2074	813	1888	1553	1139	2444	3230	1783	2296	2167	1447	263	1207	4219	1231	1179	3949	1252	4818	7994	2802	2163	1336	757	1196	688	6156	1252	566	8996
hsa-let-7e_hsa-let-7e-3p	8	10	11	7	2	3	4	3	17	10	7	16	7	6	3	17	9	10	5	9	7	6	6	1	6	12	6	7	7	3	2	0	15	4	4	14	3	9	26	4	7	8	1	5	5	19	5	2	24
hsa-mir-125a_hsa-miR-125a-5p	4038	4999	4738	5414	3374	2271	2133	2383	7266	3723	6000	4588	2943	2305	2153	8966	3746	5612	3042	2422	1052	2780	2964	3017	3020	4567	2793	4357	3145	2212	1039	746	3010	1280	1454	3555	2510	7676	7680	2510	3985	1959	1575	3075	2114	4798	4845	1462	12949
hsa-mir-125a_hsa-miR-125a-3p	10	16	17	10	7	11	7	7	16	10	19	21	5	11	10	23	14	23	11	11	4	15	12	15	9	12	13	24	8	11	6	1	14	2	2	4	6	23	13	9	24	3	8	12	10	19	18	8	43
hsa-mir-6801_hsa-miR-6801-5p	0	0	0	1	0	0	0	0	0	2	0	1	1	0	0	1	0	0	0	0	0	0	0	1	0	0	0	0	0	0	0	0	0	1	0	0	1	0	1	0	1	0	0	0	1	1	0	0	0
hsa-mir-6801_hsa-miR-6801-3p	0	0	0	1	0	0	0	0	0	0	0	0	0	0	0	0	0	0	0	0	0	0	0	0	0	0	0	0	0	0	0	0	0	0	0	0	0	0	2	0	0	0	1	0	0	0	0	0	1
hsa-mir-643_hsa-miR-643	20	5	9	5	11	7	13	6	16	3	15	12	9	3	7	18	10	13	11	10	7	8	1	5	10	9	8	24	9	6	9	2	6	3	11	2	13	24	21	9	23	8	9	24	13	15	24	13	23
hsa-mir-512-1_hsa-miR-512-5p	0	0	0	0	0	0	0	0	0	0	0	0	0	0	0	0	0	0	0	0	0	0	0	0	0	0	0	0	0	0	0	0	0	0	0	0	0	0	0	0	0	0	0	0	0	0	0	0	0
hsa-mir-512-1_hsa-miR-512-3p	0	0	0	0	0	0	0	0	0	0	0	0	0	0	0	0	0	0	0	0	0	0	0	0	0	0	0	0	0	0	0	0	0	0	0	0	0	0	0	0	0	0	0	0	0	0	0	0	0
hsa-mir-512-2_hsa-miR-512-5p	0	0	0	0	0	0	0	0	0	0	0	0	0	0	0	0	0	0	0	0	0	0	0	0	0	0	0	0	0	0	0	0	0	0	0	0	0	0	0	0	0	0	0	0	0	0	0	0	0
hsa-mir-512-2_hsa-miR-512-3p	0	0	0	0	0	0	0	0	0	0	0	0	0	0	0	0	0	0	0	0	0	0	0	0	0	0	0	0	0	0	0	0	0	0	0	0	0	0	0	0	0	0	0	0	0	0	0	0	0
hsa-mir-1323_hsa-miR-1323	0	0	0	0	0	0	0	0	0	0	0	0	0	0	1	0	0	0	0	0	0	0	0	0	0	0	0	1	0	0	0	0	0	1	0	0	0	0	0	0	0	0	0	0	0	0	0	0	1
hsa-mir-498_hsa-miR-498	0	0	0	0	0	0	0	0	0	0	0	0	0	0	0	0	0	0	0	0	0	0	0	0	0	0	0	0	0	0	0	0	0	0	0	0	0	0	0	0	0	0	0	0	0	0	0	0	0
hsa-mir-520e_hsa-miR-520e	0	0	0	0	0	0	0	0	0	0	0	0	0	0	0	0	0	0	0	0	0	0	0	0	0	0	0	0	0	0	0	0	0	0	0	0	0	0	0	0	0	0	0	0	0	0	0	0	0
hsa-mir-515-1_hsa-miR-515-5p	0	0	0	0	0	0	0	0	0	0	0	0	0	0	0	0	0	0	0	0	0	0	0	0	0	0	0	0	0	0	0	0	0	0	0	0	0	0	0	0	0	0	0	0	0	0	0	0	0
hsa-mir-515-1_hsa-miR-515-3p	0	0	0	0	0	0	0	0	0	0	0	0	0	0	0	0	0	0	0	0	0	0	1	0	0	0	0	0	0	0	0	0	0	0	0	0	0	0	0	0	0	0	0	0	0	0	0	0	0
hsa-mir-519e_hsa-miR-519e-5p	0	0	0	0	0	0	0	0	0	0	0	0	0	0	0	0	0	0	0	0	0	0	0	0	0	0	0	0	0	0	0	0	0	0	0	0	0	0	0	0	0	0	0	1	0	0	0	0	0
hsa-mir-519e_hsa-miR-519e-3p	0	0	0	0	0	0	0	0	0	0	1	0	0	0	0	0	0	0	0	0	0	0	0	0	0	0	0	0	0	0	0	0	0	0	0	0	0	0	0	0	0	0	0	0	0	0	0	0	0
hsa-mir-520f_hsa-miR-520f-3p	0	0	0	0	0	0	0	0	0	0	0	0	0	0	0	0	0	0	0	0	0	0	0	0	0	0	0	0	0	0	0	0	0	0	0	0	0	0	0	0	0	0	0	0	0	0	0	0	0
hsa-mir-520f_hsa-miR-520f-5p	0	0	0	0	0	0	0	0	0	0	0	0	0	0	0	0	0	0	0	0	0	0	1	0	0	0	0	0	0	0	0	0	0	0	0	0	0	0	0	0	0	0	0	0	0	0	0	0	0
hsa-mir-515-2_hsa-miR-515-5p	0	0	0	0	0	0	0	0	0	0	0	0	0	0	0	0	0	0	0	0	0	0	0	0	0	0	0	0	0	0	0	0	0	0	0	0	0	0	2	0	0	0	0	0	0	0	0	0	0
hsa-mir-515-2_hsa-miR-515-3p	0	0	0	0	0	0	0	0	0	0	0	0	0	0	0	0	0	0	0	0	0	0	0	0	0	0	0	0	0	0	0	0	0	0	0	0	0	0	0	0	0	0	0	0	1	0	0	0	0
hsa-mir-519c_hsa-miR-519c-5p	0	0	0	0	0	0	0	0	0	0	0	0	0	0	0	0	0	0	0	0	0	0	0	0	0	0	0	0	0	0	0	0	0	0	0	0	0	0	0	0	0	0	0	0	0	0	0	0	0
hsa-mir-519c_hsa-miR-519c-3p	0	0	0	0	0	0	0	0	0	0	0	0	0	0	0	0	0	0	0	0	0	0	0	0	0	0	0	0	0	0	0	0	0	0	0	0	0	0	0	0	0	0	0	0	0	0	0	0	0
hsa-mir-1283-1_hsa-miR-1283	0	0	0	0	0	0	0	0	0	0	0	0	0	0	0	0	0	0	0	0	0	0	0	0	0	0	0	0	0	0	0	0	0	0	0	0	0	0	0	0	0	0	0	0	0	0	0	0	0
hsa-mir-520a_hsa-miR-520a-5p	0	0	0	0	0	0	0	0	0	0	0	0	0	0	0	0	0	0	0	0	0	0	0	0	0	0	0	0	0	0	0	0	0	0	0	0	0	0	0	0	0	0	0	0	0	0	0	0	0
hsa-mir-520a_hsa-miR-520a-3p	0	0	0	0	0	0	0	0	0	0	0	0	0	0	0	0	0	0	0	0	0	0	0	0	0	0	0	0	0	0	0	0	0	0	0	0	0	0	0	0	0	0	0	0	0	0	0	0	0
hsa-mir-526b_hsa-miR-526b-5p	0	0	0	0	0	0	0	0	0	0	0	0	0	0	0	0	0	0	0	0	0	0	0	0	0	0	0	0	0	0	0	0	0	0	0	0	0	0	0	0	0	0	0	0	0	0	0	0	0
hsa-mir-526b_hsa-miR-526b-3p	0	0	0	0	0	0	0	0	0	0	0	0	0	0	0	0	0	0	0	0	0	0	0	0	0	0	0	0	0	0	0	0	0	0	0	0	0	0	1	0	0	0	0	0	0	0	0	0	0
hsa-mir-519b_hsa-miR-519b-5p	0	0	0	0	0	0	0	0	0	0	0	0	0	0	0	0	0	0	0	0	0	0	0	0	0	0	0	0	0	0	0	0	0	0	0	0	0	0	0	0	0	0	0	0	0	0	0	0	0
hsa-mir-519b_hsa-miR-519b-3p	0	0	0	0	0	0	0	0	0	0	0	0	0	0	0	0	0	0	0	0	0	1	0	0	0	0	0	0	0	0	0	0	0	0	0	0	0	0	0	0	0	0	0	0	0	0	0	0	0
hsa-mir-525_hsa-miR-525-5p	0	0	0	0	0	0	0	0	0	0	0	0	0	0	0	0	0	0	0	0	0	0	0	0	0	0	0	0	0	0	0	0	0	0	0	0	0	0	0	0	0	0	0	0	0	0	0	0	0
hsa-mir-525_hsa-miR-525-3p	0	1	0	0	0	0	0	0	0	0	0	0	0	0	0	0	0	0	0	0	0	0	0	0	0	0	0	0	0	0	0	0	0	0	0	0	0	0	0	0	0	0	0	0	0	0	0	0	0
hsa-mir-523_hsa-miR-523-5p	0	0	0	0	0	0	0	0	0	0	0	0	0	0	0	0	0	0	0	0	0	0	0	0	0	0	0	0	0	0	0	0	0	0	0	0	0	0	0	0	0	0	0	0	0	0	0	0	0
hsa-mir-523_hsa-miR-523-3p	0	0	0	0	0	0	0	0	0	0	0	0	0	0	0	0	0	0	0	0	0	0	0	0	0	0	0	0	0	0	0	0	0	0	0	0	0	0	0	0	0	0	0	0	1	0	0	1	0
hsa-mir-518f_hsa-miR-518f-5p	0	0	0	0	0	0	0	0	0	0	0	0	0	0	0	0	0	0	0	0	0	0	0	0	0	0	0	0	0	0	0	0	0	0	0	0	0	0	0	0	0	0	0	0	0	0	0	0	0
hsa-mir-518f_hsa-miR-518f-3p	0	0	0	0	0	0	0	0	0	0	0	0	0	0	0	0	2	0	0	0	0	0	0	0	0	0	0	0	0	0	0	0	0	0	0	0	0	0	0	0	0	0	0	0	0	0	0	0	0
hsa-mir-520b_hsa-miR-520b	1	0	0	0	0	0	0	0	0	0	0	0	0	0	0	0	0	0	0	0	0	1	0	0	0	0	0	0	0	0	0	0	0	0	0	0	0	0	0	0	0	0	0	0	0	0	0	0	0
hsa-mir-518b_hsa-miR-518b	0	0	0	0	0	0	0	0	0	0	0	0	0	0	0	0	0	0	0	0	0	0	0	0	0	0	0	0	0	0	0	0	0	0	0	0	0	0	0	0	0	0	0	0	0	0	0	0	0
hsa-mir-526a-1_hsa-miR-526a	0	0	0	0	0	0	0	0	0	0	0	0	0	0	0	0	0	0	0	0	0	0	0	0	0	0	0	0	0	0	0	0	0	0	0	0	0	0	0	0	0	0	0	0	0	0	0	0	0
hsa-mir-520c_hsa-miR-520c-5p	0	0	0	0	0	0	0	0	0	0	0	0	0	0	0	0	0	0	0	0	0	0	0	0	0	0	0	0	0	0	0	0	0	0	0	0	0	0	0	0	0	0	0	0	0	0	0	0	0
hsa-mir-520c_hsa-miR-520c-3p	1	0	0	0	0	0	0	0	0	0	0	0	0	0	0	0	0	0	0	0	0	0	0	0	0	0	0	0	0	0	0	0	0	0	0	0	0	0	1	0	0	0	0	0	0	0	0	0	0
hsa-mir-518c_hsa-miR-518c-5p	0	0	0	0	0	0	0	0	0	0	0	0	0	0	0	0	0	0	0	0	0	0	0	0	0	0	0	0	0	0	0	0	0	0	0	0	0	0	0	0	0	0	0	0	0	0	0	0	0
hsa-mir-518c_hsa-miR-518c-3p	0	0	0	0	0	0	0	0	0	0	0	0	0	0	0	0	0	0	0	0	0	0	0	0	0	0	0	0	0	0	0	0	0	0	0	0	0	0	0	0	0	0	0	0	0	0	0	0	0
hsa-mir-524_hsa-miR-524-5p	0	0	0	0	0	0	0	0	0	0	0	0	0	0	0	0	0	0	0	0	0	0	0	0	0	0	0	0	0	0	0	0	0	0	0	0	0	0	0	0	0	0	0	0	0	0	0	0	0
hsa-mir-524_hsa-miR-524-3p	0	0	0	0	0	0	0	0	0	0	0	0	0	0	0	0	0	0	0	0	0	0	0	0	0	0	0	0	0	0	0	0	0	0	0	0	0	0	0	0	0	0	0	0	0	0	0	0	0
hsa-mir-517a_hsa-miR-517-5p	0	0	0	0	0	0	0	0	0	0	0	0	0	0	0	0	0	0	0	0	0	0	0	0	0	0	0	0	0	0	0	0	0	0	0	0	0	0	0	0	0	0	0	0	0	0	0	0	0
hsa-mir-517a_hsa-miR-517a-3p	0	0	0	0	0	0	1	0	0	0	0	0	1	0	0	0	0	0	1	0	0	1	0	0	0	4	0	0	2	0	0	0	0	0	0	0	1	1	0	0	0	0	0	0	0	0	0	0	0
hsa-mir-519d_hsa-miR-519d-3p	0	0	0	0	0	0	0	0	1	0	0	0	0	0	0	1	1	0	0	0	0	0	0	0	0	0	0	1	0	0	0	0	0	0	0	0	0	0	0	0	0	0	0	0	0	0	0	0	1
hsa-mir-519d_hsa-miR-519d-5p	0	0	0	0	0	0	0	0	0	0	0	0	0	0	0	0	0	0	0	0	0	0	0	0	0	0	0	0	0	0	0	0	0	0	0	0	0	0	0	1	0	0	0	0	0	0	0	0	0
hsa-mir-521-2_hsa-miR-521	0	0	0	0	0	0	0	0	0	0	0	0	0	0	0	0	0	0	0	0	0	0	0	0	0	0	0	0	0	0	0	0	0	0	0	0	0	0	1	0	0	0	0	0	0	0	0	0	0
hsa-mir-520d_hsa-miR-520d-5p	0	0	0	0	0	0	0	0	0	0	0	0	0	0	0	0	0	0	0	0	0	0	0	0	0	0	0	0	0	0	0	0	0	0	0	1	0	0	0	0	0	0	0	0	0	0	0	0	0
hsa-mir-520d_hsa-miR-520d-3p	0	0	0	0	0	0	0	0	0	0	0	0	0	0	0	0	0	0	0	0	0	0	0	0	0	0	0	0	0	0	0	0	0	0	0	0	0	0	0	0	0	0	0	0	0	0	0	0	0
hsa-mir-517b_hsa-miR-517-5p	0	0	0	0	0	0	0	0	0	0	0	0	0	0	0	0	0	0	0	0	0	0	0	0	0	0	0	0	0	0	0	0	0	0	0	0	0	0	0	0	0	0	0	0	0	0	0	0	0
hsa-mir-517b_hsa-miR-517b-3p	0	0	1	0	0	0	0	0	0	0	0	1	0	1	1	0	0	0	0	1	0	0	1	0	0	1	0	0	0	0	0	0	1	0	0	0	0	1	0	0	0	0	0	0	1	0	0	0	0
hsa-mir-520g_hsa-miR-520g-3p	0	0	0	0	0	0	0	0	0	0	0	0	0	0	0	0	0	0	0	0	0	0	0	0	0	0	0	0	0	0	0	0	0	0	0	0	0	0	0	0	0	0	0	0	0	0	0	0	1
hsa-mir-520g_hsa-miR-520g-5p	0	0	0	0	0	0	0	0	0	0	0	0	0	0	0	0	0	0	0	0	0	0	0	0	0	0	0	0	0	0	0	0	0	0	0	0	0	0	0	0	0	0	0	0	0	0	0	0	0
hsa-mir-516b-2_hsa-miR-516b-5p	0	0	0	0	0	0	0	0	0	0	0	0	0	0	0	0	0	0	0	0	0	0	0	0	0	0	0	0	0	0	0	0	0	0	0	0	0	0	0	0	0	0	0	0	0	0	0	0	0
hsa-mir-516b-2_hsa-miR-516b-3p	0	0	0	0	0	0	0	0	0	0	0	1	0	0	0	0	0	0	0	0	0	0	0	0	0	0	0	0	0	0	0	0	0	0	0	0	0	0	0	0	0	0	0	0	0	0	0	0	0
hsa-mir-526a-2_hsa-miR-526a	0	0	0	0	0	0	0	0	0	0	0	0	0	0	0	0	0	0	0	0	0	0	0	0	0	0	0	0	0	0	0	0	0	0	0	0	0	0	0	0	0	0	0	0	0	0	0	0	0
hsa-mir-518e_hsa-miR-518e-5p	0	0	0	0	0	0	0	0	0	0	0	0	0	0	0	0	0	0	0	0	0	0	0	0	0	0	0	0	0	0	0	0	0	0	0	0	0	0	0	0	0	0	0	0	0	0	0	0	0
hsa-mir-518e_hsa-miR-518e-3p	0	0	0	0	0	0	0	0	0	0	1	0	0	0	0	0	0	0	0	0	0	0	0	0	0	0	0	0	1	0	0	0	0	0	0	0	0	0	0	0	0	0	0	0	0	0	0	0	1
hsa-mir-518a-1_hsa-miR-518a-5p	0	0	0	0	0	0	0	0	0	0	0	0	0	0	0	0	0	0	0	0	0	0	0	0	0	0	0	0	0	1	0	0	0	0	0	0	0	0	0	0	0	0	0	0	0	0	0	0	0
hsa-mir-518a-1_hsa-miR-518a-3p	0	0	0	0	0	0	0	0	0	0	0	0	0	0	0	0	0	0	0	0	0	0	0	0	0	0	0	0	0	0	0	0	0	0	0	0	0	0	0	0	0	0	0	0	0	0	0	0	0
hsa-mir-518d_hsa-miR-518d-5p	0	0	0	0	0	0	0	0	0	0	0	0	0	0	0	0	0	0	0	0	0	0	0	0	0	0	0	0	0	0	0	0	0	0	0	0	0	0	0	0	0	0	0	0	0	0	0	0	0
hsa-mir-518d_hsa-miR-518d-3p	0	0	0	0	0	0	0	0	0	0	0	0	0	0	0	0	0	0	0	0	0	0	0	0	0	0	0	0	0	0	0	0	0	0	0	0	0	0	0	0	0	0	0	0	0	0	0	0	0
hsa-mir-516b-1_hsa-miR-516b-5p	0	0	1	2	0	0	0	0	0	0	0	0	0	0	1	0	0	0	0	0	0	0	0	0	0	0	0	0	0	0	0	0	0	0	0	0	0	0	0	0	0	0	0	0	0	0	0	0	0
hsa-mir-516b-1_hsa-miR-516b-3p	0	0	0	0	0	0	0	0	0	0	0	0	0	0	0	1	0	0	0	0	0	0	0	0	0	0	0	0	0	0	0	0	0	0	0	0	0	0	0	0	0	0	0	0	0	0	0	0	0
hsa-mir-518a-2_hsa-miR-518a-5p	0	0	0	0	0	0	0	0	0	0	0	0	0	0	0	0	0	0	0	0	0	0	0	0	0	0	0	0	0	0	0	0	0	0	0	0	0	0	0	0	0	0	0	0	0	0	0	0	0
hsa-mir-518a-2_hsa-miR-518a-3p	0	0	0	0	0	0	0	0	0	0	0	0	0	0	0	0	0	0	0	0	0	0	0	0	0	0	0	0	0	0	0	0	0	0	0	0	0	0	0	0	0	0	0	0	0	0	0	0	0
hsa-mir-517c_hsa-miR-517-5p	0	0	0	0	0	0	0	0	0	0	0	0	0	0	0	0	0	0	0	0	0	0	0	0	0	0	0	0	0	0	0	0	0	0	0	0	0	0	0	0	0	0	0	0	0	0	0	0	0
hsa-mir-517c_hsa-miR-517c-3p	0	0	1	0	0	0	0	0	0	0	0	0	0	0	0	0	0	0	0	0	0	0	0	0	0	0	0	0	0	0	0	0	0	0	0	0	0	0	0	0	0	0	0	0	0	0	0	0	0
hsa-mir-520h_hsa-miR-520h	0	0	0	0	0	0	0	0	0	0	0	0	0	0	0	0	0	0	0	0	0	0	0	0	0	0	0	0	0	1	0	0	0	0	0	0	0	0	0	0	0	0	0	0	0	0	0	0	0
hsa-mir-521-1_hsa-miR-521	0	0	0	0	0	0	0	0	0	0	0	0	0	0	0	0	0	0	0	0	0	0	0	0	0	1	0	0	0	0	0	0	0	0	0	0	0	0	1	0	0	0	0	0	0	0	0	0	0
hsa-mir-522_hsa-miR-522-5p	0	0	0	0	0	0	0	0	0	0	0	0	0	0	0	0	0	0	0	0	0	0	0	0	0	0	0	0	0	0	0	0	0	0	0	0	0	0	0	0	0	0	0	0	0	0	0	0	0
hsa-mir-522_hsa-miR-522-3p	0	0	0	0	0	0	0	0	0	0	0	0	0	0	0	0	0	0	0	0	0	0	0	0	0	0	0	0	0	0	0	0	0	1	0	0	0	0	0	0	0	0	0	0	0	0	0	0	0
hsa-mir-519a-1_hsa-miR-519a-5p	0	0	0	0	0	0	0	0	0	0	0	0	0	0	0	0	0	0	0	0	0	0	0	0	0	0	0	0	0	0	0	0	0	0	0	0	0	0	0	0	0	0	0	0	0	0	0	0	0
hsa-mir-519a-1_hsa-miR-519a-3p	0	0	0	0	0	0	0	0	0	0	0	0	0	0	0	0	0	0	0	1	0	0	0	0	0	0	0	0	0	0	0	0	0	0	0	0	0	0	0	0	0	0	0	0	0	0	0	0	0
hsa-mir-527_hsa-miR-527	0	0	0	0	0	0	0	0	0	0	0	0	0	0	0	0	0	0	0	0	0	0	0	0	0	0	0	0	0	0	0	0	0	0	0	0	0	0	0	0	0	0	0	0	0	0	0	0	0
hsa-mir-516a-1_hsa-miR-516a-5p	0	0	0	0	0	0	0	0	0	0	0	0	0	0	0	0	0	0	0	0	0	0	0	0	0	0	1	0	0	0	0	0	0	0	0	0	0	0	0	0	0	0	0	0	0	0	0	0	0
hsa-mir-516a-1_hsa-miR-516a-3p	0	0	0	0	0	0	0	0	0	0	0	0	0	0	0	0	0	0	0	0	0	0	0	0	0	0	0	0	0	0	0	0	0	0	0	0	0	0	0	0	0	0	0	0	0	0	0	0	0
hsa-mir-1283-2_hsa-miR-1283	0	0	0	0	0	0	0	0	0	0	0	0	0	0	0	0	0	0	0	0	0	0	0	0	0	0	0	0	0	0	0	0	0	0	0	0	0	0	0	0	0	0	0	0	0	0	0	0	0
hsa-mir-516a-2_hsa-miR-516a-5p	0	0	0	0	0	0	0	0	0	0	0	0	0	0	0	0	0	0	0	0	0	0	0	0	0	0	1	0	0	0	0	0	0	0	0	0	0	0	0	0	0	0	0	0	0	0	0	0	0
hsa-mir-516a-2_hsa-miR-516a-3p	0	0	0	0	0	0	0	0	0	0	0	2	0	0	0	0	0	0	0	0	0	0	0	0	0	0	0	0	0	0	0	0	0	0	0	0	0	0	0	0	0	0	0	0	0	0	0	0	0
hsa-mir-519a-2_hsa-miR-519a-3p	0	0	0	0	0	0	0	0	0	0	0	0	0	0	0	0	0	0	0	0	0	0	0	0	0	0	0	0	0	0	0	0	0	0	0	0	0	0	0	0	0	0	0	0	0	0	0	0	0
hsa-mir-371a_hsa-miR-371a-5p	9	7	7	2	4	2	1	2	3	0	3	6	35	7	3	5	2	7	2	8	6	3	17	11	1	9	7	7	9	5	3	0	5	2	2	5	4	13	10	22	15	5	6	10	12	7	8	11	12
hsa-mir-371a_hsa-miR-371a-3p	9	12	5	4	6	3	5	1	8	3	6	3	51	7	5	18	6	8	11	16	8	14	12	6	5	13	17	13	23	9	6	1	19	11	11	7	10	13	10	12	14	6	11	28	26	7	13	27	6
hsa-mir-371b_hsa-miR-371b-5p	9	12	5	4	6	3	5	1	8	3	6	3	51	7	5	18	6	8	11	16	8	14	12	6	5	13	17	13	23	9	6	1	19	11	11	7	10	13	10	12	14	6	11	28	26	7	13	27	6
hsa-mir-371b_hsa-miR-371b-3p	9	7	7	2	4	2	1	2	3	0	3	6	35	7	3	5	2	7	2	8	6	3	17	11	1	9	7	7	9	5	3	0	5	2	2	5	4	13	10	22	15	5	6	10	12	7	8	11	12
hsa-mir-372_hsa-miR-372-3p	0	0	0	0	0	0	0	0	0	0	0	0	0	0	0	0	0	0	0	0	0	0	0	0	0	0	0	0	0	0	0	0	0	0	0	0	0	0	0	0	0	0	0	0	0	0	0	0	0
hsa-mir-372_hsa-miR-372-5p	0	0	1	0	0	0	0	0	0	0	0	0	0	0	0	0	0	0	0	0	0	0	0	0	0	0	0	0	0	0	0	0	0	0	0	0	0	0	0	0	0	0	0	0	0	0	0	0	0
hsa-mir-373_hsa-miR-373-5p	0	0	0	0	0	0	0	0	0	0	0	0	0	0	0	0	0	0	0	0	0	0	0	0	0	1	0	0	0	0	0	0	0	0	0	0	0	0	0	0	0	0	0	0	0	0	0	0	0
hsa-mir-373_hsa-miR-373-3p	0	1	0	0	0	1	0	0	0	1	1	0	0	0	0	0	2	0	0	0	0	0	0	0	6	0	0	1	0	3	0	0	0	0	1	0	0	0	0	1	2	0	0	2	1	0	1	0	0
hsa-mir-935_hsa-miR-935	5	6	8	3	5	2	0	0	1	7	7	12	7	2	2	11	8	3	3	1	3	3	9	2	11	11	7	3	0	2	0	0	7	2	1	1	18	7	11	8	9	2	8	5	1	9	0	3	45
hsa-mir-4752_hsa-miR-4752	0	0	0	0	0	0	0	0	1	0	0	0	0	0	0	0	0	0	0	0	0	0	0	0	0	0	0	0	0	0	0	0	0	0	0	0	0	0	0	0	0	0	0	0	0	0	0	0	0
hsa-mir-8061_hsa-miR-8061	0	0	0	0	0	0	0	0	0	0	0	0	0	0	0	0	0	0	0	0	0	0	0	0	0	0	0	0	0	0	0	0	0	0	0	0	0	0	0	0	0	0	0	0	0	0	0	0	0
hsa-mir-7975_hsa-miR-7975	0	0	2	1	1	0	0	0	0	0	0	2	0	0	0	0	0	1	0	0	0	0	1	0	0	0	0	0	0	0	1	0	0	0	1	1	0	1	0	0	2	0	0	0	0	0	2	0	0
hsa-mir-6804_hsa-miR-6804-5p	0	0	4	2	2	0	2	2	2	0	0	0	2	0	0	0	0	1	2	0	0	0	0	0	2	2	1	4	3	4	0	0	2	0	1	0	1	2	5	0	2	1	1	1	2	4	4	0	4
hsa-mir-6804_hsa-miR-6804-3p	0	3	0	0	2	2	1	2	3	2	4	3	1	0	6	3	1	2	2	4	0	0	2	2	3	5	0	6	2	0	2	1	0	1	1	0	1	1	4	0	1	7	1	0	1	3	0	0	2
hsa-mir-6802_hsa-miR-6802-5p	1	4	3	4	1	1	0	0	2	1	1	0	1	0	1	1	1	2	0	0	1	1	0	3	0	3	2	1	0	1	0	1	2	4	0	2	0	1	0	0	0	0	1	1	2	5	1	1	2
hsa-mir-6802_hsa-miR-6802-3p	57	39	39	43	19	19	16	19	27	26	42	40	29	23	27	49	40	32	54	12	17	39	34	30	27	54	6	35	27	7	9	5	21	17	9	17	29	57	49	22	20	20	27	27	21	35	27	30	53
hsa-mir-6803_hsa-miR-6803-5p	0	0	0	0	0	0	0	0	0	0	0	0	0	0	0	0	0	1	0	1	0	0	0	0	0	0	0	0	0	0	0	0	0	0	0	0	0	1	0	0	0	0	0	0	0	0	0	0	0
hsa-mir-6803_hsa-miR-6803-3p	93	74	49	37	31	24	33	21	64	58	42	65	38	39	57	89	36	57	64	44	20	46	30	37	35	87	30	59	49	5	15	10	31	18	12	45	66	69	87	43	29	13	19	32	23	46	10	44	86
hsa-mir-6805_hsa-miR-6805-5p	0	4	0	2	0	0	0	1	3	1	3	1	0	1	0	1	1	5	2	0	0	0	1	0	0	1	0	1	1	1	0	3	2	1	0	0	1	6	2	1	2	0	0	2	1	0	3	2	1
hsa-mir-6805_hsa-miR-6805-3p	1	0	1	1	1	0	0	0	0	0	2	0	0	0	0	1	0	0	0	0	0	0	0	0	0	0	0	1	0	0	0	0	0	1	0	0	0	0	0	0	0	0	0	1	0	2	0	0	1
hsa-mir-6806_hsa-miR-6806-5p	0	0	0	0	0	0	0	0	0	0	0	0	0	0	0	0	0	0	0	0	0	0	0	0	0	0	0	0	0	0	0	0	0	0	0	0	0	0	0	0	0	0	0	0	0	0	0	0	0
hsa-mir-6806_hsa-miR-6806-3p	3	2	1	0	1	1	3	0	0	0	2	0	3	0	1	0	0	1	1	0	3	1	1	2	0	0	1	5	4	1	1	1	5	0	3	6	3	1	1	2	2	0	0	0	3	1	4	2	0
hsa-mir-4754_hsa-miR-4754	3	0	0	0	0	0	0	0	0	0	0	1	0	0	0	0	0	1	0	1	0	0	0	0	0	1	0	0	0	0	0	0	1	0	0	0	0	0	0	0	1	1	0	0	0	1	0	0	0
hsa-mir-6807_hsa-miR-6807-5p	0	0	0	0	0	0	0	0	0	0	0	0	0	0	0	0	0	1	2	0	0	0	0	0	0	0	0	0	0	0	0	0	0	0	0	0	0	0	0	1	1	0	0	1	1	0	0	0	1
hsa-mir-6807_hsa-miR-6807-3p	1	1	0	0	0	0	0	0	0	0	0	0	0	0	0	0	0	0	0	0	0	0	0	0	0	0	0	0	0	0	0	0	0	0	0	0	0	0	0	0	0	0	0	0	0	0	0	0	0
hsa-mir-7158_hsa-miR-7158-5p	0	0	0	0	0	0	0	0	0	0	0	0	0	0	0	0	0	0	0	0	0	0	0	0	0	0	0	0	0	0	0	0	0	0	0	0	0	0	0	0	0	0	0	0	0	0	0	0	0
hsa-mir-7158_hsa-miR-7158-3p	0	0	0	0	0	0	0	0	0	0	0	0	0	0	0	0	0	0	0	0	0	0	0	0	0	0	0	0	0	0	0	0	0	0	0	0	0	0	0	0	0	0	0	0	0	0	0	0	0
hsa-mir-7515_hsa-miR-7515	0	0	0	0	0	0	0	0	0	0	0	0	0	0	0	0	0	0	0	0	0	0	0	0	0	0	0	0	0	0	0	0	0	0	0	0	0	0	0	0	0	0	0	0	0	0	0	0	0
hsa-mir-4261_hsa-miR-4261	0	0	0	0	0	0	0	0	0	0	0	0	0	0	0	0	0	0	0	0	0	0	0	0	0	0	0	0	0	0	0	0	0	0	0	0	0	0	0	0	0	0	0	0	0	0	0	0	0
hsa-mir-4429_hsa-miR-4429	57	67	43	17	25	12	17	6	36	25	54	48	37	25	55	123	46	61	50	29	5	16	29	14	11	9	2	38	21	21	6	6	22	12	1	39	49	19	23	17	30	9	24	16	29	27	56	22	75
hsa-mir-548s_hsa-miR-548s	3	3	1	2	4	2	1	2	0	2	1	1	0	2	1	2	4	6	4	1	2	8	2	5	5	1	1	6	1	3	0	0	1	2	3	3	1	5	2	0	3	1	1	3	8	4	9	2	1
hsa-mir-4262_hsa-miR-4262	0	0	0	0	0	0	0	0	0	0	0	0	0	0	0	0	0	0	0	0	0	0	0	0	0	0	0	0	0	0	0	0	0	0	0	0	0	0	0	0	0	0	0	0	0	0	0	0	0
hsa-mir-3681_hsa-miR-3681-5p	0	0	0	0	0	0	0	0	0	0	0	0	0	0	1	0	0	0	0	0	0	0	0	0	0	0	0	0	0	1	0	0	0	0	0	0	0	0	0	0	0	0	0	0	0	0	0	0	0
hsa-mir-3681_hsa-miR-3681-3p	1	0	0	0	0	0	0	0	0	0	0	0	0	0	2	2	0	0	0	0	0	1	0	0	0	0	0	0	0	0	0	0	0	0	0	0	0	0	0	0	0	0	0	0	0	1	0	0	3
hsa-mir-3125_hsa-miR-3125	2	0	0	0	0	0	0	0	0	0	0	0	0	0	0	0	0	0	0	0	0	1	0	0	0	0	0	0	0	0	0	0	0	0	0	0	0	0	0	0	0	0	0	0	0	0	0	0	0
hsa-mir-4757_hsa-miR-4757-5p	0	0	0	0	0	0	0	1	0	0	0	0	0	0	0	0	0	1	0	0	0	0	0	0	0	2	0	0	0	0	0	0	0	0	0	0	0	0	0	0	0	0	0	0	0	0	0	0	0
hsa-mir-4757_hsa-miR-4757-3p	0	1	0	0	1	0	1	1	1	1	0	0	0	3	0	1	1	0	0	0	0	0	0	0	0	1	0	1	1	0	2	0	1	0	1	0	0	1	1	0	0	0	0	0	0	0	2	1	0
hsa-mir-1301_hsa-miR-1301-3p	717	681	624	470	335	264	438	222	506	490	525	648	455	269	476	1082	487	759	626	447	258	397	361	406	377	582	268	522	370	214	78	136	347	359	173	574	406	585	551	353	387	230	227	388	308	410	275	228	489
hsa-mir-1301_hsa-miR-1301-5p	13	10	3	12	7	5	3	3	8	8	6	5	10	0	2	13	7	8	10	7	4	4	6	5	3	8	6	3	7	3	1	1	7	5	4	8	3	9	9	1	2	1	9	4	4	11	4	4	1
hsa-mir-4263_hsa-miR-4263	0	0	0	0	0	0	0	0	0	0	0	0	0	0	0	0	0	0	0	0	0	0	0	0	0	0	0	0	0	0	0	0	0	0	0	0	0	0	0	0	0	0	0	0	0	0	0	0	0
hsa-mir-558_hsa-miR-558	0	0	0	0	0	0	0	0	0	0	0	0	0	0	0	0	0	0	0	0	0	0	0	0	0	0	0	0	0	0	0	0	0	0	0	0	0	0	0	0	0	0	0	0	0	0	0	0	0
hsa-mir-4765_hsa-miR-4765	0	2	0	0	0	0	0	1	0	0	1	0	0	0	0	1	0	0	0	0	1	3	0	1	3	4	0	0	0	0	0	1	0	0	2	1	0	0	0	0	2	0	0	0	0	3	0	0	0
hsa-mir-4430_hsa-miR-4430	0	0	0	0	0	0	0	0	0	0	0	0	0	0	0	0	0	0	0	0	0	0	0	0	0	0	0	0	0	0	0	0	0	0	0	0	0	0	0	0	0	0	0	0	0	0	0	0	0
hsa-mir-548ad_hsa-miR-548ad	0	0	0	0	0	0	0	0	0	0	0	0	0	0	0	0	0	0	0	0	0	0	0	0	0	0	0	0	0	0	0	0	0	0	0	0	0	0	0	0	0	0	0	0	0	0	0	0	0
hsa-mir-559_hsa-miR-559	0	0	0	0	0	0	0	0	1	0	0	0	2	0	0	0	0	0	0	0	0	0	0	0	0	0	0	0	0	1	0	0	0	0	0	0	0	0	0	0	0	0	0	0	0	0	0	0	0
hsa-mir-548ba_hsa-miR-548ba	0	1	0	0	0	0	0	0	0	0	0	1	0	0	0	0	0	1	0	0	1	0	0	0	0	0	0	0	0	0	0	0	0	0	0	0	0	0	1	0	0	0	0	0	0	3	0	0	0
hsa-mir-4431_hsa-miR-4431	0	0	0	0	0	0	0	0	0	0	0	0	0	0	0	0	0	0	0	0	0	0	0	0	0	0	0	0	0	0	0	0	0	0	0	0	0	0	0	0	0	0	0	0	0	0	0	0	0
hsa-mir-3682_hsa-miR-3682-3p	1	0	2	0	0	0	0	1	1	0	2	0	0	1	1	1	0	1	1	0	0	0	0	0	0	0	1	0	0	0	0	0	2	0	0	0	0	0	1	1	0	0	1	3	0	0	0	1	3
hsa-mir-3682_hsa-miR-3682-5p	0	1	1	3	0	1	0	0	1	0	0	0	0	0	2	1	0	1	0	0	0	1	0	0	0	0	0	0	0	0	0	0	0	1	0	1	0	0	0	0	1	0	0	1	0	0	1	0	0
hsa-mir-217_hsa-miR-217	0	0	0	0	0	0	0	0	0	0	0	0	0	0	0	0	0	0	0	0	0	0	0	0	0	0	0	0	0	0	0	0	0	0	0	0	0	0	0	0	0	0	0	0	0	0	0	0	0
hsa-mir-216a_hsa-miR-216a-5p	1	0	0	0	0	0	0	0	0	0	0	0	0	0	0	0	0	0	0	0	0	0	0	0	0	0	0	0	0	0	0	0	1	2	0	0	0	0	0	0	0	1	0	0	0	0	0	0	0
hsa-mir-216a_hsa-miR-216a-3p	0	0	0	0	0	0	0	0	0	0	0	0	0	0	0	0	0	0	0	0	0	0	0	0	0	0	0	0	0	0	0	0	0	0	0	0	0	0	0	0	0	0	0	0	0	0	0	0	0
hsa-mir-216b_hsa-miR-216b-5p	0	1	0	1	0	0	0	0	0	0	0	0	0	0	1	0	0	0	1	0	0	0	0	0	1	0	0	0	0	0	0	0	0	1	0	1	0	0	0	0	1	0	1	0	0	0	0	0	0
hsa-mir-216b_hsa-miR-216b-3p	0	0	0	0	0	0	0	0	0	0	0	0	0	0	0	0	0	0	0	0	0	0	0	0	0	0	0	0	0	0	0	0	0	0	0	0	0	0	0	0	0	0	0	0	0	0	0	0	0
hsa-mir-4432_hsa-miR-4432	0	0	0	0	0	0	0	0	0	0	0	0	0	0	0	0	0	0	0	0	0	0	0	0	0	0	0	0	0	0	0	0	0	0	0	0	0	0	2	0	0	0	0	0	0	0	0	0	0
hsa-mir-5192_hsa-miR-5192	0	0	0	0	0	0	0	0	0	0	0	0	0	1	0	0	0	0	0	0	0	0	0	0	0	0	0	0	0	0	0	0	0	0	0	0	0	0	0	2	0	0	0	0	0	0	0	0	1
hsa-mir-4433b_hsa-miR-4433b-5p	4191	3961	2559	1390	1283	1726	2587	754	2329	3075	2032	3909	2222	1025	672	2836	2074	4332	4693	352	1501	1587	2204	1363	2385	4751	1815	2889	1288	203	39	270	3282	2938	823	3632	2136	6432	3584	2306	207	255	1784	290	684	5666	216	73	2263
hsa-mir-4433b_hsa-miR-4433b-3p	435	704	539	351	252	212	408	191	217	173	275	257	153	128	140	400	378	498	699	145	405	466	522	252	418	1339	308	639	197	99	9	139	1002	746	169	864	454	1325	1306	489	132	88	366	98	286	1012	56	25	596
hsa-mir-4433_hsa-miR-4433-3p	4191	3961	2559	1390	1283	1726	2587	754	2329	3075	2032	3909	2222	1025	672	2836	2074	4332	4693	352	1501	1587	2204	1363	2385	4751	1815	2889	1288	203	39	270	3282	2938	823	3632	2136	6432	3584	2306	207	255	1784	290	684	5666	216	73	2263
hsa-mir-4433_hsa-miR-4433-5p	435	704	539	351	252	212	408	191	217	173	275	257	153	128	140	400	378	498	699	145	405	466	522	252	418	1338	308	639	197	99	10	141	1005	746	169	864	453	1324	1306	488	132	88	366	98	286	1012	56	25	596
hsa-mir-4434_hsa-miR-4434	0	0	0	0	0	0	0	0	0	0	0	0	0	0	0	0	0	0	0	0	0	0	0	0	0	0	0	0	0	0	0	0	0	0	0	0	0	0	0	0	0	0	0	0	0	0	0	0	0
hsa-mir-4778_hsa-miR-4778-5p	0	0	0	0	0	0	0	0	0	0	0	0	0	0	0	0	0	0	0	0	0	0	0	0	0	0	0	0	0	0	0	0	0	0	0	0	0	0	0	0	0	0	0	0	0	0	0	0	0
hsa-mir-4778_hsa-miR-4778-3p	0	0	0	0	0	0	0	0	0	0	0	0	0	0	0	0	0	0	0	0	0	0	0	0	0	0	0	0	0	0	0	1	0	0	0	0	0	0	0	0	0	0	0	0	0	0	0	0	0
hsa-mir-3126_hsa-miR-3126-5p	0	0	0	0	0	0	0	0	1	0	0	0	0	0	0	0	0	0	0	0	0	0	0	0	0	0	0	0	0	0	0	0	0	0	0	0	0	0	0	0	0	0	0	0	0	0	0	0	0
hsa-mir-3126_hsa-miR-3126-3p	0	0	0	0	0	0	0	0	0	0	0	0	0	0	0	0	0	0	0	0	0	0	0	0	0	0	0	0	0	0	0	0	0	0	0	0	0	0	0	0	0	0	0	0	0	0	0	0	0
hsa-mir-1285-2_hsa-miR-1285-3p	17	14	8	22	10	10	7	12	22	12	13	9	9	14	9	29	13	19	27	16	6	8	21	12	16	43	8	38	28	11	5	6	13	11	10	9	18	27	43	27	18	7	14	33	19	19	39	32	16
hsa-mir-5000_hsa-miR-5000-5p	2	0	0	1	1	1	1	0	2	0	1	1	0	0	0	1	1	1	0	0	0	0	1	0	0	0	0	1	1	0	0	0	0	0	0	2	1	0	0	0	0	1	1	0	1	0	1	1	1
hsa-mir-5000_hsa-miR-5000-3p	0	0	0	0	0	0	0	0	1	0	0	0	2	0	0	1	0	2	1	0	0	1	0	2	0	0	2	1	0	2	0	0	0	0	0	0	1	1	0	0	1	0	1	1	2	0	1	0	0
hsa-mir-4264_hsa-miR-4264	0	0	0	0	0	0	0	0	0	0	0	0	0	0	0	0	0	0	0	0	0	0	0	0	0	0	0	0	0	0	0	0	0	0	0	0	0	0	0	0	0	0	0	0	0	0	0	0	0
hsa-mir-8080_hsa-miR-8080	0	0	0	0	0	0	0	0	0	0	0	0	0	0	0	0	0	0	0	0	0	0	0	0	0	0	0	0	0	0	0	0	0	0	0	0	0	0	0	0	0	0	0	0	0	0	0	0	0
hsa-mir-6071_hsa-miR-6071	0	0	0	0	0	0	0	0	0	0	0	0	0	0	0	0	0	0	0	0	0	0	0	0	0	0	0	0	0	0	0	0	0	0	0	0	0	0	0	0	0	0	0	0	0	0	0	0	0
hsa-mir-4779_hsa-miR-4779	0	1	2	0	0	0	0	0	0	0	2	0	1	0	0	0	0	1	2	0	0	2	4	0	0	0	0	1	0	0	0	0	0	1	0	0	1	0	0	2	0	0	1	0	0	0	0	0	3
hsa-mir-4771-1_hsa-miR-4771	0	0	0	0	0	0	0	0	0	0	0	0	0	0	0	0	0	0	0	0	0	0	0	0	0	0	0	0	0	0	0	0	0	0	0	0	0	0	0	0	0	0	0	0	0	0	0	0	0
hsa-mir-4435-1_hsa-miR-4435	0	0	0	0	0	0	0	0	0	0	0	0	0	0	0	1	0	2	0	0	0	0	0	0	0	0	0	1	0	0	0	0	0	0	1	0	0	0	1	0	0	0	0	0	0	0	0	0	0
hsa-mir-4780_hsa-miR-4780	0	0	0	0	0	0	0	0	0	0	0	0	0	0	0	0	0	0	0	0	0	0	0	0	0	0	0	0	0	0	0	0	0	0	0	0	0	0	0	0	0	0	0	0	0	0	0	0	0
hsa-mir-4436a_hsa-miR-4436a	0	0	0	0	0	0	0	0	0	0	0	0	0	0	0	0	0	0	0	0	0	0	0	0	0	0	0	0	0	1	0	0	0	0	0	0	0	0	0	0	0	0	0	0	0	0	1	0	0
hsa-mir-3127_hsa-miR-3127-5p	1	4	0	1	1	0	0	1	0	2	0	3	1	1	2	2	3	1	3	1	4	2	2	3	2	2	1	0	1	4	0	1	3	0	0	2	1	2	9	0	0	0	1	0	2	0	1	2	2
hsa-mir-3127_hsa-miR-3127-3p	1	0	4	2	1	0	1	0	1	0	2	1	2	1	1	5	3	3	2	2	2	1	0	0	1	1	1	4	1	1	1	1	1	0	1	0	3	1	7	0	3	1	1	0	1	2	1	0	3
hsa-mir-5696_hsa-miR-5696	5	3	2	4	2	1	0	0	3	1	5	1	2	2	2	3	1	7	3	2	2	3	1	0	4	0	2	9	2	3	0	1	0	0	0	0	0	6	5	0	1	3	1	6	2	4	7	0	11
hsa-mir-4772_hsa-miR-4772-5p	156	95	104	172	104	36	63	28	127	65	90	69	65	60	23	76	57	105	111	53	23	88	101	76	45	103	28	263	80	133	31	31	91	32	25	28	158	71	151	55	57	44	58	190	183	61	84	147	246
hsa-mir-4772_hsa-miR-4772-3p	69	45	44	91	74	19	24	11	58	41	58	36	50	77	16	46	29	64	37	30	13	50	47	42	30	37	18	151	31	43	12	18	24	11	10	16	82	38	89	34	25	19	43	102	122	40	16	68	102
hsa-mir-4265_hsa-miR-4265	0	0	0	0	0	0	0	0	0	0	0	0	0	0	0	0	0	0	0	0	0	0	0	0	0	0	0	0	0	0	0	0	0	0	0	0	0	0	0	0	0	0	0	0	0	0	0	0	0
hsa-mir-4266_hsa-miR-4266	0	0	0	0	0	0	0	0	0	0	0	0	0	0	0	0	0	0	0	0	0	0	0	0	0	0	0	0	0	0	0	0	0	0	0	0	0	0	0	0	0	0	0	0	0	0	0	0	0
hsa-mir-4267_hsa-miR-4267	0	0	0	0	0	0	0	0	0	0	0	0	0	0	0	0	0	0	0	0	0	0	0	0	0	0	0	0	0	0	0	0	0	0	0	0	0	0	0	0	0	0	0	0	0	0	0	0	0
hsa-mir-4436b-1_hsa-miR-4436b-5p	0	0	0	0	0	0	0	0	0	0	0	0	0	0	0	0	0	0	0	0	0	0	0	0	0	0	0	0	0	0	0	0	0	0	0	0	0	0	0	0	0	0	0	0	0	0	0	0	0
hsa-mir-4436b-1_hsa-miR-4436b-3p	0	0	0	0	0	0	0	0	2	0	0	0	0	0	0	0	0	0	2	0	0	0	0	0	1	0	0	1	0	0	0	0	0	0	0	0	0	0	1	0	0	0	0	0	0	0	0	0	0
hsa-mir-4436b-2_hsa-miR-4436b-5p	0	0	0	0	0	0	0	0	0	0	0	0	0	0	0	0	0	0	0	0	0	0	0	0	0	0	0	0	0	0	0	0	0	0	0	0	0	0	0	0	0	0	0	0	0	0	0	0	0
hsa-mir-4436b-2_hsa-miR-4436b-3p	1	0	0	0	0	0	0	0	0	0	0	0	0	0	0	1	1	0	1	0	0	0	0	1	1	0	0	0	0	0	0	1	0	0	0	0	1	0	0	0	1	0	0	0	0	0	0	0	0
hsa-mir-4435-2_hsa-miR-4435	1	1	1	0	0	1	0	0	2	0	0	0	1	0	0	0	0	0	0	0	0	0	0	0	0	0	0	3	0	0	0	0	0	0	0	0	0	1	0	2	0	0	0	0	0	1	0	0	0
hsa-mir-4771-2_hsa-miR-4771	0	0	0	0	0	0	0	0	0	0	0	0	0	0	0	0	0	0	0	0	0	0	0	0	0	0	0	0	0	0	0	0	0	0	0	0	0	0	0	0	0	0	0	0	0	0	0	0	0
hsa-mir-1302-3_hsa-miR-1302	0	0	0	0	0	0	0	0	0	0	0	1	0	0	0	1	0	0	0	0	0	0	0	0	0	0	0	0	0	0	0	0	0	0	0	0	0	0	0	0	0	0	0	0	0	0	0	0	0
hsa-mir-4782_hsa-miR-4782-5p	0	0	0	0	0	0	0	0	0	0	0	2	0	0	0	0	0	0	0	0	0	0	0	0	0	0	1	0	0	0	0	0	0	0	0	0	0	0	0	0	0	0	0	0	0	0	0	0	0
hsa-mir-4782_hsa-miR-4782-3p	0	0	0	0	0	0	0	0	0	0	0	0	0	0	0	0	0	0	0	0	0	0	0	0	0	0	0	0	0	0	0	0	0	0	0	0	0	0	0	0	0	0	0	0	0	0	0	0	0
hsa-mir-4783_hsa-miR-4783-5p	0	0	0	0	0	0	0	0	0	0	0	0	0	0	0	0	0	0	0	0	0	0	0	0	0	0	0	0	0	0	0	0	0	0	0	0	0	0	0	0	0	0	0	0	0	0	0	0	0
hsa-mir-4783_hsa-miR-4783-3p	0	0	1	0	0	0	0	0	0	0	0	0	0	0	0	0	0	0	0	0	0	0	0	0	0	0	0	0	0	0	0	0	0	0	0	0	0	0	0	0	0	0	0	0	0	0	0	0	0
hsa-mir-4784_hsa-miR-4784	0	1	0	0	0	0	0	0	0	0	0	0	0	0	0	0	0	0	0	2	0	0	0	0	0	0	0	0	0	1	1	0	0	0	0	0	0	1	0	0	0	0	0	0	0	1	0	0	0
hsa-mir-663b_hsa-miR-663b	0	0	0	0	1	0	0	0	1	0	0	0	1	0	0	1	0	0	0	0	1	0	0	0	0	0	0	1	1	0	0	1	0	0	0	0	0	0	1	1	0	0	0	0	0	0	0	0	0
hsa-mir-3679_hsa-miR-3679-5p	20	28	24	16	10	15	17	6	17	18	19	33	10	7	13	34	24	34	27	22	9	28	43	14	16	25	13	28	12	18	6	12	14	22	19	21	20	37	36	20	28	19	14	16	12	23	10	18	25
hsa-mir-3679_hsa-miR-3679-3p	2	2	1	1	0	0	0	1	1	0	1	1	0	1	0	0	2	3	3	1	1	0	4	2	0	0	0	1	1	3	0	0	4	0	0	3	1	3	0	2	1	0	0	2	1	1	1	3	2
hsa-mir-5590_hsa-miR-5590-5p	0	0	0	0	0	0	0	0	0	0	0	0	0	0	0	0	0	0	0	0	0	0	0	0	0	0	0	0	0	0	0	0	0	0	0	0	0	0	0	0	0	0	0	0	0	0	0	0	0
hsa-mir-5590_hsa-miR-5590-3p	0	0	0	0	0	0	0	0	0	0	0	0	0	0	0	1	0	0	0	0	0	0	0	0	0	0	0	0	0	0	0	0	0	0	0	0	0	0	0	0	0	0	0	0	0	0	0	0	0
hsa-mir-128-1_hsa-miR-128-3p	2913	2590	2716	1664	1489	1045	1726	886	2829	1644	2722	2507	1961	999	1887	5478	1658	3358	3290	1849	1658	1782	2210	1776	1503	3631	1237	4040	1662	1988	429	383	1858	1276	770	2156	2126	3906	5227	2524	2740	781	1337	2676	2868	1635	2510	2145	2281
hsa-mir-128-1_hsa-miR-128-1-5p	4	4	10	1	2	3	2	1	8	4	2	1	3	2	1	0	5	3	3	1	2	2	3	3	1	6	3	11	5	2	1	1	2	3	2	3	6	3	13	5	3	1	1	3	8	0	3	0	11
hsa-mir-7157_hsa-miR-7157-5p	0	0	0	0	0	0	0	0	0	0	0	0	0	0	0	0	0	0	0	0	0	0	0	0	0	0	0	0	0	0	0	0	0	0	0	0	0	0	0	0	0	0	0	0	0	0	0	0	0
hsa-mir-7157_hsa-miR-7157-3p	0	0	0	0	0	0	0	0	0	0	0	0	0	0	0	0	0	0	0	0	0	0	0	0	0	0	0	0	0	0	0	0	0	0	0	0	0	0	0	0	0	0	0	0	0	0	0	0	0
hsa-mir-4773-1_hsa-miR-4773	1	0	0	0	0	0	0	0	0	0	0	0	0	0	0	0	0	0	0	0	0	0	0	0	0	0	1	0	0	0	0	0	0	0	0	0	0	0	3	0	0	0	0	0	0	0	0	0	0
hsa-mir-4773-2_hsa-miR-4773	0	0	0	0	0	0	0	0	0	0	0	0	0	0	0	0	0	0	1	0	0	0	0	0	0	0	0	0	0	0	0	0	0	0	0	1	0	0	1	0	0	0	0	0	1	0	0	0	0
hsa-mir-6888_hsa-miR-6888-5p	0	0	0	0	0	0	0	0	0	0	0	0	0	0	0	0	0	0	0	0	0	0	0	0	0	0	0	0	0	0	0	0	0	0	0	0	0	0	0	0	0	0	0	0	0	0	0	0	0
hsa-mir-6888_hsa-miR-6888-3p	0	0	0	0	0	0	0	0	0	0	0	0	0	1	0	0	0	0	0	0	0	0	0	0	0	0	0	1	0	0	0	0	0	0	0	0	0	1	5	0	0	0	0	0	0	2	0	0	0
hsa-mir-4785_hsa-miR-4785	3	5	4	1	2	0	1	2	7	1	4	2	2	1	1	4	5	6	6	6	1	2	4	2	4	8	3	2	2	3	1	5	4	2	3	0	0	3	5	5	1	1	3	2	3	5	3	5	6
hsa-mir-4774_hsa-miR-4774-5p	0	0	0	0	0	0	0	0	0	0	0	1	0	0	0	1	1	0	0	0	1	0	3	0	0	0	0	1	0	0	0	0	0	0	0	0	1	0	0	0	2	0	0	0	0	1	0	1	0
hsa-mir-4774_hsa-miR-4774-3p	0	0	0	0	0	0	0	0	1	0	0	0	0	0	0	0	0	0	0	0	0	0	0	0	0	0	0	0	0	0	0	0	0	0	0	0	0	0	3	0	0	0	0	0	0	0	0	2	0
hsa-mir-933_hsa-miR-933	8	10	8	4	0	0	7	1	5	9	3	3	6	0	3	11	10	2	11	3	3	5	5	2	2	4	7	4	2	2	0	1	4	4	1	10	1	5	11	6	11	3	2	4	5	6	2	1	1
hsa-mir-10b_hsa-miR-10b-5p	6	5	13	6	4	6	4	4	8	7	15	8	8	3	5	3	3	8	15	2	3	13	7	7	18	34	1	11	3	10	0	3	3	2	3	8	7	7	32	12	3	13	10	8	14	9	3	5	19
hsa-mir-10b_hsa-miR-10b-3p	0	0	0	0	0	0	0	0	0	0	0	0	0	0	0	0	0	0	0	0	0	0	0	0	0	0	0	0	0	0	0	0	0	0	0	0	0	0	2	0	0	0	0	0	0	0	0	0	0
hsa-mir-7704_hsa-miR-7704	64	32	65	26	77	14	20	27	54	20	63	44	50	46	11	81	65	69	102	47	28	45	41	36	38	99	24	105	46	41	31	29	29	16	28	21	81	82	26	49	79	6	48	74	79	40	102	57	124
hsa-mir-1246_hsa-miR-1246	2	1	2	2	2	0	0	0	0	0	4	0	1	0	0	2	1	6	1	3	2	2	4	2	2	8	1	4	10	2	1	2	2	1	0	17	7	2	16	31	9	1	8	3	4	20	2	4	32
hsa-mir-4444-1_hsa-miR-4444	1	1	2	0	0	0	1	0	0	0	1	0	1	1	2	0	0	0	1	1	0	1	2	0	0	0	0	0	0	0	0	0	1	0	0	0	0	1	1	1	0	0	0	0	2	0	0	0	0
hsa-mir-3128_hsa-miR-3128	1	3	1	0	0	0	0	3	0	0	0	0	0	0	0	0	1	0	2	0	2	0	1	0	1	3	0	2	2	1	2	0	2	0	2	0	0	0	0	0	0	0	0	0	2	0	3	0	8
hsa-mir-6512_hsa-miR-6512-5p	0	0	0	0	0	0	0	0	0	0	0	0	0	0	0	0	0	0	0	0	0	0	0	0	0	0	0	0	0	0	0	0	0	0	0	0	0	0	0	0	0	0	0	0	0	0	0	0	0
hsa-mir-6512_hsa-miR-6512-3p	0	0	0	0	0	0	0	0	0	0	0	0	0	0	0	0	0	0	0	0	0	0	0	0	0	0	0	0	0	0	0	0	0	0	0	0	0	0	0	0	0	0	0	0	0	0	0	0	0
hsa-mir-1258_hsa-miR-1258	0	0	0	0	0	0	0	0	0	0	0	0	0	0	0	0	0	0	0	0	0	0	0	0	0	0	0	0	0	0	0	0	0	0	0	0	0	0	0	0	0	0	0	0	0	0	0	0	0
hsa-mir-4437_hsa-miR-4437	1	0	0	0	0	0	0	0	0	0	0	0	0	0	0	0	0	0	0	0	0	0	0	0	0	0	0	0	0	0	0	0	1	0	0	0	0	0	2	0	0	0	1	0	1	0	1	0	0
hsa-mir-548ae-1_hsa-miR-548ae	2	0	1	1	1	0	0	0	1	0	0	0	0	0	2	0	1	0	0	2	2	3	0	1	0	0	0	3	1	1	2	0	0	0	2	1	0	1	1	0	0	1	0	0	0	1	2	1	1
hsa-mir-561_hsa-miR-561-3p	0	0	0	0	0	0	0	0	0	0	0	0	0	0	0	0	0	0	0	0	0	0	0	0	0	0	0	0	0	0	0	0	0	0	0	0	0	0	0	0	0	0	0	0	0	0	0	0	0
hsa-mir-561_hsa-miR-561-5p	0	0	0	0	0	0	1	0	0	0	0	1	0	0	1	3	0	0	0	0	0	0	0	0	0	0	0	4	1	0	0	0	0	0	0	1	0	0	0	0	9	0	0	0	0	0	1	0	1
hsa-mir-1245a_hsa-miR-1245a	0	1	0	1	0	0	0	0	0	0	0	0	1	0	0	0	0	0	0	0	0	0	0	2	0	0	0	0	0	0	0	0	0	0	0	0	0	0	0	0	0	0	1	0	0	0	0	0	2
hsa-mir-1245b_hsa-miR-1245b-5p	0	1	0	1	0	0	0	0	0	0	0	0	1	0	0	0	0	0	0	0	0	0	0	2	0	0	0	0	0	0	0	0	0	0	0	0	0	0	0	0	0	0	1	0	0	0	0	0	2
hsa-mir-1245b_hsa-miR-1245b-3p	0	0	0	2	0	0	0	0	0	0	0	0	0	0	0	0	0	0	0	1	0	0	0	0	0	1	0	0	0	0	0	0	0	0	0	0	0	2	1	0	0	0	0	0	0	0	0	0	0
hsa-mir-3606_hsa-miR-3606-5p	0	0	0	0	0	0	0	0	0	0	0	0	0	0	0	0	0	0	0	0	0	0	0	0	0	0	0	0	0	0	0	0	0	0	0	0	0	0	0	0	0	0	0	0	0	0	0	0	0
hsa-mir-3606_hsa-miR-3606-3p	0	0	0	0	0	0	0	0	0	0	0	0	0	0	0	0	0	0	0	0	0	0	0	0	0	0	0	0	0	0	0	0	0	0	0	0	0	0	0	0	0	0	0	0	0	0	0	0	0
hsa-mir-3129_hsa-miR-3129-5p	0	0	0	0	0	0	0	0	0	0	0	0	0	0	0	0	0	0	1	0	0	0	1	0	0	0	0	1	0	0	0	0	0	0	0	0	0	0	0	0	0	0	0	0	0	0	0	0	0
hsa-mir-3129_hsa-miR-3129-3p	0	2	0	0	0	0	0	0	0	0	0	0	0	0	1	0	0	0	0	0	0	0	0	0	1	0	0	2	0	1	0	0	0	0	0	0	0	0	0	1	1	0	1	0	1	0	0	1	0
hsa-mir-3130-2_hsa-miR-3130-5p	27	9	11	11	20	8	10	8	13	8	16	18	12	5	7	21	9	16	17	15	7	16	14	12	7	34	7	29	14	7	8	5	3	11	4	7	22	27	17	22	30	4	5	22	23	18	29	11	14
hsa-mir-3130-2_hsa-miR-3130-3p	12	14	14	14	14	10	9	6	13	11	9	9	3	3	2	19	9	8	9	12	15	19	9	13	11	18	7	17	10	17	2	4	7	7	9	9	21	38	26	15	15	4	7	24	20	14	20	16	18
hsa-mir-3130-1_hsa-miR-3130-5p	12	14	14	14	14	10	9	6	13	11	9	9	3	3	2	19	9	8	9	12	15	19	9	13	11	18	7	17	10	17	2	4	7	7	9	9	21	38	26	15	15	4	7	24	20	14	20	16	18
hsa-mir-3130-1_hsa-miR-3130-3p	27	9	11	11	20	8	10	8	13	8	16	18	12	5	7	21	9	16	17	15	7	16	14	12	7	34	7	29	14	7	8	5	3	11	4	7	22	27	17	22	30	4	5	22	23	18	29	11	14
hsa-mir-2355_hsa-miR-2355-5p	207	150	203	87	55	95	87	39	95	92	176	119	108	31	91	298	110	129	173	103	53	91	103	100	100	270	69	157	120	61	7	42	125	138	36	115	117	181	309	107	142	41	69	87	149	189	45	60	194
hsa-mir-2355_hsa-miR-2355-3p	190	132	125	81	57	54	118	37	74	71	150	109	112	28	78	221	111	175	140	102	51	81	106	82	103	170	69	133	92	55	14	48	138	111	56	158	144	172	276	99	138	57	66	99	140	147	55	71	134
hsa-mir-7845_hsa-miR-7845-5p	5	2	7	4	2	2	0	1	1	1	1	0	3	0	0	3	2	3	3	2	2	2	5	1	4	8	3	3	4	4	1	3	6	3	1	0	2	7	11	0	2	3	0	1	3	5	3	1	7
hsa-mir-1302-4_hsa-miR-1302	1	0	1	0	0	0	0	0	0	0	0	0	0	0	0	0	0	0	0	0	0	0	0	0	0	1	0	0	0	0	0	0	1	0	0	0	0	0	0	1	0	1	0	0	0	1	0	0	0
hsa-mir-4775_hsa-miR-4775	1	3	1	0	0	0	0	0	0	0	0	0	0	2	0	0	0	0	0	1	0	1	0	0	0	0	0	2	2	1	0	0	1	1	0	0	1	2	1	0	1	0	0	2	3	0	1	0	2
hsa-mir-548f-2_hsa-miR-548f-3p	4	9	9	10	3	3	3	1	4	2	5	5	3	0	3	2	4	4	6	8	5	11	3	7	7	4	3	13	11	4	4	4	10	12	9	5	8	5	6	4	11	2	13	9	6	11	8	10	15
hsa-mir-4776-1_hsa-miR-4776-5p	0	0	0	0	0	0	0	0	0	0	0	0	0	0	0	1	0	0	0	0	0	0	0	0	0	0	0	0	0	0	0	0	0	0	0	0	0	0	0	0	0	0	0	0	0	0	0	0	0
hsa-mir-4776-1_hsa-miR-4776-3p	0	0	0	0	0	0	0	0	0	0	0	0	0	0	0	0	0	0	0	0	0	0	0	0	0	0	0	0	0	0	0	0	0	0	0	0	0	0	0	0	0	0	0	0	0	0	0	0	0
hsa-mir-4776-2_hsa-miR-4776-5p	0	0	0	0	0	0	0	0	0	0	0	0	0	0	0	0	0	0	0	0	0	0	0	0	0	0	0	0	0	0	0	0	0	0	0	0	0	0	0	0	0	0	0	0	0	0	0	0	0
hsa-mir-4776-2_hsa-miR-4776-3p	0	0	0	0	0	0	0	0	0	0	0	0	0	0	0	0	0	0	0	0	0	0	0	0	0	0	0	0	0	0	0	0	0	0	0	0	0	0	0	0	0	0	0	0	0	0	0	0	0
hsa-mir-4438_hsa-miR-4438	0	0	0	0	0	0	0	0	0	0	0	0	0	0	0	0	0	0	0	0	0	0	0	0	0	0	0	0	0	0	0	0	0	0	0	0	0	0	0	0	0	0	0	0	0	0	0	0	0
hsa-mir-6809_hsa-miR-6809-5p	1	0	1	1	0	0	0	0	0	1	1	0	0	1	1	1	1	0	1	0	2	0	1	0	1	0	5	0	1	0	0	1	0	0	0	3	1	0	0	0	0	0	0	1	1	2	0	0	2
hsa-mir-6809_hsa-miR-6809-3p	0	1	0	2	0	0	0	0	0	1	0	2	0	1	0	2	1	1	1	1	0	1	0	0	2	0	0	0	0	0	0	0	1	0	0	0	0	2	5	0	0	0	1	0	0	0	0	0	0
hsa-mir-6513_hsa-miR-6513-5p	17	17	11	9	7	8	7	4	14	15	11	17	7	5	11	30	10	20	23	11	13	14	13	10	18	25	7	27	5	5	0	0	15	7	2	16	10	16	34	23	9	3	14	7	10	25	10	8	16
hsa-mir-6513_hsa-miR-6513-3p	30	23	29	22	14	16	16	9	16	21	33	17	17	16	20	32	21	38	28	11	18	35	25	13	13	42	12	27	19	13	2	6	21	15	12	19	19	18	34	15	18	4	11	23	27	42	22	14	37
hsa-mir-6810_hsa-miR-6810-5p	3	1	0	0	0	4	0	0	2	0	1	2	0	2	2	0	0	1	0	4	0	1	1	1	2	3	1	1	0	0	1	0	4	0	0	1	0	4	0	0	2	0	0	0	3	6	0	2	2
hsa-mir-6810_hsa-miR-6810-3p	16	10	10	6	8	16	7	12	20	6	8	12	4	8	16	10	19	14	12	11	9	22	6	10	22	14	7	3	9	0	3	1	19	9	10	15	12	26	21	13	5	6	10	0	3	23	0	4	18
hsa-mir-26b_hsa-miR-26b-5p	52731	38145	40608	38389	24101	17872	23459	17548	33837	25003	38777	27483	24954	15491	17330	48927	24317	47639	39041	19955	17596	29769	30902	28008	25230	37819	18720	86427	33078	26205	9968	6063	35773	20250	13516	32197	34246	52486	42102	27075	26991	12954	28094	51509	37089	25318	65239	26607	55020
hsa-mir-26b_hsa-miR-26b-3p	497	465	480	368	309	220	203	176	457	266	413	369	318	229	288	620	364	404	610	384	254	400	314	270	378	576	202	912	327	306	129	169	410	182	139	463	363	559	629	378	375	141	243	734	503	674	701	544	774
hsa-mir-375_hsa-miR-375	3	1	0	0	2	0	0	1	1	4	0	1	3	0	0	0	0	1	1	1	1	6	2	4	2	1	1	0	2	1	0	4	2	0	0	2	0	3	0	4	4	0	1	1	0	4	0	6	4
hsa-mir-3131_hsa-miR-3131	0	0	3	1	0	0	0	0	1	0	0	0	0	0	0	1	0	2	0	0	0	2	0	0	0	0	1	0	0	0	0	0	0	0	0	0	0	0	0	1	0	0	0	1	1	0	0	0	1
hsa-mir-153-1_hsa-miR-153-3p	17	12	21	19	20	7	22	2	23	18	13	10	9	5	2	27	12	9	19	13	10	28	16	16	20	11	24	48	17	20	11	4	12	12	14	30	24	16	21	13	22	2	13	45	30	20	52	4	23
hsa-mir-3132_hsa-miR-3132	0	0	0	0	0	0	0	0	0	0	0	0	0	0	0	0	0	0	2	0	0	0	0	0	0	0	0	0	0	0	0	0	0	0	0	0	0	1	0	0	0	0	0	0	0	0	0	0	0
hsa-mir-4268_hsa-miR-4268	0	0	0	0	0	0	0	0	0	0	0	0	0	0	0	0	0	0	0	0	0	0	0	0	0	0	0	0	0	0	0	0	0	0	0	0	0	0	0	0	0	0	0	0	0	0	0	0	0
hsa-mir-4439_hsa-miR-4439	0	0	0	0	0	0	0	0	0	0	0	0	0	0	0	0	0	0	0	0	0	0	0	0	0	0	0	0	0	0	0	0	0	0	0	0	0	0	0	0	0	0	0	0	0	0	0	0	0
hsa-mir-5702_hsa-miR-5702	0	0	0	0	0	0	0	0	0	0	0	0	0	0	0	2	0	0	0	0	0	0	0	0	0	0	0	0	0	0	0	0	0	0	0	0	0	0	0	0	0	0	0	0	0	0	0	0	0
hsa-mir-5703_hsa-miR-5703	0	0	0	0	0	0	0	0	0	0	0	0	0	0	0	0	0	0	0	1	0	0	0	0	0	0	0	0	0	0	0	0	0	0	0	0	0	0	0	1	0	0	0	0	0	0	0	0	0
hsa-mir-4777_hsa-miR-4777-5p	0	0	0	0	0	0	0	0	0	0	0	0	0	0	0	0	0	0	1	0	0	0	0	0	0	0	0	0	0	0	0	0	0	0	0	0	1	0	0	0	0	0	0	0	0	0	0	0	0
hsa-mir-4777_hsa-miR-4777-3p	2	7	2	5	6	2	2	2	5	3	3	7	5	1	6	13	3	3	6	1	1	4	2	2	2	0	1	10	7	2	1	5	1	1	1	7	2	8	5	3	5	0	4	4	5	7	5	12	3
hsa-mir-1244-3_hsa-miR-1244	0	0	0	0	0	0	0	0	0	0	0	0	0	0	0	0	0	0	0	0	0	0	0	0	0	0	0	0	0	0	0	0	0	0	0	0	0	0	0	0	0	0	0	0	0	0	0	0	0
hsa-mir-1471_hsa-miR-1471	0	0	0	0	0	0	0	0	0	0	0	0	0	0	0	0	0	0	0	0	0	0	0	0	0	0	0	0	0	0	0	0	0	0	0	0	0	0	0	0	0	0	0	0	0	0	0	0	0
hsa-mir-562_hsa-miR-562	0	0	0	0	0	0	0	0	0	0	0	0	0	0	0	0	0	0	0	0	0	1	0	0	0	0	0	0	0	0	0	0	0	0	0	0	0	0	0	0	0	0	0	0	0	0	0	0	0
hsa-mir-5001_hsa-miR-5001-5p	0	0	0	1	0	0	0	0	2	1	3	0	1	1	0	2	0	0	0	1	0	0	0	0	0	4	0	2	0	1	0	0	1	0	1	0	1	0	1	0	0	0	1	0	0	1	2	1	0
hsa-mir-5001_hsa-miR-5001-3p	11	7	5	3	4	2	4	4	5	5	2	1	3	4	2	8	7	11	0	2	3	1	3	4	3	5	0	11	1	4	2	0	1	4	2	2	6	7	1	1	9	1	0	9	5	4	4	3	5
hsa-mir-6811_hsa-miR-6811-5p	0	0	0	0	0	0	0	0	0	0	0	0	0	0	0	0	0	0	0	0	0	0	0	0	0	0	0	0	0	0	0	0	0	0	0	0	0	0	0	0	0	0	0	0	0	0	0	0	0
hsa-mir-6811_hsa-miR-6811-3p	0	0	0	0	0	0	0	0	0	0	0	0	0	0	0	0	0	0	0	0	0	0	0	0	0	0	0	0	0	0	0	0	0	0	0	0	0	0	0	0	0	0	0	0	0	0	0	0	0
hsa-mir-4440_hsa-miR-4440	3	8	4	4	5	0	0	2	7	1	5	5	2	2	2	4	2	7	8	4	6	1	8	4	2	4	0	8	1	9	1	3	3	2	3	1	6	11	4	4	8	0	2	10	9	4	1	16	1
hsa-mir-4441_hsa-miR-4441	0	0	0	0	0	0	0	0	0	0	0	0	0	0	0	0	0	0	0	0	0	0	0	0	0	0	0	0	0	0	0	0	0	0	0	0	0	0	0	0	0	0	0	0	0	0	0	0	0
hsa-mir-4269_hsa-miR-4269	0	0	0	1	0	0	0	0	0	0	0	0	0	0	0	0	0	0	0	1	0	0	0	0	0	0	0	1	0	0	0	0	0	0	0	0	0	0	0	0	0	0	0	0	0	0	0	0	0
hsa-mir-2467_hsa-miR-2467-5p	0	0	0	0	0	0	0	0	0	0	0	0	0	0	0	0	0	1	0	0	0	0	0	0	0	1	0	1	0	0	0	0	0	0	0	0	0	0	0	2	0	0	0	2	0	0	0	2	0
hsa-mir-2467_hsa-miR-2467-3p	0	0	0	0	0	0	0	0	1	0	0	0	0	0	0	1	0	0	0	1	0	0	0	0	0	0	0	3	1	0	0	0	0	0	0	0	2	0	0	3	0	0	0	0	0	0	0	0	0
hsa-mir-4786_hsa-miR-4786-5p	0	1	0	0	1	0	1	1	4	0	0	1	0	0	1	1	0	0	0	0	0	1	0	1	0	3	0	1	0	0	2	0	0	0	1	1	1	0	0	4	0	0	0	0	0	0	0	0	0
hsa-mir-4786_hsa-miR-4786-3p	0	0	2	0	0	1	0	0	2	1	1	0	0	0	1	4	0	0	1	3	0	0	1	0	3	0	0	0	1	0	0	0	0	1	0	1	1	0	0	0	0	2	1	1	0	1	0	0	1
hsa-mir-149_hsa-miR-149-5p	4	4	1	9	3	1	0	1	4	2	3	9	6	0	5	9	3	5	5	7	5	3	3	2	5	8	1	14	7	5	5	4	3	6	0	5	6	5	2	4	13	1	1	8	6	3	5	8	11
hsa-mir-149_hsa-miR-149-3p	0	0	0	0	0	0	0	0	0	0	0	0	0	0	0	0	0	0	0	0	0	0	0	0	0	0	0	0	0	0	0	0	0	0	0	0	0	0	0	0	0	0	0	0	0	0	0	0	0
hsa-mir-3133_hsa-miR-3133	0	0	3	0	0	1	0	1	0	0	0	1	0	0	0	0	1	1	5	1	0	1	1	0	0	0	0	3	0	2	0	2	0	0	0	1	2	1	0	0	0	0	1	1	2	3	2	1	1
hsa-mir-6869_hsa-miR-6869-5p	0	0	0	0	0	0	0	0	0	0	0	0	0	0	0	0	0	0	0	0	0	0	0	0	0	0	1	0	0	0	0	0	0	0	0	0	0	0	0	0	0	0	0	0	0	0	0	0	0
hsa-mir-6869_hsa-miR-6869-3p	0	0	0	0	0	0	0	0	0	0	0	0	0	0	0	0	0	0	0	0	0	0	0	0	0	0	0	0	0	0	0	0	0	0	0	0	0	0	0	0	0	0	0	0	0	0	0	0	0
hsa-mir-1292_hsa-miR-1292-5p	19	23	18	11	18	8	11	9	14	4	14	18	9	13	9	32	15	22	28	16	12	24	17	12	9	16	9	43	15	14	8	9	22	13	8	22	7	16	33	26	28	6	14	24	19	18	14	21	21
hsa-mir-1292_hsa-miR-1292-3p	0	0	0	0	0	0	0	0	0	0	0	0	0	0	0	0	0	0	0	0	0	1	1	0	0	0	0	0	1	0	0	0	0	0	0	0	0	0	0	0	0	0	0	0	0	0	0	0	0
hsa-mir-103a-2_hsa-miR-103a-2-5p	165	159	133	80	69	50	78	51	120	100	95	78	92	48	92	249	100	170	128	85	64	119	96	102	77	127	62	213	88	67	27	40	106	72	42	119	123	179	208	132	106	56	59	167	93	133	142	88	114
hsa-mir-103a-2_hsa-miR-103a-3p	36033	41867	37588	25993	19856	15303	18107	11349	37421	23582	31714	32293	27436	16184	25961	63040	25793	35467	41678	28445	21375	26593	35193	23721	24930	48893	15707	45633	26760	21577	6262	12727	35517	21716	15150	38449	28783	43501	69369	35741	38299	12170	19683	37532	33584	45137	28252	31052	42409
hsa-mir-103b-2_hsa-miR-103b	36033	41867	37588	25993	19856	15303	18107	11349	37421	23582	31714	32293	27436	16184	25961	63040	25793	35467	41678	28445	21375	26593	35193	23721	24930	48893	15707	45633	26760	21577	6262	12727	35517	21716	15150	38449	28783	43501	69369	35741	38299	12170	19683	37532	33584	45137	28252	31052	42409
hsa-mir-8062_hsa-miR-8062	0	0	0	0	0	0	0	0	0	0	0	0	0	0	0	0	0	0	0	0	0	0	0	0	0	0	0	0	0	0	0	0	0	0	0	0	0	0	0	0	0	0	0	0	0	0	0	0	0
hsa-mir-6870_hsa-miR-6870-5p	0	0	0	0	0	0	0	0	0	0	0	0	0	0	0	0	0	0	0	0	0	0	0	0	0	0	0	0	0	0	0	0	0	0	0	0	0	0	0	0	0	0	0	0	0	0	0	0	0
hsa-mir-6870_hsa-miR-6870-3p	0	0	1	0	0	1	0	0	2	0	0	0	0	0	1	1	0	0	1	0	0	0	1	1	0	0	0	0	0	0	0	0	0	0	0	0	0	0	0	0	2	0	0	0	0	0	0	2	3
hsa-mir-3192_hsa-miR-3192-5p	0	0	0	0	0	2	1	0	1	0	0	1	1	1	2	0	1	0	5	0	0	1	1	1	2	0	1	1	1	0	0	0	0	1	0	5	1	2	0	2	0	1	0	2	0	0	0	2	0
hsa-mir-3192_hsa-miR-3192-3p	0	1	0	0	0	0	0	0	1	0	0	0	0	0	0	0	0	0	0	0	0	0	0	0	0	0	0	0	0	0	0	0	0	0	0	0	0	0	0	0	0	0	0	0	0	0	0	0	0
hsa-mir-663a_hsa-miR-663a	0	0	0	1	0	0	0	0	0	0	0	0	0	1	0	0	0	1	0	0	0	0	0	0	0	0	0	0	0	0	0	0	0	0	0	0	0	0	0	0	0	0	0	2	0	0	0	0	0
hsa-mir-3193_hsa-miR-3193	0	0	0	0	0	0	0	0	0	0	0	0	0	0	0	0	0	0	0	0	0	0	0	0	0	0	0	0	0	0	0	0	0	0	0	0	0	0	0	0	0	0	0	0	0	0	0	0	0
hsa-mir-1825_hsa-miR-1825	0	0	0	0	0	0	0	0	0	0	0	0	2	0	0	1	0	0	0	0	0	0	0	0	0	0	0	0	0	0	0	0	0	0	0	0	0	0	0	0	0	0	0	0	0	0	0	0	0
hsa-mir-4755_hsa-miR-4755-5p	1	0	2	0	1	0	0	0	1	0	1	2	0	0	0	1	0	2	2	0	0	0	2	1	1	0	1	1	0	2	0	0	0	1	0	0	1	0	4	0	1	1	1	0	0	0	1	0	0
hsa-mir-4755_hsa-miR-4755-3p	0	0	0	0	0	0	0	0	0	0	0	0	1	0	0	0	0	0	0	0	0	0	0	0	1	2	1	1	1	0	0	1	1	0	0	0	0	0	0	1	2	0	0	1	0	0	0	1	2
hsa-mir-644a_hsa-miR-644a	0	0	0	0	0	0	0	0	0	0	0	0	0	0	0	0	0	0	0	0	0	0	0	0	0	0	0	0	0	0	0	0	0	0	0	0	0	0	0	0	0	0	0	0	0	0	0	0	0
hsa-mir-499a_hsa-miR-499a-5p	71	51	76	44	38	12	45	19	36	29	28	29	33	17	21	84	19	29	53	30	33	46	32	27	31	32	28	100	36	44	15	4	38	32	32	37	51	77	70	49	60	21	22	69	59	31	90	31	33
hsa-mir-499a_hsa-miR-499a-3p	8	9	4	4	2	0	2	1	1	4	5	3	0	1	1	7	3	4	4	5	1	6	5	1	3	8	2	12	6	2	5	2	5	5	4	8	3	9	7	2	10	4	3	4	10	2	4	1	6
hsa-mir-499b_hsa-miR-499b-5p	8	9	4	4	2	0	2	1	1	4	5	3	0	1	1	7	3	4	4	5	1	6	5	1	3	8	2	12	6	2	5	2	5	5	4	7	3	9	7	2	10	4	3	4	10	2	4	1	6
hsa-mir-499b_hsa-miR-499b-3p	71	51	76	44	38	12	45	19	36	29	28	29	33	17	21	84	19	29	53	30	33	46	32	27	31	32	28	100	36	44	15	4	38	32	32	37	51	77	70	49	60	21	22	69	59	30	90	31	33
hsa-mir-1289-1_hsa-miR-1289	0	1	0	0	0	0	0	0	0	0	0	0	0	0	0	0	0	0	0	0	0	0	1	0	0	0	0	0	0	0	0	0	0	0	0	0	1	2	3	0	0	0	0	0	0	0	0	0	0
hsa-mir-548o-2_hsa-miR-548o-3p	9	6	9	5	7	2	12	3	5	4	6	5	3	2	4	3	4	8	6	6	8	4	7	12	4	10	4	23	9	5	1	2	7	8	4	4	10	13	10	9	7	2	8	9	13	11	19	3	11
hsa-mir-548o-2_hsa-miR-548o-5p	46	32	37	38	22	19	21	8	19	16	10	17	16	13	13	33	21	32	31	13	21	27	34	23	29	35	10	59	24	17	6	10	28	15	16	33	33	38	25	24	18	9	21	57	26	29	40	25	41
hsa-mir-6871_hsa-miR-6871-5p	0	0	1	0	0	0	0	0	0	0	2	0	0	2	0	0	0	0	2	1	0	0	0	0	0	0	0	0	0	2	0	0	0	0	0	1	0	1	0	0	0	0	0	0	0	0	0	3	0
hsa-mir-6871_hsa-miR-6871-3p	0	0	0	1	0	0	0	0	0	0	0	1	0	0	0	1	0	0	0	0	0	0	0	0	0	0	0	3	1	0	0	0	0	0	0	0	0	0	0	0	0	1	0	0	0	0	0	0	0
hsa-mir-3646_hsa-miR-3646	0	0	0	0	0	0	0	0	0	0	0	0	0	0	0	0	0	0	0	0	0	0	0	0	0	0	0	0	0	0	0	0	0	0	0	0	0	0	0	0	0	0	0	0	0	0	0	0	0
hsa-mir-6812_hsa-miR-6812-5p	0	0	0	1	0	0	0	0	1	0	0	0	0	0	0	0	0	0	0	1	0	0	0	0	1	0	0	0	0	0	1	0	1	0	0	1	0	0	0	0	0	0	1	1	0	0	0	0	0
hsa-mir-6812_hsa-miR-6812-3p	0	3	2	1	1	1	0	0	1	2	1	1	1	0	0	1	1	4	2	3	0	2	1	1	0	0	6	5	1	0	0	0	3	1	0	6	2	0	0	0	0	1	2	1	0	4	0	1	0
hsa-mir-3617_hsa-miR-3617-5p	13	22	7	15	5	5	14	3	10	4	27	25	7	2	2	16	4	16	20	1	10	8	10	10	5	16	8	19	2	0	0	1	10	4	5	11	7	13	3	1	8	1	4	2	6	10	3	2	5
hsa-mir-3617_hsa-miR-3617-3p	3	6	1	8	0	1	2	1	1	2	1	4	2	1	0	12	3	7	9	0	6	2	2	1	1	1	2	2	1	1	0	0	0	1	0	1	2	4	3	0	4	1	1	0	3	3	0	0	1
hsa-mir-3616_hsa-miR-3616-5p	0	0	0	0	0	0	0	0	0	0	0	0	0	0	0	0	0	0	0	0	0	0	0	0	0	0	0	0	0	0	0	0	0	0	0	0	0	0	0	0	0	0	0	0	0	0	0	0	0
hsa-mir-3616_hsa-miR-3616-3p	0	0	0	0	0	0	0	0	0	0	0	0	0	0	0	0	0	0	0	0	0	0	0	0	0	0	0	0	0	0	0	0	0	0	0	0	0	0	0	0	0	0	0	0	0	0	0	0	0
hsa-mir-645_hsa-miR-645	0	0	0	0	0	0	0	0	0	0	0	0	0	0	0	0	0	0	0	0	0	0	0	0	0	0	0	0	0	0	0	0	0	0	0	0	0	0	0	0	0	0	0	0	0	0	0	0	0
hsa-mir-1302-5_hsa-miR-1302	0	0	0	0	0	0	0	0	0	1	0	0	0	0	0	1	0	0	1	0	0	0	0	0	0	0	0	0	1	0	0	0	0	1	0	0	0	0	0	0	0	0	0	0	0	2	0	0	1
hsa-mir-3194_hsa-miR-3194-5p	48	45	119	54	21	29	45	36	54	45	47	109	68	25	37	145	33	49	32	16	26	46	54	40	34	79	18	242	40	65	31	33	14	17	9	29	38	85	53	29	23	41	49	89	98	21	94	46	45
hsa-mir-3194_hsa-miR-3194-3p	39	32	47	32	26	27	43	21	32	27	26	49	41	21	15	56	13	20	18	19	10	19	25	36	21	55	7	184	22	30	11	23	14	13	6	12	38	49	29	42	14	22	35	64	69	12	84	35	36
hsa-mir-4756_hsa-miR-4756-5p	0	0	0	0	0	0	0	0	0	0	0	0	0	0	0	0	0	0	0	0	0	0	0	0	0	0	0	0	0	0	0	0	0	0	0	0	0	0	0	0	0	0	0	0	0	0	0	0	0
hsa-mir-4756_hsa-miR-4756-3p	0	0	0	0	0	0	0	0	0	0	0	0	0	0	0	0	0	0	0	0	0	0	0	0	0	0	0	0	0	0	0	0	0	0	0	0	0	0	0	0	0	0	0	0	0	0	0	0	0
hsa-mir-4325_hsa-miR-4325	0	0	0	0	0	0	0	0	0	0	0	0	0	0	0	0	0	0	0	0	0	0	0	0	0	0	0	0	0	0	0	0	0	0	0	0	0	1	0	0	0	0	0	0	0	0	2	0	1
hsa-mir-4532_hsa-miR-4532	44	12	22	8	14	9	4	0	7	2	11	8	26	13	0	45	24	37	25	1	3	14	24	2	8	17	2	1	2	0	0	1	0	2	1	7	7	12	0	20	10	1	8	0	1	7	3	0	27
hsa-mir-296_hsa-miR-296-5p	24	36	27	11	16	16	25	20	1	2	4	4	0	1	1	5	15	32	38	52	9	23	23	19	32	18	9	39	28	25	8	1	12	13	11	9	45	26	19	25	28	10	21	30	46	12	39	14	45
hsa-mir-296_hsa-miR-296-3p	10	13	5	1	14	6	5	3	4	9	5	3	7	2	6	8	7	5	11	10	3	5	7	4	6	12	6	11	8	6	8	3	5	8	5	6	16	12	8	5	10	3	7	21	13	7	25	5	23
hsa-mir-298_hsa-miR-298	0	0	0	0	0	0	0	0	0	0	0	0	0	0	0	0	0	0	0	0	0	0	0	0	0	0	0	0	0	0	0	0	0	0	0	0	0	0	0	6	0	0	0	0	0	0	0	0	0
hsa-mir-646_hsa-miR-646	0	0	0	0	0	0	0	0	0	0	0	0	0	0	0	0	0	0	0	0	0	0	0	0	0	0	0	0	0	0	0	0	0	0	0	0	0	0	0	0	0	0	0	0	0	0	0	0	0
hsa-mir-4533_hsa-miR-4533	0	0	1	2	0	0	2	0	5	0	1	0	0	0	1	3	1	1	1	2	0	0	1	0	0	0	0	0	1	0	0	0	0	0	0	0	1	0	0	1	0	0	0	1	0	2	0	1	1
hsa-mir-548ag-2_hsa-miR-548ag	1	3	0	0	1	4	2	0	3	1	1	2	0	0	1	4	4	0	3	2	0	4	1	0	1	2	0	4	1	0	0	0	0	0	0	2	2	2	2	2	1	0	0	0	2	2	0	0	2
hsa-mir-1257_hsa-miR-1257	0	0	0	0	0	0	0	0	0	0	0	0	0	0	0	0	0	0	0	0	0	0	0	0	0	0	0	0	0	0	0	0	0	0	0	0	0	0	0	0	0	0	0	0	0	0	0	0	0
hsa-mir-3195_hsa-miR-3195	5	2	3	0	4	1	1	0	2	1	0	1	2	0	0	1	3	7	1	0	0	1	2	0	1	0	0	0	1	0	0	0	0	0	0	0	0	3	0	1	1	0	0	0	0	0	0	0	1
hsa-mir-4758_hsa-miR-4758-5p	0	0	0	0	0	0	0	0	0	0	0	0	0	0	0	0	0	0	0	0	0	0	0	0	0	0	0	0	0	0	0	0	0	0	0	0	0	0	0	0	0	1	0	0	0	0	0	0	0
hsa-mir-4758_hsa-miR-4758-3p	0	0	0	1	0	0	0	0	0	0	0	0	0	0	0	0	0	0	0	0	0	0	0	0	1	0	0	0	1	0	0	0	0	0	0	0	0	0	0	0	0	0	0	0	0	0	0	0	1
hsa-mir-1-1_hsa-miR-1	202	167	121	462	140	67	416	78	171	634	427	303	371	147	1224	733	197	835	331	323	145	625	169	270	320	901	591	461	227	141	7	161	497	455	177	277	318	302	612	107	40	295	147	94	102	300	81	37	146
hsa-mir-133a-2_hsa-miR-133a-3p	145	82	69	285	108	40	360	44	96	382	223	116	208	85	696	426	134	587	257	188	76	344	90	118	143	358	273	220	102	72	7	38	143	229	57	127	177	266	252	78	32	166	73	39	55	68	41	35	42
hsa-mir-133a-2_hsa-miR-133a-5p	3	0	0	3	2	0	2	0	0	3	2	3	4	3	9	5	2	7	5	2	0	4	1	1	1	16	6	4	2	1	0	0	8	2	0	4	2	2	9	2	0	3	0	0	0	0	0	0	0
hsa-mir-124-3_hsa-miR-124-5p	0	0	0	0	0	0	0	0	0	0	0	0	0	0	0	0	2	0	0	0	0	0	0	0	0	1	0	0	0	0	1	0	1	0	0	0	0	0	0	0	1	0	0	0	0	0	0	0	5
hsa-mir-124-3_hsa-miR-124-3p	1	1	0	2	12	0	0	5	0	2	1	0	1	2	3	2	221	4	3	40	8	7	20	1	2	102	4	6	3	2	12	9	139	6	6	3	6	229	23	24	178	1	2	39	13	205	4	43	435
hsa-mir-3196_hsa-miR-3196	7	3	2	1	6	0	1	0	9	4	6	1	3	2	2	6	4	9	4	3	2	1	6	1	4	5	1	5	4	1	0	3	2	4	2	4	1	9	7	5	4	2	2	3	1	2	0	0	3
hsa-mir-4326_hsa-miR-4326	17	40	19	19	27	13	21	18	40	30	0	0	12	0	0	30	14	24	34	0	0	43	0	11	1	16	8	66	44	12	8	20	0	17	3	25	12	33	35	30	16	5	0	50	14	0	27	19	21
hsa-mir-941-1_hsa-miR-941	40	21	31	29	12	10	12	7	37	25	13	20	10	11	4	52	21	34	18	11	9	22	38	18	12	12	18	29	22	8	6	2	6	2	2	17	12	27	6	20	37	2	12	23	26	6	23	16	26
hsa-mir-941-2_hsa-miR-941	41	21	26	20	11	10	12	10	32	20	7	23	11	8	16	37	18	41	14	11	12	18	34	22	16	8	8	28	25	13	6	1	9	7	0	11	14	33	11	14	33	0	8	27	15	8	18	23	23
hsa-mir-941-3_hsa-miR-941	44	13	21	16	18	6	11	6	26	31	20	16	18	7	11	34	16	34	15	10	11	22	37	23	17	12	7	36	19	11	4	4	8	4	0	7	13	29	3	9	33	1	11	35	20	7	23	13	14
hsa-mir-941-4_hsa-miR-941	37	22	32	20	17	9	12	11	33	29	13	18	14	15	13	41	24	32	17	12	11	21	33	22	13	12	17	41	16	18	2	1	8	4	4	6	11	32	5	10	33	2	13	33	15	10	18	15	26
hsa-mir-1914_hsa-miR-1914-5p	1	0	0	1	0	0	0	0	0	0	0	0	0	0	0	2	0	0	0	0	0	0	0	0	0	0	0	0	0	0	0	0	0	0	0	0	0	1	0	0	0	1	0	0	0	0	0	0	0
hsa-mir-1914_hsa-miR-1914-3p	2	1	2	0	0	0	0	0	0	0	0	1	0	2	1	4	0	0	0	0	0	1	0	1	0	0	0	0	0	0	0	0	1	0	0	0	0	0	0	0	0	0	1	0	0	1	0	0	0
hsa-mir-647_hsa-miR-647	0	0	0	0	0	0	0	0	0	0	0	0	0	0	0	0	0	0	0	0	0	0	0	0	0	0	0	0	0	0	0	0	0	0	0	0	0	0	0	0	0	0	0	0	0	0	0	0	0
hsa-mir-6813_hsa-miR-6813-5p	4	7	7	3	1	1	1	2	7	7	4	2	6	6	5	11	4	6	8	7	4	11	6	7	5	12	3	8	6	6	2	4	1	2	1	6	9	10	18	5	4	2	3	11	4	6	2	11	8
hsa-mir-6813_hsa-miR-6813-3p	0	0	0	0	0	0	0	0	0	0	0	0	0	0	0	0	0	0	0	0	0	0	0	0	0	0	0	0	0	0	0	0	0	0	0	0	0	0	0	0	0	0	0	0	0	0	0	0	0
hsa-mir-3648_hsa-miR-3648	0	0	2	0	1	0	0	0	0	0	0	0	0	0	0	0	0	0	0	0	0	1	2	0	0	0	0	0	0	0	0	0	0	0	0	0	0	0	0	0	0	0	0	0	0	0	0	0	0
hsa-mir-3687_hsa-miR-3687	3	0	2	0	0	1	0	0	2	0	0	0	1	1	1	7	2	3	3	4	1	1	1	3	3	4	0	2	2	0	0	2	5	0	1	0	0	1	1	4	0	0	0	1	0	3	0	1	2
hsa-mir-3156-3_hsa-miR-3156-5p	0	0	0	0	0	0	0	0	0	0	0	0	0	0	0	0	0	0	0	0	0	0	0	0	0	0	0	0	0	0	0	0	0	0	0	0	0	0	0	0	0	0	0	0	0	0	0	0	0
hsa-mir-3118-5_hsa-miR-3118	0	0	0	0	0	0	0	0	0	0	0	0	0	0	0	0	0	0	0	0	0	0	0	0	0	0	0	0	0	0	0	0	0	0	0	0	0	0	0	0	0	0	0	0	0	0	0	0	0
hsa-mir-8069_hsa-miR-8069	0	0	0	0	0	0	0	0	0	0	0	0	0	0	0	0	0	0	0	0	0	0	0	0	0	0	0	0	0	0	0	0	0	0	0	0	0	0	0	0	0	0	0	0	0	0	0	0	0
hsa-mir-99a_hsa-miR-99a-5p	401	531	639	200	357	133	156	109	101	147	342	214	109	87	198	864	184	139	377	287	87	144	139	79	124	356	46	393	258	177	83	114	158	133	75	130	188	154	169	156	263	47	139	395	375	349	368	182	334
hsa-mir-99a_hsa-miR-99a-3p	26	25	42	6	26	5	10	4	13	10	35	17	12	8	27	68	9	18	31	9	2	6	9	8	11	14	2	22	10	9	3	0	5	10	4	7	16	13	16	4	26	6	11	24	18	2	27	17	5
hsa-let-7c_hsa-let-7c-5p	511	487	638	318	323	257	200	186	458	226	512	395	365	178	318	1333	317	433	437	416	302	359	429	183	359	758	235	907	517	309	188	128	526	249	201	495	469	492	599	452	401	140	377	990	492	577	845	534	684
hsa-let-7c_hsa-let-7c-3p	0	0	1	0	0	0	0	0	0	0	1	0	0	1	0	2	2	0	1	0	0	0	0	1	0	0	1	1	0	0	0	0	0	0	0	0	0	1	0	0	1	2	0	1	0	0	3	1	0
hsa-mir-125b-2_hsa-miR-125b-5p	439	472	750	227	385	107	160	124	241	264	606	359	169	91	281	1120	207	292	434	150	77	130	134	102	141	283	156	297	171	171	55	22	98	90	51	201	300	329	124	140	353	68	116	281	562	189	416	213	214
hsa-mir-125b-2_hsa-miR-125b-2-3p	8	5	2	2	7	0	2	1	2	3	8	1	2	0	0	18	0	1	5	3	0	0	1	0	2	5	2	4	3	3	1	0	3	5	0	4	0	2	3	1	6	0	2	6	3	0	3	3	2
hsa-mir-548x_hsa-miR-548x-3p	0	0	0	0	0	0	0	0	0	0	0	0	0	0	0	0	0	0	0	0	0	0	0	0	0	0	0	1	0	0	0	0	0	0	0	0	0	0	0	0	0	0	0	0	0	0	0	0	0
hsa-mir-548x_hsa-miR-548x-5p	7	3	4	2	2	3	3	1	0	3	3	3	4	5	2	4	2	3	6	4	3	7	1	5	6	2	6	8	5	2	0	2	0	3	0	3	0	5	4	5	5	2	2	9	9	7	10	5	7
hsa-mir-6130_hsa-miR-6130	0	0	0	0	0	0	0	0	0	0	0	0	0	0	0	0	0	0	0	0	0	0	0	0	0	0	0	0	0	0	0	0	0	0	0	0	0	0	0	0	0	0	0	0	0	0	0	0	0
hsa-mir-155_hsa-miR-155-5p	4063	2427	3188	1919	2806	1501	1200	1770	1835	1751	2386	1780	1578	1661	1730	3807	2618	3148	2247	1244	1592	3036	2197	3220	2003	3164	709	8190	3268	2522	934	436	2159	1028	1017	1412	3430	4022	4489	2169	1804	818	1847	4653	3939	1702	9486	2972	4330
hsa-mir-155_hsa-miR-155-3p	8	7	12	9	9	8	2	9	9	2	7	4	2	3	1	11	10	6	8	5	9	16	11	11	10	14	5	29	16	6	5	6	10	4	3	2	13	19	25	6	13	4	16	20	13	27	54	16	20
hsa-mir-4759_hsa-miR-4759	0	0	0	0	0	0	0	0	0	0	0	0	0	0	0	0	0	0	0	0	0	0	0	0	0	0	0	0	0	0	0	0	0	0	0	0	0	0	0	0	0	0	0	0	0	0	0	0	0
hsa-mir-4327_hsa-miR-4327	0	0	0	0	0	0	0	0	0	0	0	0	0	0	0	0	0	0	0	0	0	0	0	0	0	0	0	0	0	0	0	0	0	0	0	0	0	0	0	0	0	0	0	0	0	0	0	0	0
hsa-mir-6501_hsa-miR-6501-5p	11	0	4	0	1	3	1	2	5	4	1	1	1	4	6	11	1	4	6	4	3	11	4	4	4	4	0	9	0	4	0	0	2	1	1	4	11	15	5	12	5	0	0	6	2	7	5	12	19
hsa-mir-6501_hsa-miR-6501-3p	3	1	1	3	4	0	1	2	6	2	2	3	1	3	0	2	1	3	7	1	2	0	0	1	4	7	2	5	2	0	0	2	1	0	0	7	5	6	0	5	3	1	3	3	4	3	5	13	4
hsa-mir-802_hsa-miR-802	0	0	0	0	0	0	0	0	0	0	0	0	0	0	0	0	0	0	0	0	0	0	0	0	0	0	0	0	0	0	0	0	0	0	0	1	0	0	0	0	0	0	0	0	0	0	0	0	0
hsa-mir-6508_hsa-miR-6508-5p	0	0	0	0	0	0	0	0	0	0	0	1	0	0	0	0	0	0	0	0	0	0	0	0	0	0	0	0	0	0	0	0	0	0	0	0	0	0	0	0	0	0	0	0	0	0	0	1	0
hsa-mir-6508_hsa-miR-6508-3p	0	0	0	0	0	0	0	0	1	0	0	0	0	0	0	0	0	0	0	0	0	0	0	0	1	0	0	0	0	0	0	0	0	0	0	0	0	0	0	0	0	0	0	0	0	0	0	0	0
hsa-mir-4760_hsa-miR-4760-5p	0	0	0	0	0	0	0	0	0	0	0	0	0	0	0	0	0	0	0	0	0	0	0	0	0	0	0	0	0	0	0	0	0	0	0	0	0	0	0	0	0	0	0	0	0	0	0	0	0
hsa-mir-4760_hsa-miR-4760-3p	0	0	0	0	0	0	0	0	0	0	0	0	0	0	0	0	0	0	0	0	0	0	0	0	0	0	0	0	0	0	0	0	0	0	0	0	0	0	0	0	0	0	0	0	0	0	0	0	0
hsa-mir-3197_hsa-miR-3197	0	0	0	0	0	0	0	0	0	0	0	0	0	0	0	0	0	0	0	0	0	0	0	0	0	0	0	0	0	0	0	0	0	0	0	0	0	0	0	0	0	0	0	0	0	0	0	0	0
hsa-mir-6814_hsa-miR-6814-5p	0	0	0	0	0	0	0	0	0	0	0	0	0	0	0	0	0	0	0	0	0	0	0	0	0	0	0	0	0	0	0	0	0	0	0	0	0	0	0	0	0	0	0	0	0	0	0	0	0
hsa-mir-6814_hsa-miR-6814-3p	0	0	0	0	0	0	0	0	0	0	0	0	0	0	0	0	0	0	0	0	0	0	0	0	0	0	0	0	0	0	0	0	0	0	0	0	0	0	0	0	0	0	0	0	0	0	0	0	0
hsa-mir-5692b_hsa-miR-5692b	0	0	0	0	0	0	0	0	0	0	0	0	0	0	0	0	0	0	0	0	0	0	0	0	0	0	0	0	0	0	0	0	0	0	0	0	0	0	0	0	0	0	0	0	0	0	0	0	0
hsa-mir-6070_hsa-miR-6070	0	0	0	0	0	0	0	0	0	0	0	0	0	0	0	0	0	0	0	0	0	0	0	0	0	0	0	0	0	0	0	0	0	0	0	0	0	0	0	0	0	0	0	0	0	0	0	0	0
hsa-mir-6815_hsa-miR-6815-5p	0	0	1	0	0	0	0	0	0	0	0	0	0	0	0	0	0	0	0	0	0	0	1	0	1	3	0	1	0	0	0	1	0	1	0	0	0	0	0	0	2	0	0	0	1	2	0	0	0
hsa-mir-6815_hsa-miR-6815-3p	0	0	0	1	0	0	0	0	0	0	0	2	0	0	0	0	1	1	0	0	0	0	0	0	0	2	0	0	0	0	0	0	0	0	0	0	0	0	0	0	1	0	0	0	0	0	0	0	0
hsa-mir-3198-1_hsa-miR-3198	3	1	2	3	2	2	7	3	8	7	4	5	2	2	1	3	3	5	7	4	0	1	0	3	7	4	1	3	4	4	1	5	4	9	1	7	1	7	5	11	2	4	3	11	2	5	7	8	5
hsa-mir-648_hsa-miR-648	0	0	0	0	0	0	0	0	0	0	0	0	0	0	0	0	0	0	0	0	0	0	0	0	0	0	0	0	0	0	0	0	0	0	0	0	0	0	0	0	0	0	0	0	0	0	0	0	0
hsa-mir-4761_hsa-miR-4761-5p	0	0	0	0	0	0	0	1	4	0	3	0	0	0	0	0	0	0	1	0	0	1	1	0	2	0	0	0	0	0	0	0	0	1	0	0	0	0	1	0	0	0	0	0	0	1	0	0	0
hsa-mir-4761_hsa-miR-4761-3p	0	1	0	0	0	0	0	0	2	1	0	0	0	0	0	0	0	0	0	0	0	1	0	2	0	0	0	0	0	0	3	0	1	0	0	0	0	0	0	0	1	0	0	0	0	0	0	1	0
hsa-mir-185_hsa-miR-185-5p	15859	18509	15743	11755	8209	7756	8701	4769	16407	10595	15828	19683	12658	5701	12101	32599	12038	17301	19647	12172	9868	14399	14378	10933	11611	20752	7860	20376	12026	8713	1836	6652	15361	11548	6934	18435	12714	17448	31726	15815	18834	6553	9072	12642	12533	22309	9289	9329	21479
hsa-mir-185_hsa-miR-185-3p	55	65	65	41	34	41	40	17	51	25	43	80	49	25	42	86	63	81	94	76	39	61	62	39	67	117	29	60	58	28	5	33	77	65	27	79	53	98	91	44	54	26	37	34	27	83	15	14	48
hsa-mir-3618_hsa-miR-3618	0	0	1	1	0	0	0	0	0	0	0	1	0	1	0	0	0	0	0	0	0	0	0	0	0	0	0	0	2	0	0	0	0	0	0	0	0	0	0	0	0	0	0	0	0	0	0	0	0
hsa-mir-1306_hsa-miR-1306-3p	13	15	14	11	5	11	5	3	8	10	11	9	9	5	4	17	3	9	16	6	11	11	11	7	10	13	3	17	7	4	1	4	10	6	2	13	5	16	11	13	12	3	6	10	10	16	11	7	13
hsa-mir-1306_hsa-miR-1306-5p	160	179	143	142	88	77	135	71	158	122	102	186	76	73	132	181	115	181	190	149	106	174	124	175	182	213	126	158	161	39	25	18	154	113	59	216	135	321	411	153	107	53	102	49	93	189	61	142	133
hsa-mir-6816_hsa-miR-6816-5p	1	0	0	0	0	0	0	0	1	0	0	2	0	0	0	1	0	0	0	1	0	0	0	0	0	0	0	1	0	1	0	0	0	0	0	0	0	0	0	1	0	0	0	0	0	0	0	0	0
hsa-mir-6816_hsa-miR-6816-3p	0	0	0	0	0	1	2	0	1	0	1	0	0	3	0	0	1	1	0	0	0	1	0	0	2	0	0	0	0	1	0	0	1	0	0	0	1	0	1	0	0	0	0	0	0	0	0	0	0
hsa-mir-1286_hsa-miR-1286	0	0	0	0	0	0	0	1	0	0	0	1	3	0	0	0	0	0	0	0	0	0	0	0	0	0	0	1	0	0	0	0	0	0	0	0	0	0	0	0	0	0	0	0	0	0	1	1	0
hsa-mir-649_hsa-miR-649	0	0	0	0	0	0	0	0	0	0	0	0	0	0	0	0	0	0	0	0	0	0	0	0	0	0	0	0	0	0	0	0	0	0	0	0	0	0	0	0	0	0	0	0	0	0	0	0	0
hsa-mir-301b_hsa-miR-301b	122	213	181	126	97	86	88	51	164	141	145	152	138	54	81	239	116	192	146	123	66	142	150	117	102	216	88	253	134	130	36	102	127	140	73	183	148	183	313	211	177	49	83	180	162	251	102	180	219
hsa-mir-130b_hsa-miR-130b-5p	508	782	552	393	338	231	271	214	583	456	600	550	404	346	391	803	421	575	639	446	305	555	512	646	632	879	250	885	641	337	92	179	557	404	211	928	561	666	1029	491	409	227	243	623	417	944	419	622	635
hsa-mir-130b_hsa-miR-130b-3p	377	478	473	326	306	173	233	169	488	319	468	458	257	246	251	699	321	597	491	191	228	349	418	393	376	606	181	703	420	343	72	241	369	397	216	531	448	837	633	504	552	138	242	457	427	450	257	459	510
hsa-mir-650_hsa-miR-650	0	0	0	0	0	0	0	0	0	0	1	0	0	0	0	0	0	0	0	0	0	0	0	0	0	0	0	0	0	0	0	0	0	0	0	0	0	0	3	0	0	0	0	0	0	0	0	0	0
hsa-mir-5571_hsa-miR-5571-5p	0	0	1	0	0	0	0	0	0	0	0	0	0	1	0	0	0	0	0	0	0	0	0	0	0	0	0	2	0	0	0	0	0	0	0	0	1	0	0	0	0	0	0	0	0	0	1	0	0
hsa-mir-5571_hsa-miR-5571-3p	0	0	0	0	0	0	0	0	0	0	0	0	0	0	0	0	0	0	0	0	0	0	0	0	0	0	0	0	0	0	0	0	0	0	0	0	1	0	0	0	0	0	0	0	0	0	0	0	0
hsa-mir-6817_hsa-miR-6817-5p	0	0	0	0	0	0	1	0	0	0	0	0	0	0	0	0	0	0	0	2	0	0	0	0	0	0	0	0	0	0	0	0	0	0	0	0	0	0	0	0	0	0	0	0	0	0	0	0	1
hsa-mir-6817_hsa-miR-6817-3p	0	3	0	0	0	0	1	0	0	1	2	2	1	0	1	0	1	1	1	0	0	2	0	0	0	0	0	3	1	2	0	0	2	0	0	2	1	2	0	0	1	1	2	1	0	2	0	3	0
hsa-mir-548j_hsa-miR-548j-5p	29	11	63	14	19	25	24	5	16	11	22	27	39	7	19	36	26	80	33	16	21	32	15	21	53	40	34	53	35	10	7	26	39	87	18	58	23	43	111	45	5	20	20	10	12	44	33	3	18
hsa-mir-548j_hsa-miR-548j-3p	9	9	19	4	10	4	1	1	6	6	1	5	5	0	2	8	4	20	10	4	3	2	2	9	13	12	2	53	11	4	1	2	7	17	1	3	15	4	16	10	4	3	5	4	4	14	9	3	4
hsa-mir-3199-1_hsa-miR-3199	1	1	0	1	0	0	0	0	0	0	0	0	1	0	0	0	1	1	1	0	1	1	0	0	0	2	0	0	0	1	1	0	0	0	0	0	2	0	0	0	0	0	2	2	0	0	2	2	0
hsa-mir-3199-2_hsa-miR-3199	1	0	0	1	1	0	1	0	1	1	1	0	2	0	2	0	2	0	0	2	0	0	2	1	0	1	0	0	0	0	1	0	0	0	0	0	1	1	1	0	0	0	1	2	0	0	5	1	4
hsa-mir-5739_hsa-miR-5739	0	0	0	0	0	0	0	0	0	0	0	0	0	0	0	0	0	0	0	0	0	0	0	0	0	0	0	0	0	0	0	0	0	0	0	0	0	0	0	0	0	0	0	0	0	0	0	0	0
hsa-mir-3653_hsa-miR-3653	7	3	1	3	0	2	3	3	3	2	2	3	3	2	1	6	3	16	7	1	1	6	4	4	7	5	4	2	7	1	1	1	3	1	3	4	7	5	6	10	2	2	6	5	0	1	6	4	18
hsa-mir-6818_hsa-miR-6818-5p	0	1	2	0	2	1	1	1	1	0	1	1	1	1	1	5	3	1	2	0	2	0	3	0	1	0	2	4	4	2	0	0	2	4	1	5	0	3	3	1	0	0	1	4	5	0	2	4	2
hsa-mir-6818_hsa-miR-6818-3p	3	4	3	0	1	0	2	0	3	2	6	4	3	0	3	2	0	1	0	0	1	4	0	4	1	5	4	5	4	4	0	0	5	4	0	3	6	4	2	4	4	1	1	3	2	2	6	3	3
hsa-mir-3200_hsa-miR-3200-5p	0	1	0	0	0	0	0	0	0	0	0	1	0	0	0	0	0	0	2	0	0	0	0	0	0	1	0	0	0	2	0	0	0	0	0	0	0	1	0	0	1	0	0	0	0	0	0	0	0
hsa-mir-3200_hsa-miR-3200-3p	2	2	0	0	0	0	0	1	1	2	1	0	1	3	1	0	1	1	2	0	0	0	0	2	0	2	0	6	0	1	1	0	0	0	0	0	2	2	3	2	4	0	0	2	1	1	0	0	0
hsa-mir-3928_hsa-miR-3928-3p	20	12	11	8	12	3	8	1	12	8	14	6	9	4	7	23	5	18	10	20	6	6	8	13	15	18	13	11	9	2	7	3	12	8	5	22	8	19	18	13	11	5	6	12	7	10	9	7	15
hsa-mir-3928_hsa-miR-3928-5p	0	1	0	0	0	0	0	0	0	0	0	0	0	0	0	0	0	1	0	0	0	0	0	0	0	0	0	0	0	0	1	0	0	0	0	0	0	0	1	2	1	0	0	0	1	0	0	0	0
hsa-mir-7109_hsa-miR-7109-5p	0	4	4	3	5	1	2	1	3	3	2	2	0	1	2	3	3	2	4	1	2	2	0	1	5	1	4	0	0	1	0	0	1	3	2	2	1	6	5	2	4	0	0	0	3	3	0	1	3
hsa-mir-7109_hsa-miR-7109-3p	0	1	0	0	4	3	0	1	1	4	1	7	1	2	0	2	0	6	2	3	1	1	3	2	0	1	0	2	2	0	0	0	3	1	3	2	1	6	0	2	0	0	1	2	1	3	0	0	1
hsa-mir-4764_hsa-miR-4764-5p	0	0	0	0	0	0	0	0	0	0	0	0	0	0	0	0	0	0	0	0	0	0	0	0	0	0	0	0	0	0	0	0	0	0	0	0	0	0	0	0	0	0	0	0	0	0	0	0	0
hsa-mir-4764_hsa-miR-4764-3p	0	0	0	0	0	0	0	0	0	0	0	0	0	0	0	0	0	0	0	0	0	0	0	0	0	0	0	0	0	0	0	0	0	0	0	0	0	0	0	0	0	0	0	0	0	0	0	0	0
hsa-mir-3909_hsa-miR-3909	36	28	35	22	21	6	16	10	22	24	24	24	15	24	13	43	27	31	25	45	22	34	50	18	24	59	12	47	33	29	12	4	21	15	7	27	32	56	61	35	87	9	12	80	57	20	39	80	18
hsa-mir-6069_hsa-miR-6069	0	0	0	0	0	0	0	0	0	0	0	0	1	0	0	0	0	0	0	0	0	0	0	0	0	0	0	0	0	0	0	0	0	0	0	0	0	0	0	0	0	0	0	0	0	0	0	0	0
hsa-mir-6819_hsa-miR-6819-5p	0	0	0	0	0	0	0	0	0	0	0	0	0	0	0	0	0	1	0	0	0	0	0	0	0	0	0	0	0	0	0	0	1	0	0	0	0	0	0	1	0	0	0	0	0	0	0	0	0
hsa-mir-6819_hsa-miR-6819-3p	1	1	0	1	3	1	0	0	2	0	0	0	0	0	0	3	0	3	2	0	0	1	1	0	0	3	0	0	0	0	0	0	0	0	0	1	0	0	0	3	0	1	0	0	0	7	0	0	2
hsa-mir-658_hsa-miR-658	0	2	0	0	0	0	0	0	0	0	0	0	0	0	0	0	0	0	0	0	0	0	0	0	0	0	0	0	0	0	0	0	0	0	0	0	1	0	0	0	0	0	0	0	0	0	0	0	0
hsa-mir-659_hsa-miR-659-3p	0	0	0	0	0	0	0	2	0	0	0	0	0	0	0	0	0	1	1	0	0	0	0	0	0	0	0	0	1	1	0	0	0	0	0	0	0	1	0	1	0	0	0	0	1	0	0	1	0
hsa-mir-659_hsa-miR-659-5p	0	0	0	0	2	2	0	0	4	0	1	0	0	1	0	1	3	0	0	2	0	0	0	0	2	0	0	1	0	1	3	0	2	0	0	1	1	0	0	0	2	0	0	0	0	0	1	5	1
hsa-mir-6820_hsa-miR-6820-5p	2	1	0	1	0	1	0	2	1	0	2	0	2	0	1	2	2	2	1	0	0	2	1	2	1	0	0	1	0	0	1	0	1	0	0	4	1	1	4	1	0	0	0	1	0	1	0	1	2
hsa-mir-6820_hsa-miR-6820-3p	7	2	5	2	3	5	0	3	8	2	4	3	2	1	5	6	4	6	8	1	1	7	3	3	3	5	5	7	4	5	1	1	4	2	1	4	6	5	5	3	2	1	1	5	5	1	3	2	7
hsa-mir-4534_hsa-miR-4534	0	0	0	0	0	0	0	0	0	0	0	0	0	0	0	0	0	0	0	0	0	0	0	0	0	0	0	0	0	0	0	0	0	0	0	0	0	0	0	0	0	0	0	0	0	0	0	0	0
hsa-mir-4766_hsa-miR-4766-5p	1	1	0	0	1	0	1	1	1	0	0	0	0	0	0	2	1	0	2	0	0	1	0	0	0	0	1	1	1	1	0	0	0	1	0	0	3	0	3	0	0	0	0	0	2	0	0	0	0
hsa-mir-4766_hsa-miR-4766-3p	3	2	1	2	3	3	2	1	7	4	4	2	3	0	2	4	4	0	4	5	2	3	1	3	2	3	0	5	0	0	0	0	2	2	3	1	2	5	5	7	3	0	0	2	3	4	3	3	1
hsa-mir-1281_hsa-miR-1281	0	0	0	0	0	0	0	0	0	0	0	0	0	0	0	0	0	1	0	0	0	0	0	0	0	1	0	0	0	0	0	0	0	0	0	0	1	2	0	1	0	0	0	0	0	2	0	0	1
hsa-mir-6889_hsa-miR-6889-5p	0	0	0	1	0	1	1	0	0	0	0	0	0	0	0	0	0	0	0	1	0	1	0	0	0	0	0	1	1	0	0	0	0	0	0	0	0	0	0	0	0	0	0	0	1	0	1	0	0
hsa-mir-6889_hsa-miR-6889-3p	1	1	2	0	0	1	0	1	1	2	1	2	1	2	0	1	1	3	1	2	1	4	0	0	2	3	0	0	0	1	0	0	2	0	1	1	0	3	3	1	3	1	0	1	0	2	0	2	1
hsa-mir-33a_hsa-miR-33a-5p	4601	4137	3298	2723	1899	1829	2510	1236	4157	2486	3525	3162	2734	1426	2430	5042	2272	4202	4629	3137	2098	3836	3304	2884	3505	5782	2524	7059	3420	2589	768	2109	3225	2720	1909	4915	4673	5675	5444	3186	3265	2525	3172	5010	4506	5777	5104	2714	3799
hsa-mir-33a_hsa-miR-33a-3p	658	577	554	443	296	274	277	234	623	357	527	527	366	259	420	748	406	634	664	351	323	473	465	396	441	635	237	1050	411	472	125	221	415	266	237	631	545	661	836	474	646	285	422	879	743	756	872	696	679
hsa-mir-378i_hsa-miR-378i	63	53	87	43	56	32	23	31	76	48	56	51	53	58	43	59	54	89	64	56	54	55	71	57	60	84	11	181	54	49	18	21	46	27	31	48	96	63	77	51	49	9	50	194	90	78	78	69	118
hsa-mir-1249_hsa-miR-1249	74	69	53	56	26	33	44	28	31	20	6	18	8	15	19	26	58	120	91	91	42	64	67	52	64	75	55	94	70	52	12	3	90	38	14	38	93	92	128	102	48	8	63	94	75	45	62	65	49
hsa-mir-4762_hsa-miR-4762-5p	2	3	1	2	0	0	0	1	2	0	0	2	0	0	1	2	0	1	3	2	0	3	3	0	1	3	0	1	1	0	0	0	0	0	0	5	0	2	7	0	0	3	0	2	2	3	1	1	4
hsa-mir-4762_hsa-miR-4762-3p	0	2	0	0	0	0	0	0	0	0	0	0	0	0	0	0	0	0	0	0	0	1	0	2	0	0	0	0	0	0	0	0	0	2	0	0	0	0	0	4	0	0	0	0	0	0	0	0	0
hsa-mir-3619_hsa-miR-3619-5p	2	0	0	0	0	2	2	0	10	2	2	2	1	1	0	5	3	2	1	2	3	5	1	0	2	1	0	1	0	2	0	3	1	2	0	1	2	4	3	2	2	0	1	1	1	3	2	0	1
hsa-mir-3619_hsa-miR-3619-3p	0	4	0	0	0	0	0	0	0	0	0	0	0	0	0	2	1	0	0	0	0	0	0	0	0	0	0	0	1	1	0	0	1	1	0	0	0	1	0	0	0	0	0	0	0	0	0	0	0
hsa-let-7a-3_hsa-let-7a-5p	28123	26012	30306	16638	16355	11315	11669	10959	26430	13717	25256	22883	20258	11124	12430	36145	17707	25527	24678	20353	17949	21281	30777	16179	21553	44837	12667	52943	26259	22099	9563	8342	29608	14953	14667	27957	24927	31069	44049	32461	27070	8340	20320	52201	31461	31824	46022	32826	45654
hsa-let-7a-3_hsa-let-7a-3p	388	386	387	259	234	125	139	146	372	230	313	269	214	166	196	427	231	272	306	244	267	306	321	250	277	449	143	609	239	348	133	99	265	160	159	331	350	443	518	392	315	83	194	650	413	258	693	467	464
hsa-mir-4763_hsa-miR-4763-5p	0	0	1	0	0	0	0	0	0	0	0	0	0	0	0	0	0	0	0	0	0	0	0	0	0	0	0	0	0	0	0	0	0	0	0	0	0	0	0	0	0	0	0	0	0	0	0	0	1
hsa-mir-4763_hsa-miR-4763-3p	0	0	0	0	0	0	0	0	0	0	1	0	0	0	0	1	0	0	0	0	0	1	0	0	0	0	0	1	0	0	0	0	0	0	0	0	0	0	0	0	0	0	0	0	0	0	0	0	0
hsa-let-7b_hsa-let-7b-5p	16929	16147	19709	9101	11501	7293	6215	7188	16239	7898	14583	13975	12505	7329	8360	23094	11712	15686	14528	16699	13225	14860	24883	10881	15506	28820	9696	29274	17308	14259	6735	6072	16510	9824	10220	19623	15954	21361	26745	23889	19976	6285	14121	36621	21736	17767	25713	25251	29433
hsa-let-7b_hsa-let-7b-3p	164	164	188	172	141	75	75	71	183	109	127	178	84	91	156	148	119	118	149	143	178	201	204	177	191	256	120	385	162	152	77	36	147	107	123	175	206	249	213	243	176	53	138	393	253	170	272	369	281
hsa-mir-3201_hsa-miR-3201	0	0	0	0	0	0	0	0	0	0	0	0	0	0	0	0	0	0	0	0	0	0	0	0	0	0	0	0	0	0	0	0	0	0	0	0	0	0	0	0	0	0	0	0	0	0	0	0	0
hsa-mir-4535_hsa-miR-4535	0	0	0	0	0	0	0	0	0	0	0	0	0	0	0	0	0	0	0	0	0	0	0	0	0	0	0	0	0	0	0	0	0	0	0	0	0	0	0	0	0	0	0	0	0	0	0	0	0
hsa-mir-3667_hsa-miR-3667-5p	8	27	23	21	37	5	13	16	44	20	27	23	20	3	6	35	25	45	40	20	4	41	22	21	19	66	16	71	15	33	12	13	2	23	15	5	7	9	38	40	7	3	19	15	45	53	15	18	11
hsa-mir-3667_hsa-miR-3667-3p	14	56	58	53	87	7	31	40	57	45	53	53	33	2	10	93	49	78	84	48	15	82	43	55	57	164	23	112	64	43	34	5	19	55	13	12	16	20	60	68	14	5	59	9	71	26	12	69	10
hsa-mir-6821_hsa-miR-6821-5p	0	0	0	0	0	0	0	0	0	0	0	0	0	0	0	0	0	0	0	0	0	0	0	0	0	0	0	0	0	0	0	0	0	0	0	0	0	0	0	0	0	0	1	0	0	0	0	1	0
hsa-mir-6821_hsa-miR-6821-3p	0	0	0	1	0	0	0	0	0	0	0	0	0	1	0	1	0	0	1	0	0	0	0	0	0	0	0	0	2	0	0	0	0	0	0	0	0	1	0	0	0	0	0	1	0	0	0	0	1
hsa-mir-4790_hsa-miR-4790-5p	0	0	0	0	0	0	0	0	0	0	0	0	0	0	0	0	0	0	0	0	0	0	0	0	0	0	0	0	0	0	0	0	0	0	0	0	0	0	0	0	0	0	0	0	0	0	0	0	0
hsa-mir-4790_hsa-miR-4790-3p	0	0	0	0	0	0	0	0	0	0	0	0	0	0	0	0	0	0	0	0	0	0	0	0	0	0	0	0	0	0	0	0	0	0	0	0	0	0	0	0	0	0	0	0	0	0	0	0	0
hsa-mir-378b_hsa-miR-378b	0	0	0	0	0	0	0	0	0	1	0	0	0	0	0	0	0	0	1	1	0	1	0	0	0	0	0	0	0	0	0	0	0	0	0	0	0	0	3	0	0	0	0	0	0	0	0	1	0
hsa-mir-885_hsa-miR-885-5p	3	2	4	4	2	5	0	0	3	4	3	1	3	1	3	5	4	6	0	6	3	4	13	8	7	12	1	19	10	3	0	1	8	4	0	11	4	2	4	11	6	3	6	9	7	9	7	15	5
hsa-mir-885_hsa-miR-885-3p	0	1	0	0	0	2	0	0	0	0	0	0	0	0	0	2	0	0	0	0	0	1	2	0	1	0	0	1	2	0	2	0	0	0	1	0	0	0	0	1	0	0	1	0	0	0	2	0	0
hsa-mir-4270_hsa-miR-4270	0	0	0	0	0	0	0	0	0	0	0	0	0	0	0	0	0	1	0	0	0	0	0	0	0	0	0	0	0	0	0	0	0	0	0	0	0	0	0	0	0	0	0	0	0	0	0	0	0
hsa-mir-3134_hsa-miR-3134	0	2	0	1	0	0	1	0	0	1	0	0	0	0	0	1	1	0	1	0	2	0	0	1	0	0	0	1	2	3	0	0	0	0	0	0	5	0	4	1	0	1	0	2	0	3	0	2	0
hsa-mir-563_hsa-miR-563	0	0	0	0	0	0	0	0	0	0	0	0	0	0	0	0	0	0	0	0	0	0	0	0	0	0	0	0	0	0	0	0	0	0	0	0	0	0	0	0	0	0	0	0	0	0	0	0	0
hsa-mir-3714_hsa-miR-3714	0	1	0	0	0	0	0	0	0	0	0	0	0	0	0	0	0	0	0	0	0	0	0	0	0	0	0	0	0	0	0	0	0	0	0	0	0	0	0	0	0	0	0	0	0	0	0	0	0
hsa-mir-4791_hsa-miR-4791	15	5	7	7	3	8	4	5	7	0	5	3	7	4	4	16	7	13	10	13	4	6	11	9	15	26	12	40	13	17	5	1	13	3	6	6	15	21	20	14	13	4	14	41	24	12	41	20	39
hsa-mir-3135a_hsa-miR-3135a	0	0	0	0	0	0	0	0	0	0	0	0	0	0	0	0	0	0	0	0	0	0	0	0	0	0	0	0	0	0	0	0	0	0	0	0	0	0	0	0	0	0	0	0	0	0	0	0	0
hsa-mir-4792_hsa-miR-4792	17	5	9	8	17	5	3	0	21	4	9	3	21	12	1	20	15	20	31	2	5	6	11	11	8	2	0	2	3	1	0	1	2	0	2	17	6	14	0	5	3	2	2	1	1	1	0	0	6
hsa-mir-4442_hsa-miR-4442	0	0	0	0	0	0	0	0	0	0	0	0	0	0	0	0	0	0	0	0	0	0	0	0	0	2	0	2	0	0	0	0	1	0	0	0	0	0	0	0	0	0	0	0	0	0	0	0	0
hsa-mir-466_hsa-miR-466	0	0	1	0	0	0	0	0	0	2	0	0	0	0	0	0	0	1	0	0	0	0	1	0	1	1	0	1	0	0	0	0	2	0	2	1	0	2	2	0	0	0	0	0	0	3	0	0	6
hsa-mir-548ay_hsa-miR-548ay-5p	17	29	22	13	11	2	10	5	6	4	6	11	15	4	3	10	12	20	26	20	9	18	9	20	16	25	9	28	19	15	4	7	29	11	7	19	16	13	23	17	26	4	13	25	12	17	29	7	39
hsa-mir-548ay_hsa-miR-548ay-3p	9	4	4	1	6	2	1	0	4	1	3	2	1	2	6	4	0	3	5	2	8	2	0	2	2	6	2	13	2	1	1	2	2	0	1	8	6	4	4	9	8	6	1	3	6	4	6	4	9
hsa-mir-128-2_hsa-miR-128-3p	1953	1922	1771	1217	1035	667	1020	651	1676	1103	1686	1537	891	643	1139	2759	1339	2165	2282	1154	1028	1362	1421	1150	1330	2650	852	2556	1112	1396	339	381	1461	991	642	1466	1507	2416	3205	1775	1811	543	957	2004	2095	1452	2047	1701	1919
hsa-mir-128-2_hsa-miR-128-2-5p	0	0	0	0	0	0	0	0	0	0	0	0	0	0	0	0	0	0	0	0	0	0	0	0	0	0	0	0	0	0	0	0	0	0	0	0	0	0	0	0	0	0	0	0	0	0	0	0	0
hsa-mir-26a-1_hsa-miR-26a-5p	113107	115613	116705	85064	61561	41512	53611	34930	86162	67023	99729	91022	61239	35485	61769	140117	75801	107243	114395	56577	39495	72732	67906	64845	67352	104842	48378	138082	75391	44664	18374	17991	84085	56294	32330	95840	77116	104542	107544	57937	61049	32671	59543	102746	80560	90717	130045	46263	129631
hsa-mir-26a-1_hsa-miR-26a-1-3p	38	26	51	33	19	20	21	8	43	23	33	44	26	12	32	59	29	38	40	18	15	20	21	19	21	36	10	19	19	12	1	2	24	26	12	36	17	40	29	24	13	27	15	14	6	29	4	5	29
hsa-mir-6822_hsa-miR-6822-5p	0	0	1	0	0	0	0	0	0	0	1	0	0	0	0	0	0	0	0	1	0	0	0	0	0	0	0	0	0	0	0	0	0	0	0	0	0	0	0	0	0	0	0	0	1	0	0	0	0
hsa-mir-6822_hsa-miR-6822-3p	0	0	0	0	0	0	0	0	0	0	0	0	0	0	0	0	0	0	0	0	0	0	0	0	0	0	0	0	0	0	0	0	0	0	0	0	0	0	0	0	0	0	0	0	0	0	0	0	0
hsa-mir-138-1_hsa-miR-138-5p	43	25	60	19	35	20	10	28	16	12	34	34	38	37	8	28	72	124	53	29	10	19	17	23	11	23	7	46	46	15	7	14	31	15	7	11	35	11	46	10	21	14	13	73	39	18	51	21	19
hsa-mir-138-1_hsa-miR-138-1-3p	0	0	2	0	0	1	0	0	0	0	1	0	1	3	1	0	3	3	0	0	0	0	0	0	0	0	0	2	2	3	0	1	1	0	0	0	0	0	0	0	0	0	0	1	0	0	0	1	0
hsa-mir-564_hsa-miR-564	0	0	0	0	0	0	0	0	0	0	0	0	0	0	0	0	0	0	0	0	0	0	0	0	0	0	0	0	0	0	0	0	0	0	0	0	0	0	0	0	0	0	0	0	0	0	0	0	0
hsa-mir-1226_hsa-miR-1226-5p	0	0	0	0	0	0	1	0	1	0	1	0	0	0	0	3	1	2	0	0	0	0	0	0	1	0	1	0	1	0	0	0	0	0	0	1	0	0	1	0	1	0	0	0	0	1	1	2	2
hsa-mir-1226_hsa-miR-1226-3p	69	100	74	61	28	27	45	28	98	54	68	81	41	28	56	115	52	71	71	69	32	63	67	72	54	111	15	50	58	15	8	12	46	44	29	86	52	90	118	61	51	19	30	25	37	85	11	41	81
hsa-mir-4443_hsa-miR-4443	41	14	47	20	28	8	2	16	40	15	13	9	29	15	17	150	23	45	26	11	12	22	137	21	9	11	10	53	21	30	12	8	16	5	13	8	35	77	13	19	254	6	2	136	35	19	29	10	25
hsa-mir-2115_hsa-miR-2115-5p	3	1	5	1	7	0	3	0	7	1	0	1	1	4	2	0	1	2	11	10	3	2	6	2	0	4	37	1	3	2	1	1	12	7	0	7	8	8	11	8	19	0	1	11	3	3	3	11	3
hsa-mir-2115_hsa-miR-2115-3p	1	0	2	2	2	0	2	1	0	0	0	0	1	1	3	1	3	0	3	4	1	1	1	1	0	0	5	2	1	3	0	1	9	3	0	1	3	1	4	1	8	2	0	3	3	6	0	0	5
hsa-mir-6823_hsa-miR-6823-5p	0	0	1	0	0	0	0	0	0	0	0	1	0	0	0	1	0	0	1	1	0	1	0	0	0	0	0	1	1	0	0	0	0	0	0	0	0	0	0	0	0	0	0	0	0	0	0	0	0
hsa-mir-6823_hsa-miR-6823-3p	0	1	0	0	0	0	1	0	0	0	0	0	0	0	0	0	0	0	0	0	0	0	0	1	0	0	0	0	0	0	0	0	0	0	0	0	1	0	0	0	0	0	0	0	0	0	0	0	0
hsa-mir-711_hsa-miR-711	0	0	0	0	0	0	0	0	0	0	0	0	0	0	0	0	0	0	0	0	0	0	0	0	0	0	0	0	0	0	0	0	0	0	0	0	0	0	0	0	0	0	0	0	0	0	0	0	0
hsa-mir-6824_hsa-miR-6824-5p	0	1	0	0	0	0	0	0	0	0	1	0	0	0	0	0	0	2	0	0	0	0	0	0	0	0	0	0	0	0	0	0	0	0	0	0	1	0	0	0	1	0	0	0	0	0	0	0	0
hsa-mir-6824_hsa-miR-6824-3p	5	1	5	1	1	1	0	0	3	1	2	4	1	3	2	4	1	2	2	3	1	3	3	1	3	5	1	3	6	0	0	0	1	3	1	4	0	5	0	3	0	1	0	3	3	4	4	3	6
hsa-mir-4793_hsa-miR-4793-5p	0	0	0	0	0	0	0	0	0	0	0	0	0	0	0	1	0	0	0	0	0	0	0	0	0	0	0	0	0	0	0	0	0	0	0	1	0	0	0	0	0	0	0	0	0	0	0	0	0
hsa-mir-4793_hsa-miR-4793-3p	0	0	0	0	0	0	0	0	0	0	1	0	0	0	0	0	0	0	0	0	0	0	0	0	0	0	0	0	0	0	0	0	0	0	0	0	0	0	0	0	1	0	0	0	0	0	0	0	0
hsa-mir-425_hsa-miR-425-5p	8935	10744	8540	6676	4620	3917	4336	2852	9445	5665	8884	7754	7539	3633	6035	16153	6387	8975	10176	6101	3974	6473	8413	5555	5910	10356	3497	11418	7121	5215	1311	2128	6442	4303	3339	8841	5348	8056	14300	8322	7242	3072	4661	8623	7006	10567	5821	7015	15636
hsa-mir-425_hsa-miR-425-3p	501	582	443	319	231	159	253	155	500	317	420	438	323	228	385	859	402	623	607	418	283	356	321	308	362	628	192	645	373	279	96	148	382	249	134	440	387	585	946	544	456	170	215	546	397	516	370	407	575
hsa-mir-191_hsa-miR-191-5p	74862	77664	72318	59783	37791	31449	36934	24100	66118	46010	65413	67287	43364	29780	49504	98807	57087	76370	91861	48849	45056	64852	57785	45588	50364	92910	35685	97044	56503	41769	9985	21844	48697	40607	23760	72590	56157	86289	119879	61929	59681	29314	36451	74096	73853	101463	55634	68394	104519
hsa-mir-191_hsa-miR-191-3p	18	27	19	32	15	10	11	8	25	14	24	27	16	15	16	33	13	36	27	12	18	15	23	14	15	21	13	33	9	13	3	12	9	13	11	19	13	19	26	17	12	9	13	31	13	22	28	24	30
hsa-mir-6890_hsa-miR-6890-5p	0	0	0	0	0	0	0	0	0	0	0	2	2	0	0	0	0	0	0	0	0	0	1	1	1	0	0	0	0	0	0	0	0	0	0	0	0	0	0	0	1	0	0	0	0	0	0	0	0
hsa-mir-6890_hsa-miR-6890-3p	0	0	0	0	0	0	0	0	0	0	0	0	1	0	0	0	0	0	0	0	0	0	0	0	0	0	0	0	0	0	0	0	0	0	0	0	1	2	0	0	1	0	0	0	0	0	0	1	0
hsa-mir-4271_hsa-miR-4271	0	0	0	0	0	0	0	0	0	0	0	0	0	0	0	0	0	0	0	0	0	0	0	0	0	0	0	0	0	0	0	0	0	0	0	0	0	0	0	0	0	0	0	0	0	0	0	2	0
hsa-mir-5193_hsa-miR-5193	75	117	102	93	34	42	81	28	65	40	78	67	48	49	101	146	65	50	95	26	18	16	6	17	38	42	22	35	5	24	2	6	33	21	16	46	63	31	68	73	29	2	2	4	44	118	12	13	67
hsa-mir-566_hsa-miR-566	0	1	0	0	1	0	0	0	0	0	0	0	0	1	0	5	0	1	0	0	0	0	1	0	0	2	0	3	0	0	0	0	0	0	0	1	0	0	0	0	0	0	0	0	0	0	0	0	0
hsa-mir-5787_hsa-miR-5787	0	0	0	0	0	0	0	0	0	0	0	0	0	0	0	0	1	0	0	0	0	0	0	0	0	0	0	0	0	0	0	0	0	0	0	1	0	0	0	0	0	0	0	0	0	0	0	0	0
hsa-mir-6872_hsa-miR-6872-5p	0	0	0	0	0	0	0	0	0	0	0	0	0	0	0	0	0	0	0	0	0	0	0	0	0	0	0	0	0	0	0	0	0	0	0	0	0	0	0	0	0	0	0	0	0	0	0	0	0
hsa-mir-6872_hsa-miR-6872-3p	0	0	0	0	0	0	0	0	0	0	0	0	0	0	0	1	0	0	0	0	0	0	0	0	0	0	0	0	0	0	0	0	0	0	0	0	0	0	0	0	0	0	0	0	0	0	0	0	0
hsa-mir-4787_hsa-miR-4787-5p	1	1	0	0	2	4	0	0	5	1	2	0	1	3	2	1	3	7	1	2	0	1	0	3	6	3	0	2	2	2	0	1	3	3	0	1	1	6	2	4	0	2	1	8	4	2	1	2	5
hsa-mir-4787_hsa-miR-4787-3p	0	1	3	1	2	0	0	0	0	1	0	0	1	1	3	2	0	1	3	0	0	3	3	1	1	0	2	2	5	0	0	0	0	0	0	0	0	1	0	3	0	0	0	1	1	3	0	0	2
hsa-let-7g_hsa-let-7g-5p	96895	83233	102041	50588	66405	39128	33442	47950	74319	47876	87780	61066	64700	35832	37249	116717	63908	77403	76535	67705	53480	65220	80524	50641	63226	139321	32151	236969	87954	90947	50434	32087	72298	32928	43554	56072	85914	106394	127721	88066	89885	23373	67128	248534	125799	102745	245157	115241	219811
hsa-let-7g_hsa-let-7g-3p	489	356	404	259	300	158	133	189	342	246	343	270	240	176	213	491	288	404	386	265	179	258	236	201	233	472	95	837	302	300	155	87	196	81	143	189	345	425	424	301	364	96	216	832	536	386	919	487	751
hsa-mir-135a-1_hsa-miR-135a-5p	21	33	24	44	11	18	15	6	23	17	7	17	15	3	9	6	16	16	29	18	23	31	16	14	10	34	8	30	22	11	3	7	42	21	11	72	33	22	40	22	2	9	10	6	7	58	10	9	26
hsa-mir-135a-1_hsa-miR-135a-3p	0	0	0	2	0	0	0	0	0	0	1	0	2	0	1	1	0	0	0	1	0	0	0	0	0	0	0	2	2	0	0	0	1	0	0	1	1	2	0	1	0	0	0	0	0	1	0	0	1
hsa-mir-8064_hsa-miR-8064	1	0	0	2	0	0	0	0	0	0	0	0	0	0	0	0	0	0	0	0	0	1	0	0	0	0	0	1	0	0	0	2	0	0	1	1	0	1	0	0	0	0	0	0	0	1	0	3	3
hsa-mir-3938_hsa-miR-3938	0	0	0	0	0	0	0	0	0	0	0	0	0	0	0	0	0	0	0	0	0	0	0	0	0	0	0	0	0	0	0	0	0	0	0	0	0	0	0	0	0	0	0	0	0	0	0	0	2
hsa-mir-4272_hsa-miR-4272	0	0	0	0	0	0	0	0	0	0	0	0	0	0	0	0	0	0	0	0	0	0	0	0	0	0	0	0	0	0	0	0	0	0	0	0	0	0	0	0	0	0	0	0	0	0	0	0	0
hsa-mir-3136_hsa-miR-3136-5p	0	7	7	6	5	2	6	3	8	6	4	5	1	5	2	6	7	7	4	5	9	3	6	5	4	1	2	10	3	4	2	0	5	2	3	4	5	9	3	1	13	4	3	7	5	1	9	2	7
hsa-mir-3136_hsa-miR-3136-3p	1	0	0	4	0	0	0	0	0	0	1	1	3	0	2	1	0	0	1	0	1	0	0	0	0	1	0	3	0	0	0	0	1	0	0	3	3	0	0	0	0	0	0	0	1	0	1	0	3
hsa-mir-1284_hsa-miR-1284	1	3	1	2	1	0	1	0	1	0	0	2	3	1	2	1	2	1	0	1	0	2	2	3	0	3	1	3	0	2	0	0	0	3	0	0	2	2	0	2	3	0	0	0	1	1	1	4	2
hsa-mir-4444-2_hsa-miR-4444	1	0	0	0	0	0	0	0	1	0	1	1	0	0	0	0	0	0	1	0	0	0	1	0	0	0	0	1	0	0	0	0	0	1	0	1	0	0	1	1	0	0	0	0	0	0	0	0	0
hsa-mir-1324_hsa-miR-1324	0	0	1	0	0	0	0	0	0	0	0	0	0	0	0	0	0	1	0	3	0	0	0	0	0	0	0	1	0	0	0	0	0	0	0	0	0	0	0	0	0	2	0	0	0	0	0	0	2
hsa-mir-4273_hsa-miR-4273	0	0	0	0	0	0	0	0	0	0	0	0	0	0	0	0	0	0	0	0	0	0	0	0	0	0	0	0	0	0	0	0	0	0	0	0	0	0	0	0	0	0	0	0	0	0	0	0	0
hsa-mir-3923_hsa-miR-3923	0	0	0	0	0	0	0	0	0	0	0	0	0	0	0	0	0	0	0	0	0	0	0	0	0	3	0	0	0	0	0	0	0	0	0	0	1	0	0	0	0	0	0	0	0	0	0	0	0
hsa-mir-5688_hsa-miR-5688	0	0	0	0	0	0	0	0	0	0	0	0	0	0	0	0	0	0	0	0	0	0	0	0	0	0	0	0	0	0	0	0	0	0	0	0	0	0	0	0	0	0	0	0	0	0	0	0	0
hsa-mir-4795_hsa-miR-4795-5p	1	1	2	1	1	0	0	0	0	0	1	2	2	0	1	1	0	4	0	0	0	2	0	1	0	0	0	2	0	0	0	0	0	1	0	0	1	1	0	0	0	1	1	1	4	2	1	2	1
hsa-mir-4795_hsa-miR-4795-3p	5	8	2	7	2	3	3	1	3	2	2	3	0	0	2	5	0	3	5	4	3	1	2	5	1	1	1	12	2	4	1	1	3	1	2	0	2	4	9	5	1	1	3	4	1	14	6	0	7
hsa-mir-8060_hsa-miR-8060	0	0	0	0	0	0	0	0	0	0	0	0	1	0	0	0	0	0	0	0	0	0	0	0	0	0	0	0	0	0	0	0	0	0	0	0	0	0	0	0	0	0	0	0	0	0	0	0	0
hsa-mir-3921_hsa-miR-3921	0	0	0	0	0	0	0	0	0	0	0	0	0	0	0	0	0	0	0	0	0	0	0	0	1	0	0	0	0	0	0	0	0	0	0	0	0	0	0	0	0	0	0	0	0	0	0	0	0
hsa-mir-548ab_hsa-miR-548ab	3	0	2	2	3	1	4	0	2	2	0	0	1	1	0	1	0	0	5	3	1	3	0	0	1	0	0	3	0	1	0	1	1	0	1	1	1	1	4	2	2	1	0	2	0	0	2	0	3
hsa-mir-4445_hsa-miR-4445-5p	0	0	0	0	0	0	0	0	0	0	0	0	0	0	0	0	0	0	0	0	0	0	0	0	0	0	0	0	0	0	0	0	0	0	0	0	0	0	0	0	0	0	0	0	0	0	0	0	0
hsa-mir-4445_hsa-miR-4445-3p	0	0	0	0	0	0	0	0	0	0	0	0	0	0	0	0	0	0	0	0	0	0	0	0	0	0	0	0	0	0	0	0	0	0	0	0	0	0	0	0	1	0	0	0	0	0	0	0	0
hsa-mir-567_hsa-miR-567	0	0	0	0	0	0	0	0	0	0	0	0	0	0	0	0	0	0	0	0	0	0	0	0	0	0	0	0	0	0	0	0	0	0	0	0	0	0	0	0	0	0	0	0	0	0	0	0	0
hsa-mir-8076_hsa-miR-8076	0	0	0	0	0	0	0	0	0	0	0	0	0	0	0	0	0	0	0	0	0	0	0	0	0	0	0	0	0	0	0	0	0	0	0	0	0	0	0	0	0	0	0	0	0	0	0	0	0
hsa-mir-4446_hsa-miR-4446-5p	2	2	2	3	1	3	0	0	4	0	2	1	1	2	1	0	0	1	3	2	0	2	0	0	0	2	1	1	2	0	1	0	1	2	0	1	1	2	0	2	1	1	0	4	1	2	0	0	4
hsa-mir-4446_hsa-miR-4446-3p	48	78	36	30	23	18	31	19	50	31	45	35	40	25	23	78	38	43	56	36	19	54	30	20	40	68	26	45	33	11	2	15	39	46	14	87	48	48	87	25	23	20	27	19	27	75	9	4	55
hsa-mir-568_hsa-miR-568	0	0	0	0	0	0	0	0	0	0	0	0	1	0	0	0	0	0	0	0	0	0	0	0	0	0	0	0	0	0	0	0	0	0	0	1	0	0	0	0	0	0	0	0	0	0	0	0	0
hsa-mir-4796_hsa-miR-4796-5p	1	0	1	0	1	0	0	0	1	0	0	0	0	0	0	1	2	2	3	1	1	0	0	1	0	1	2	5	2	2	0	0	0	0	0	0	0	1	0	0	0	0	3	2	1	0	6	1	0
hsa-mir-4796_hsa-miR-4796-3p	6	0	4	3	3	0	1	5	1	4	2	6	1	2	1	2	1	4	1	1	0	0	2	1	7	1	1	10	0	0	2	0	3	1	1	3	2	5	3	1	2	0	1	4	5	4	4	2	3
hsa-mir-4447_hsa-miR-4447	0	0	0	0	0	0	0	0	0	0	0	0	0	0	0	0	0	0	0	0	0	0	0	0	0	0	0	0	0	0	0	0	0	0	0	0	0	0	0	0	0	0	0	0	0	0	0	0	0
hsa-mir-198_hsa-miR-198	0	0	0	0	0	0	0	0	0	0	0	0	0	0	0	0	0	0	0	0	0	0	0	0	0	0	0	0	0	0	0	0	0	0	0	0	0	0	0	0	0	0	0	0	0	0	0	0	0
hsa-mir-5682_hsa-miR-5682	0	0	0	0	0	0	0	0	0	0	0	0	0	0	0	0	0	0	0	0	0	0	0	0	0	0	0	0	0	0	0	0	0	0	0	0	0	0	0	0	0	0	0	0	0	0	0	0	0
hsa-mir-7110_hsa-miR-7110-5p	0	1	0	0	1	0	1	0	0	0	0	0	0	2	0	3	0	0	1	1	0	1	0	0	0	0	1	0	0	0	0	0	0	0	0	0	2	0	2	3	0	0	1	0	2	1	0	0	0
hsa-mir-7110_hsa-miR-7110-3p	12	26	27	10	7	3	10	0	7	4	0	2	3	3	9	9	8	7	11	9	2	1	0	1	5	1	7	3	2	3	0	0	3	5	3	4	5	1	3	2	1	0	0	0	0	6	1	0	3
hsa-mir-5002_hsa-miR-5002-5p	0	0	0	0	0	0	0	0	0	0	0	0	0	0	0	0	0	0	0	0	0	0	0	0	0	0	0	0	0	0	0	0	0	0	0	0	0	0	0	0	0	0	0	0	0	0	0	0	0
hsa-mir-5002_hsa-miR-5002-3p	0	0	0	0	0	0	0	0	0	0	0	0	0	0	0	0	0	0	0	0	0	0	0	0	0	0	0	0	0	0	0	0	0	0	0	0	0	0	0	0	0	0	0	0	0	0	0	0	0
hsa-mir-6083_hsa-miR-6083	0	0	0	0	0	0	0	0	0	0	0	0	0	0	0	0	0	0	0	0	0	0	0	0	0	0	0	0	0	0	0	0	0	0	0	0	0	0	0	0	0	0	0	0	0	0	0	0	0
hsa-mir-544b_hsa-miR-544b	29	0	0	7	8	6	0	0	0	0	8	8	0	1	0	0	8	0	11	3	0	0	0	14	6	2	0	14	0	0	0	0	6	12	3	7	0	10	0	5	8	0	5	0	16	10	0	0	6
hsa-mir-5092_hsa-miR-5092	0	0	0	0	0	0	0	0	0	0	0	0	0	0	0	0	0	0	0	0	0	0	0	0	0	2	0	0	0	3	0	0	0	0	0	0	1	0	0	0	0	0	0	0	0	1	0	0	0
hsa-mir-548i-1_hsa-miR-548i	1	1	2	0	0	0	0	0	0	0	0	0	0	1	0	0	0	0	0	0	0	1	0	0	0	1	0	0	1	1	0	0	0	1	0	2	1	0	0	0	1	0	1	0	0	0	0	0	1
hsa-mir-6825_hsa-miR-6825-5p	0	3	0	0	0	1	0	0	2	0	0	1	1	2	1	2	0	2	1	1	0	0	1	0	0	0	1	1	0	1	0	1	2	0	0	0	0	3	0	3	3	0	0	1	2	0	1	0	2
hsa-mir-6825_hsa-miR-6825-3p	0	0	0	0	0	0	0	0	0	0	0	0	0	0	0	0	0	0	0	0	0	0	0	0	0	0	0	1	0	0	0	0	0	2	0	0	0	0	0	0	0	0	0	0	0	0	0	0	0
hsa-mir-7976_hsa-miR-7976	7	8	2	3	6	1	5	1	7	4	4	2	4	1	0	3	4	2	3	3	1	3	0	5	2	3	6	14	2	13	2	2	4	4	1	1	7	14	2	5	33	6	2	5	7	3	8	4	0
hsa-mir-6826_hsa-miR-6826-5p	1	0	0	3	0	0	0	0	0	1	1	0	0	0	0	0	0	0	0	0	0	1	1	0	1	0	0	2	0	0	0	0	1	0	1	3	0	0	0	0	3	0	0	1	0	1	0	0	2
hsa-mir-6826_hsa-miR-6826-3p	1	0	1	3	0	0	0	2	1	0	4	0	1	0	0	6	0	0	2	1	0	6	4	2	5	0	1	0	0	0	0	0	0	1	3	5	0	5	1	3	5	1	2	0	1	4	2	2	1
hsa-mir-5704_hsa-miR-5704	0	0	0	0	0	0	0	0	0	0	0	0	0	0	0	0	0	0	0	0	0	0	0	0	0	0	0	0	0	0	0	0	0	0	0	0	0	0	0	0	0	0	0	0	0	0	0	0	0
hsa-mir-6827_hsa-miR-6827-5p	0	0	1	0	0	0	0	0	0	0	0	1	0	0	0	1	0	0	0	0	0	0	1	0	0	0	0	0	0	0	0	0	0	0	2	0	0	0	2	0	0	0	1	0	0	0	1	0	0
hsa-mir-6827_hsa-miR-6827-3p	0	0	0	0	0	0	0	0	0	1	0	0	0	0	1	0	0	0	0	0	0	0	0	0	0	0	0	0	0	0	0	0	0	1	0	0	0	0	0	0	0	0	0	0	0	0	1	0	1
hsa-mir-4788_hsa-miR-4788	0	0	0	0	0	0	0	0	0	0	0	0	0	0	0	0	0	0	0	0	0	0	0	0	0	0	0	0	0	0	0	0	0	0	0	0	0	0	0	0	0	0	0	0	0	0	0	0	0
hsa-mir-5186_hsa-miR-5186	0	0	0	0	0	0	0	0	0	0	0	0	0	0	0	0	0	0	0	0	0	0	0	0	0	0	0	0	0	0	0	0	0	0	0	0	0	0	0	0	0	0	0	0	0	0	0	0	0
hsa-mir-3919_hsa-miR-3919	0	0	0	0	0	0	0	0	0	0	0	0	0	0	0	0	0	0	0	0	0	0	0	0	0	0	0	0	0	0	0	0	0	0	0	0	0	0	0	0	0	0	0	0	0	0	0	0	0
hsa-mir-15b_hsa-miR-15b-5p	30536	23861	21372	33002	26345	11715	13928	8119	43440	17263	49318	37695	17478	18759	20352	41948	17889	11277	27967	19297	23085	47308	37781	30584	11051	73310	10569	32394	16035	15457	5310	17574	31570	22429	14706	12999	28067	30193	18615	14986	49614	5882	22744	43446	14408	47595	25895	6090	38068
hsa-mir-15b_hsa-miR-15b-3p	590	866	714	473	358	247	344	229	696	468	741	603	563	292	505	838	485	629	750	504	463	619	580	504	586	716	266	925	670	476	132	320	908	481	318	938	527	681	1346	612	682	271	429	872	481	1099	537	459	1009
hsa-mir-16-2_hsa-miR-16-5p	58400	50005	52278	38599	34634	21148	26270	19941	44748	28621	44069	40073	27851	24985	32926	74846	39153	54423	54370	23851	27811	38154	52323	42582	32534	57667	17689	71235	43479	33610	8865	16479	34702	23066	16737	37911	48276	89934	71105	44079	82315	15956	28480	65464	64990	46889	67889	49432	74408
hsa-mir-16-2_hsa-miR-16-2-3p	1148	1220	1115	687	714	380	518	403	1009	667	1074	974	698	476	644	1577	797	982	1075	838	710	893	964	804	849	1753	453	1885	991	955	245	229	959	410	460	991	994	1304	2066	1074	2034	310	639	1499	1170	1199	1623	1231	1302
hsa-mir-1263_hsa-miR-1263	0	0	0	0	0	0	0	0	0	0	0	0	0	0	0	0	0	0	0	0	0	0	0	0	0	0	0	0	0	0	0	0	0	0	0	0	0	0	0	0	0	0	0	0	0	0	0	0	0
hsa-mir-551b_hsa-miR-551b-5p	0	0	0	0	0	0	0	0	0	0	3	0	0	2	1	0	1	0	0	0	0	1	0	0	0	0	0	1	0	0	0	0	0	0	0	1	0	0	0	0	0	0	0	0	0	0	0	0	0
hsa-mir-551b_hsa-miR-551b-3p	377	601	483	311	190	195	233	115	418	247	428	462	278	109	371	736	297	499	349	265	143	191	172	204	209	555	154	375	159	105	36	91	196	148	140	535	198	244	410	153	152	121	90	145	215	441	107	106	285
hsa-mir-6828_hsa-miR-6828-5p	0	0	0	0	0	0	0	0	0	0	0	0	0	0	0	0	0	0	0	0	0	0	0	0	0	0	0	0	0	0	0	0	0	0	0	0	0	0	0	0	0	0	0	0	0	0	0	0	0
hsa-mir-6828_hsa-miR-6828-3p	0	0	0	0	0	0	0	0	0	0	0	0	0	0	0	0	0	0	0	0	0	0	0	0	0	0	0	0	0	0	0	0	0	0	0	0	0	0	0	0	0	0	0	0	0	0	0	0	0
hsa-mir-569_hsa-miR-569	0	0	0	0	0	0	0	0	0	0	0	0	0	0	0	0	0	0	0	0	0	0	0	0	0	0	0	0	0	0	0	0	0	0	0	0	0	0	0	0	0	0	0	0	0	0	0	0	0
hsa-mir-4789_hsa-miR-4789-5p	1	2	1	1	0	0	0	0	0	0	0	0	0	0	0	1	0	0	0	0	0	0	0	0	0	0	0	0	1	0	0	0	0	0	0	0	0	0	3	0	0	0	0	0	1	0	0	0	0
hsa-mir-4789_hsa-miR-4789-3p	4	3	4	3	2	1	4	0	5	3	7	2	2	5	3	13	4	5	5	0	1	3	3	1	4	13	3	7	3	2	0	1	6	10	4	8	5	9	6	3	7	0	3	3	9	7	2	4	2
hsa-mir-7977_hsa-miR-7977	477	324	383	344	333	146	241	168	337	280	276	251	278	185	240	404	337	382	360	699	169	376	280	368	343	711	273	848	411	303	138	141	396	298	237	480	593	642	753	860	846	173	276	500	641	506	523	457	998
hsa-mir-4448_hsa-miR-4448	40	30	45	22	37	28	39	18	58	30	43	45	42	35	21	49	49	69	53	10	73	62	33	32	44	78	13	91	27	90	14	58	33	37	19	27	71	120	119	178	92	13	20	56	52	31	58	65	98
hsa-mir-1224_hsa-miR-1224-5p	0	0	0	0	0	0	0	0	0	0	0	0	0	0	0	0	0	0	0	0	0	0	0	0	0	0	0	1	0	0	0	0	0	0	0	0	0	0	0	0	0	0	0	0	0	0	0	0	0
hsa-mir-1224_hsa-miR-1224-3p	0	0	0	0	0	0	0	0	0	0	0	0	0	0	0	0	0	0	0	0	0	0	0	0	0	1	0	0	0	0	0	0	0	0	0	0	0	0	0	0	0	0	0	0	0	0	0	0	0
hsa-mir-5588_hsa-miR-5588-5p	1	0	0	0	1	0	0	0	0	0	1	0	0	0	1	0	0	0	1	0	2	0	0	0	0	0	0	0	0	0	0	0	0	0	0	0	0	0	0	0	0	0	0	0	4	0	0	0	0
hsa-mir-5588_hsa-miR-5588-3p	1	1	2	0	1	1	1	0	1	1	0	1	1	0	0	0	0	0	0	1	1	1	3	1	0	0	1	0	0	0	1	0	0	0	1	2	3	2	0	1	1	1	1	2	0	3	1	1	2
hsa-mir-548aq_hsa-miR-548aq-5p	3	3	2	3	8	4	1	2	2	0	4	2	5	3	2	3	3	3	7	6	3	9	5	4	4	9	1	7	8	3	1	1	4	4	1	5	6	7	12	1	1	1	3	11	7	4	6	7	7
hsa-mir-548aq_hsa-miR-548aq-3p	34	11	29	15	8	10	8	9	4	10	5	7	3	1	3	10	17	15	14	17	10	10	23	10	13	15	6	89	22	10	23	7	7	13	15	17	21	9	21	6	33	3	2	12	9	26	33	9	25
hsa-mir-1248_hsa-miR-1248	157	50	37	52	53	56	116	2	59	46	179	120	147	45	30	155	123	356	207	302	205	201	150	135	227	141	238	40	140	6	3	296	21	99	54	151	328	300	307	317	131	141	185	35	15	137	23	13	704
hsa-mir-28_hsa-miR-28-5p	2642	2240	2200	2019	1547	1280	1312	1142	2400	1521	2266	1826	1768	901	1277	3264	1608	2240	2268	1525	1209	2168	2072	1681	1748	3326	1243	8145	2242	2734	1079	666	2447	1258	1115	2004	2633	3210	3480	2441	1903	990	1757	5097	3880	2412	5236	2585	3944
hsa-mir-28_hsa-miR-28-3p	1532	1460	1669	1184	1029	765	915	554	1492	927	1428	1554	987	833	1309	1906	1425	1695	1909	1042	1109	1413	1309	1137	1383	2131	705	2758	1358	1022	395	343	1383	889	773	1514	1614	2488	1957	1399	837	881	1211	1997	1663	1268	1732	1323	1665
hsa-mir-944_hsa-miR-944	1	0	1	0	0	1	0	1	0	1	2	0	0	0	2	0	0	2	0	0	0	0	1	0	0	1	0	1	1	1	0	0	0	3	0	0	2	1	0	0	0	0	1	3	1	0	5	1	2
hsa-mir-3137_hsa-miR-3137	0	0	0	0	0	0	0	0	0	0	0	0	0	0	0	0	0	1	0	0	0	0	0	0	0	0	0	0	0	0	0	0	0	0	0	0	0	0	0	0	0	0	0	1	0	0	0	0	0
hsa-mir-570_hsa-miR-570-3p	48	25	18	54	21	15	20	13	18	25	32	15	27	9	18	38	13	49	43	21	24	27	23	35	28	42	6	120	20	26	23	6	19	10	5	40	51	48	24	13	28	9	23	51	88	23	78	39	42
hsa-mir-570_hsa-miR-570-5p	4	7	7	5	4	1	3	4	6	5	4	2	13	0	2	7	3	12	6	8	4	4	3	4	11	6	4	16	3	5	1	2	2	4	0	4	6	4	19	6	4	2	9	12	13	5	11	2	8
hsa-mir-6829_hsa-miR-6829-5p	0	0	0	0	0	0	0	0	0	0	0	0	0	0	0	0	0	0	0	0	0	0	0	0	0	0	0	0	0	0	0	0	0	0	0	0	0	0	0	0	0	0	0	0	0	0	1	0	0
hsa-mir-6829_hsa-miR-6829-3p	0	1	0	0	0	0	0	0	1	0	0	2	0	0	2	0	3	1	1	1	0	0	1	0	0	0	0	0	0	1	1	0	0	0	0	2	0	3	0	0	0	0	1	0	0	0	2	0	0
hsa-mir-4797_hsa-miR-4797-5p	0	2	4	0	0	0	0	1	0	1	0	0	0	0	0	1	1	1	0	0	1	2	0	0	1	0	4	0	0	0	0	1	0	1	0	0	0	0	0	0	2	0	0	0	2	1	2	0	1
hsa-mir-4797_hsa-miR-4797-3p	2	2	1	0	1	0	0	0	1	0	0	0	0	0	0	3	1	2	1	0	0	1	0	0	1	2	0	2	0	0	1	0	0	1	0	1	1	0	0	0	1	1	0	0	1	3	0	0	0
hsa-mir-922_hsa-miR-922	0	0	0	0	0	0	0	0	0	0	0	0	0	0	0	0	0	0	0	0	0	0	0	0	0	0	0	0	0	0	0	0	0	0	0	0	0	0	0	0	0	0	0	0	0	0	0	0	0
hsa-mir-571_hsa-miR-571	0	0	0	0	0	0	0	0	0	0	0	0	0	0	0	1	0	0	0	0	0	0	0	0	0	0	0	0	0	0	0	0	0	0	0	0	0	0	0	0	0	0	0	0	0	0	0	0	0
hsa-mir-943_hsa-miR-943	1	0	0	0	0	0	2	0	0	0	1	2	0	1	0	0	0	0	0	0	0	0	0	0	0	3	0	0	1	1	0	0	0	0	0	0	0	0	1	0	0	0	0	0	0	1	0	1	0
hsa-mir-4800_hsa-miR-4800-5p	0	0	0	0	1	0	0	0	0	0	0	0	0	0	0	1	0	0	0	0	0	0	0	0	1	0	0	1	0	0	0	0	0	0	0	0	0	0	0	0	0	0	1	0	0	0	0	0	0
hsa-mir-4800_hsa-miR-4800-3p	0	2	0	0	0	0	0	1	1	0	1	1	0	1	0	0	0	0	0	0	0	2	1	0	3	4	0	0	0	0	1	0	3	0	0	0	1	2	0	1	5	0	0	0	0	1	1	1	1
hsa-mir-378d-1_hsa-miR-378d	43	43	47	22	43	11	14	24	28	18	32	23	22	20	20	51	27	30	32	32	22	29	46	26	26	44	11	73	40	38	13	8	17	23	16	20	49	28	44	51	40	9	12	101	59	27	72	81	62
hsa-mir-4798_hsa-miR-4798-5p	0	0	0	0	0	0	0	0	0	0	0	0	0	0	0	0	0	0	0	0	0	0	0	0	0	0	0	0	0	0	0	0	0	0	0	0	0	0	0	0	0	0	0	0	0	0	0	0	0
hsa-mir-4798_hsa-miR-4798-3p	0	0	0	0	0	0	0	0	0	0	0	0	0	0	0	0	0	0	0	0	0	0	0	0	0	0	0	0	0	0	0	0	0	0	0	0	0	0	0	0	0	0	0	0	0	0	0	0	0
hsa-mir-4274_hsa-miR-4274	0	0	0	0	0	0	0	0	0	0	0	0	0	0	0	0	0	0	0	0	0	0	0	0	0	0	0	0	0	0	0	0	0	0	0	0	0	0	0	0	0	0	0	0	0	0	0	0	0
hsa-mir-95_hsa-miR-95-3p	273	167	264	164	200	136	88	121	139	122	211	187	138	107	115	200	194	211	224	122	175	232	210	132	173	416	84	549	228	296	105	62	157	52	152	63	239	394	226	204	183	103	221	504	248	169	1042	252	642
hsa-mir-95_hsa-miR-95-5p	4	3	1	1	1	2	1	0	5	0	1	2	3	1	2	3	2	1	5	3	2	1	3	0	4	1	0	16	2	13	2	0	1	0	2	3	3	9	5	5	4	1	2	8	0	8	15	4	9
hsa-mir-548i-2_hsa-miR-548i	0	0	0	0	1	0	1	1	0	0	0	1	0	1	0	1	0	0	0	0	0	0	2	0	0	0	0	0	2	0	0	0	2	1	0	0	0	0	0	0	0	0	0	0	0	1	1	0	1
hsa-mir-3138_hsa-miR-3138	7	13	17	10	9	6	8	2	4	7	15	16	6	8	16	35	11	17	14	18	5	14	16	14	15	20	10	15	8	8	1	5	14	4	4	18	4	10	20	16	13	6	11	8	5	11	5	12	19
hsa-mir-572_hsa-miR-572	0	0	0	0	0	0	0	0	0	0	0	0	0	0	0	0	0	0	0	0	0	0	0	0	0	0	0	0	0	1	0	0	0	0	0	0	0	0	0	1	0	0	0	0	0	0	0	1	0
hsa-mir-5091_hsa-miR-5091	4	0	3	0	0	0	0	0	3	0	1	1	0	2	0	2	1	0	2	0	2	3	0	0	0	0	0	0	0	0	0	0	0	0	1	0	2	4	0	1	2	0	0	0	1	0	1	1	2
hsa-mir-218-1_hsa-miR-218-5p	0	2	1	1	0	0	0	1	0	1	1	4	1	1	0	2	1	1	1	0	1	3	1	6	3	0	1	2	1	0	0	2	1	0	0	1	0	0	2	0	2	1	0	3	0	3	6	0	1
hsa-mir-218-1_hsa-miR-218-1-3p	0	0	0	0	0	0	0	0	0	0	0	0	0	0	0	0	0	0	0	0	0	0	0	0	0	0	0	0	0	0	0	0	0	0	0	0	0	0	0	0	0	0	0	0	0	0	0	0	0
hsa-mir-7978_hsa-miR-7978	0	0	0	0	0	0	0	0	0	0	0	0	0	0	0	0	0	0	0	0	0	0	0	0	0	0	0	0	0	0	0	0	0	0	0	0	0	0	0	0	0	0	0	0	0	0	0	0	0
hsa-mir-573_hsa-miR-573	0	0	0	0	0	0	0	1	0	0	0	0	0	0	0	0	0	0	0	0	0	0	0	0	0	0	0	0	1	0	0	0	0	0	0	0	0	1	0	0	0	0	0	2	0	0	0	0	2
hsa-mir-4275_hsa-miR-4275	0	0	0	0	0	0	0	0	0	0	0	0	0	0	0	0	0	0	0	0	0	0	0	0	0	0	0	0	0	0	0	0	0	0	0	0	0	0	0	0	0	0	0	0	0	0	0	0	0
hsa-mir-1255b-1_hsa-miR-1255b-5p	0	1	0	0	2	0	0	1	0	0	1	0	1	0	0	2	0	2	0	0	0	2	3	0	0	0	2	0	1	1	0	0	0	0	0	1	0	0	3	1	6	0	0	1	0	0	0	1	2
hsa-mir-4801_hsa-miR-4801	0	0	0	0	0	0	0	0	0	0	0	0	0	0	0	0	0	0	0	0	0	0	0	0	0	0	0	0	0	0	0	0	0	0	0	0	0	0	0	0	0	0	0	0	0	0	0	0	0
hsa-mir-574_hsa-miR-574-5p	275	336	428	192	196	121	192	138	276	206	228	297	289	165	212	443	266	415	251	367	202	422	426	202	406	598	200	585	508	324	99	140	497	180	260	465	334	378	654	693	458	160	362	627	453	387	273	543	404
hsa-mir-574_hsa-miR-574-3p	1355	1939	1980	1190	1074	657	1111	526	1759	1118	1397	1736	1053	797	1516	2788	1348	1792	1987	1650	867	1725	1483	1110	1772	2781	939	1907	1572	893	240	564	1294	685	882	2339	1380	2030	3678	2521	2894	737	848	1780	2188	2673	779	2363	2604
hsa-mir-5591_hsa-miR-5591-5p	0	0	0	0	0	0	0	0	0	0	0	0	0	0	0	0	0	0	0	0	0	0	0	0	0	0	0	0	0	0	0	0	0	0	0	0	0	0	0	0	0	0	0	0	0	0	0	0	0
hsa-mir-5591_hsa-miR-5591-3p	0	0	0	0	0	0	0	0	0	0	0	0	0	0	0	0	0	0	0	0	1	0	0	0	0	0	0	0	0	0	0	0	0	0	0	0	0	0	0	0	0	0	0	0	0	0	0	0	0
hsa-mir-4802_hsa-miR-4802-5p	31	15	16	14	18	3	6	7	29	13	11	13	12	14	8	26	11	24	21	25	24	15	31	27	27	32	9	27	17	24	8	17	28	15	8	24	12	41	49	35	46	10	14	76	30	17	19	65	34
hsa-mir-4802_hsa-miR-4802-3p	11	1	4	5	2	2	5	1	7	5	2	3	5	1	5	8	2	3	6	5	6	4	5	3	10	5	2	8	4	6	4	2	8	8	4	8	4	15	14	4	9	1	0	17	4	3	5	14	11
hsa-mir-8053_hsa-miR-8053	0	0	0	0	0	0	0	0	0	0	0	0	0	0	0	0	0	0	0	0	0	0	0	0	0	0	0	0	0	0	0	0	0	0	0	0	0	0	0	0	0	0	0	0	0	0	0	0	0
hsa-mir-4449_hsa-miR-4449	3	0	2	3	2	5	0	3	1	0	5	1	1	3	1	6	3	3	1	1	0	2	1	2	2	0	3	1	0	2	1	1	0	0	2	0	1	7	3	3	2	0	2	1	1	4	0	2	4
hsa-mir-548ag-1_hsa-miR-548ag	0	0	0	0	1	0	0	0	2	0	0	0	1	0	0	1	2	0	3	1	2	0	1	3	0	1	0	2	0	0	0	0	0	0	2	1	2	0	2	0	0	0	1	1	3	0	0	1	2
hsa-mir-1269a_hsa-miR-1269a	0	0	0	0	0	0	0	0	0	0	0	0	0	0	0	0	0	0	0	0	0	0	0	0	0	0	0	0	0	0	0	0	0	0	0	0	0	0	0	0	0	0	0	0	0	0	0	0	0
hsa-mir-4450_hsa-miR-4450	0	0	0	0	0	0	0	0	0	0	0	0	1	0	0	0	0	0	0	0	0	0	0	0	0	0	0	0	0	0	0	0	0	0	0	0	0	0	0	0	0	0	0	0	0	0	0	0	0
hsa-mir-548ah_hsa-miR-548ah-5p	0	0	1	1	0	0	0	0	0	0	0	0	0	0	0	0	0	0	0	0	0	0	0	0	0	0	0	0	1	0	0	0	0	0	0	1	0	0	0	0	0	0	0	0	0	0	0	0	0
hsa-mir-548ah_hsa-miR-548ah-3p	1	1	0	1	0	0	0	1	0	1	0	1	0	0	0	0	0	0	0	1	2	0	0	0	1	3	0	2	1	1	0	0	0	0	0	1	0	0	2	0	1	0	0	0	0	1	0	1	2
hsa-mir-5096_hsa-miR-5096	4	1	1	2	4	3	3	1	3	1	2	2	1	6	1	22	4	9	5	1	1	2	2	0	1	2	5	5	3	1	2	0	0	1	0	5	2	1	3	3	4	0	0	3	5	1	3	3	1
hsa-mir-575_hsa-miR-575	0	0	0	0	0	0	0	0	0	0	0	0	0	0	0	0	0	0	0	0	0	0	0	0	0	0	0	0	0	0	0	0	0	0	0	0	0	0	0	0	0	0	0	0	0	0	0	0	0
hsa-mir-4451_hsa-miR-4451	1	1	1	2	1	0	0	1	0	1	1	0	0	1	0	6	3	1	0	0	1	1	1	2	1	1	0	4	1	1	0	0	1	0	2	0	4	4	3	3	2	0	1	3	6	2	8	1	2
hsa-mir-4452_hsa-miR-4452	0	0	0	0	0	0	0	0	0	0	0	0	0	0	0	0	0	0	0	0	0	0	0	0	0	0	0	0	0	0	0	0	0	0	0	0	0	0	0	0	0	0	0	0	0	0	0	0	0
hsa-mir-5705_hsa-miR-5705	0	0	0	0	0	0	0	0	0	0	0	0	0	0	0	0	0	0	0	0	0	0	0	0	0	0	0	0	0	0	0	0	0	0	0	0	0	0	0	0	0	0	0	0	0	0	0	0	0
hsa-mir-3684_hsa-miR-3684	5	9	7	7	4	2	6	1	5	2	12	7	3	2	6	10	12	10	12	5	7	9	3	8	1	12	3	8	3	0	3	6	2	11	3	10	9	9	10	10	6	2	1	10	4	11	7	8	9
hsa-mir-8066_hsa-miR-8066	0	0	0	0	0	0	0	0	0	0	0	0	0	0	0	0	0	0	0	0	0	0	0	0	0	0	0	0	0	0	0	0	0	0	0	0	0	0	0	0	0	0	0	0	0	0	0	0	0
hsa-mir-1255a_hsa-miR-1255a	19	20	6	12	6	7	0	2	6	7	9	5	13	3	0	10	5	6	10	9	14	9	8	9	9	7	4	35	16	14	3	7	14	15	3	17	13	6	9	6	4	9	5	25	7	27	27	17	22
hsa-mir-576_hsa-miR-576-5p	333	285	267	196	242	96	170	143	249	128	255	227	183	112	177	426	210	321	324	153	204	256	172	203	241	277	152	547	263	236	84	54	203	111	97	192	284	515	385	260	265	89	166	514	242	246	601	201	353
hsa-mir-576_hsa-miR-576-3p	12	14	15	9	6	7	12	4	2	2	1	2	3	0	2	3	5	9	9	8	7	13	19	8	8	15	6	35	12	21	9	0	14	13	7	14	19	11	10	9	15	7	8	16	6	25	27	12	30
hsa-mir-297_hsa-miR-297	1	0	0	0	1	0	0	0	0	0	0	0	0	0	0	0	0	0	0	0	0	0	0	0	0	0	0	0	0	0	0	0	0	0	0	0	0	0	0	0	0	0	0	0	0	0	0	0	0
hsa-mir-367_hsa-miR-367-5p	0	0	0	0	0	0	0	0	0	0	0	0	0	0	0	0	0	0	0	0	0	0	0	0	0	0	0	0	0	0	0	0	0	0	0	0	0	0	0	0	0	0	0	0	0	0	0	0	0
hsa-mir-367_hsa-miR-367-3p	1	0	0	0	0	0	0	0	0	0	0	0	0	0	0	0	0	0	0	0	0	1	0	0	0	0	0	0	0	0	0	0	0	0	0	0	0	0	0	0	0	0	0	0	0	0	0	0	1
hsa-mir-302d_hsa-miR-302d-5p	0	0	0	0	0	0	0	0	0	0	0	0	0	0	0	0	0	0	0	0	0	0	0	0	0	0	0	0	0	0	0	0	0	0	0	0	0	0	0	0	0	0	0	0	0	0	0	0	0
hsa-mir-302d_hsa-miR-302d-3p	0	0	1	0	2	1	1	0	0	0	0	0	0	0	1	0	1	4	0	6	1	0	0	3	1	6	1	2	1	0	1	2	0	0	0	1	0	2	5	5	0	0	0	1	1	0	1	0	2
hsa-mir-302a_hsa-miR-302a-5p	0	0	0	0	0	0	0	0	0	0	0	0	0	0	0	0	0	0	0	0	0	0	0	0	0	0	0	0	0	0	0	0	0	0	0	0	0	0	0	0	0	0	0	0	0	0	0	0	0
hsa-mir-302a_hsa-miR-302a-3p	0	0	0	0	0	0	0	0	0	0	0	0	1	0	0	0	0	0	0	0	0	0	0	0	0	0	1	0	0	0	0	0	0	0	0	0	1	0	0	0	0	0	0	0	0	0	0	0	0
hsa-mir-302c_hsa-miR-302c-5p	0	0	0	0	0	0	0	0	0	0	0	0	0	0	0	0	0	0	0	0	0	0	0	0	0	0	0	0	0	0	0	0	0	0	0	0	0	0	0	0	0	0	0	0	0	0	0	0	0
hsa-mir-302c_hsa-miR-302c-3p	0	0	0	0	0	0	0	0	0	0	0	0	0	0	0	0	0	0	0	0	0	0	0	0	0	0	0	0	0	0	0	0	0	0	0	0	0	0	0	0	0	0	0	0	0	0	0	0	0
hsa-mir-302b_hsa-miR-302b-5p	0	0	0	0	0	0	0	0	0	0	0	0	0	0	0	0	0	0	0	0	0	0	0	0	0	0	0	0	0	0	0	0	0	0	0	0	0	0	0	0	0	0	0	0	0	0	0	0	0
hsa-mir-302b_hsa-miR-302b-3p	0	0	0	0	0	0	0	0	0	0	0	0	1	0	0	0	0	0	0	0	0	0	0	0	0	0	1	0	0	0	0	0	0	0	0	0	0	0	1	0	0	0	0	0	0	0	0	0	0
hsa-mir-1243_hsa-miR-1243	0	0	0	0	0	0	0	0	0	0	0	0	0	0	0	0	0	0	0	0	0	0	0	0	0	0	0	0	0	0	0	0	0	0	0	0	0	0	0	0	0	0	0	0	0	0	0	0	0
[truncated: 793 more rows]
[truncated: 10 more columns]

## Sheet: raw genes reads counts
Gene	LEAD19	LEAD3	LEAD15	LEAD5	LEAD27	LEAD38	LEAD4	LEAD35	Control2	Control1	Control9	Control4	Control10	Control18	Control19
5S_rRNA	20	5	20	25	6	11	35	16	19	29	19	10	13	9	24
7SK	1094	528	1654	2048	453	1232	1021	1790	1162	994	1313	1283	570	1475	1305
A1BG	4	2	6	6	11	3	5	1	4	6	4	10	1	3	2
A1BG-AS1	82	123	101	115	58	121	45	103	67	57	70	93	68	93	64
A1CF	0	0	1	1	1	1	2	2	0	2	2	1	2	1	4
A2M	1	4	8	3	5	4	2	4	3	1	4	2	6	5	4
A2M-AS1	436	435	283	291	532	301	154	150	130	174	237	259	186	346	147
A2ML1	0	1	1	3	1	1	2	2	1	5	1	3	0	1	4
A2ML1-AS1	2	0	0	0	0	0	0	1	0	1	0	3	0	1	0
A2ML1-AS2	0	0	1	1	0	0	0	0	0	0	0	0	0	0	0
A2MP1	0	0	0	1	1	1	0	0	2	0	2	0	0	0	1
A3GALT2	7	6	24	10	5	11	1	2	2	0	2	1	3	0	6
A4GALT	1	3	3	2	1	0	0	1	1	0	0	2	1	0	0
A4GNT	0	0	0	0	0	0	0	0	1	0	0	0	1	0	0
AAAS	222	252	204	237	231	215	110	256	124	120	134	294	190	149	137
AACS	150	177	132	125	168	146	88	197	89	119	100	158	118	148	86
AACSP1	0	0	1	0	0	0	0	0	1	0	1	0	1	0	0
AADAC	0	0	1	0	0	0	0	0	0	0	1	0	0	0	0
AADACL2	0	0	0	0	0	1	1	0	0	0	0	0	0	0	0
AADACL3	0	0	2	2	0	1	0	0	0	0	0	0	0	1	0
AADACL4	0	0	0	1	0	0	0	0	0	0	0	1	0	1	0
AADAT	0	0	1	0	0	2	0	1	2	1	2	0	0	4	0
AAED1	74	109	113	115	104	62	51	115	47	56	58	99	73	64	61
AAGAB	403	348	249	288	344	227	138	244	154	136	216	264	205	204	141
AAK1	1526	1491	1099	1140	1660	1169	518	1512	849	949	842	1512	1022	1282	967
AAMDC	13	21	14	16	6	25	7	19	8	10	9	13	9	13	10
AAMP	497	731	596	679	713	460	278	536	306	279	351	665	461	461	353
AANAT	1	2	5	4	4	1	5	3	0	2	0	3	2	1	4
AAR2	377	503	320	402	408	323	140	353	214	165	212	349	265	252	178
AARD	0	2	6	2	0	1	2	0	0	3	5	1	3	0	2
AARS	435	602	410	518	485	484	183	470	295	247	314	514	435	373	251
AARS2	261	395	272	239	288	284	142	330	175	175	214	339	269	281	182
AARSD1	15	13	11	17	13	7	5	13	7	3	10	15	9	14	6
AASDH	82	113	84	111	99	102	42	98	54	47	76	121	88	102	65
AASDHPPT	164	244	182	194	192	159	71	161	103	125	111	211	149	128	99
AASS	23	26	28	23	28	42	19	24	35	14	19	50	32	25	18
AATF	567	755	530	563	640	405	204	551	255	264	302	448	433	381	310
AATK	123	62	363	125	119	73	77	241	43	49	89	79	66	76	31
AATK-AS1	0	1	0	1	0	2	0	2	0	0	0	0	2	0	0
AB015752.3	1	3	1	0	2	0	0	0	1	0	0	4	1	1	0
AB019438.66	0	0	0	0	0	0	0	0	0	0	0	0	0	0	0
AB019440.1	0	0	0	0	0	2	0	0	0	0	0	0	0	0	0
AB019440.50	1	0	1	3	0	0	0	0	0	0	1	0	0	0	0
AB019441.29	164	135	160	287	73	200	81	156	175	83	111	232	134	122	120
ABAT	306	329	513	461	292	274	192	422	164	190	237	337	299	317	138
ABC12-47043100G14.2	0	0	0	0	0	0	0	0	0	0	0	0	0	0	0
ABC7-42389800N19.1	284	219	249	243	146	262	74	158	157	53	93	168	171	127	148
ABC7-43041300I9.1	0	7	23	2	1	11	1	1	0	11	1	6	3	1	3
ABCA1	1231	285	755	519	654	252	225	299	296	376	535	448	495	744	553
ABCA10	22	12	25	14	28	11	11	23	16	13	7	22	13	8	6
ABCA11P	1	3	4	7	2	4	1	3	4	5	4	11	4	5	3
ABCA12	0	1	0	1	0	1	0	0	0	0	2	0	1	1	1
ABCA13	19	65	358	44	219	59	167	193	23	16	114	115	28	18	11
ABCA17P	1	4	2	3	3	4	6	9	2	3	2	3	3	4	3
ABCA2	1163	1942	1401	1193	1972	1592	512	1772	716	833	954	1555	1285	1085	576
ABCA3	110	235	222	144	181	303	56	183	60	98	88	158	125	118	75
ABCA4	1	2	5	4	1	4	7	3	4	4	0	2	3	5	2
ABCA5	205	262	201	194	290	231	99	235	130	144	139	229	179	214	133
ABCA6	7	22	16	17	7	11	10	12	7	9	17	14	9	9	15
ABCA7	1365	1633	1979	1410	1260	1475	750	1720	847	813	735	1596	1258	1121	886
ABCA8	1	0	3	1	1	4	1	1	0	0	0	2	1	1	2
ABCA9	4	16	13	10	5	10	8	9	1	6	4	9	6	4	5
ABCA9-AS1	0	0	0	1	0	0	1	0	0	0	0	0	1	0	0
ABCB1	172	202	78	190	160	169	28	207	145	138	181	277	191	185	130
ABCB10	248	292	262	235	289	165	126	257	132	135	142	259	203	153	147
ABCB10P1	9	6	9	7	5	1	6	9	3	2	12	13	4	1	3
ABCB10P3	1	6	4	0	2	4	1	1	1	0	1	0	2	2	2
ABCB10P4	4	2	9	3	6	6	8	5	3	5	2	4	6	4	1
ABCB11	0	1	1	0	2	0	2	0	1	0	0	0	1	1	3
ABCB4	37	21	33	17	9	10	15	37	48	14	21	37	21	44	35
ABCB5	1	1	1	4	4	0	1	0	2	3	3	2	2	2	2
ABCB6	3	3	3	3	3	6	4	9	4	4	2	9	8	8	4
ABCB7	209	206	165	220	192	141	74	195	111	98	142	194	159	153	99
ABCB8	299	319	333	264	316	295	146	356	149	181	178	353	270	256	166
ABCB9	25	48	37	46	42	63	19	47	35	20	27	57	56	34	34
ABCC1	1420	1446	1570	1104	1608	1198	593	1322	728	673	784	1166	1067	1042	660
ABCC10	565	808	685	582	686	611	308	758	380	326	401	649	529	503	327
ABCC11	1	2	3	2	1	0	4	2	4	2	4	0	6	4	5
ABCC12	1	2	0	0	1	2	2	0	0	1	0	0	0	0	0
ABCC13	2	1	1	1	4	3	4	2	1	0	1	1	0	1	2
ABCC2	39	42	30	32	33	23	12	30	16	17	23	23	26	34	27
ABCC3	551	480	1170	809	452	530	228	599	261	233	405	512	543	694	114
ABCC4	343	381	1135	572	453	365	158	287	143	118	215	195	164	309	86
ABCC5	682	674	699	542	570	653	205	607	321	282	389	713	458	419	227
ABCC5-AS1	0	1	0	0	0	0	1	0	0	0	0	1	0	0	0
ABCC6	47	79	84	73	86	61	47	32	20	56	53	76	41	40	29
ABCC6P1	1	0	1	2	2	3	1	3	2	0	2	0	0	0	3
ABCC6P2	2	0	1	1	0	2	1	0	0	5	2	3	0	0	0
ABCC8	1	1	3	3	3	4	3	0	1	1	3	0	3	3	4
ABCC9	1	1	4	4	1	5	3	0	2	2	1	0	3	3	6
ABCD1	258	311	389	370	313	187	164	340	144	157	242	321	262	300	289
ABCD1P2	2	0	7	2	3	7	6	2	11	6	5	3	1	0	3
ABCD1P3	0	0	0	0	0	0	0	0	0	0	2	0	0	0	1
ABCD1P4	0	0	0	0	0	0	2	0	1	0	0	0	0	1	1
ABCD1P5	0	0	1	0	0	1	2	1	2	0	0	0	0	1	1
ABCD2	188	259	105	166	162	230	59	192	91	128	65	181	154	101	127
ABCD3	258	249	217	200	275	186	113	276	120	150	140	215	183	165	127
ABCD4	404	496	406	369	519	438	221	476	257	247	291	464	372	392	260
ABCE1	277	339	186	294	310	209	109	223	154	145	160	268	196	198	140
ABCF1	769	1019	672	947	967	649	346	624	443	351	514	791	640	602	453
ABCF2	387	555	401	458	491	447	168	412	237	186	302	440	329	302	231
ABCF2P1	18	9	17	25	23	20	6	11	12	12	23	22	14	10	9
ABCF2P2	0	0	0	0	0	0	0	0	0	0	0	1	0	0	0
ABCF3	498	726	576	479	582	553	232	585	239	268	362	652	522	471	324
ABCG1	163	98	174	151	166	96	74	142	157	184	195	181	271	217	157
ABCG2	4	6	2	2	13	9	3	2	1	3	4	12	2	4	8
ABCG4	0	2	4	4	1	1	3	0	1	1	2	0	1	3	3
ABCG5	0	1	0	0	1	0	2	0	0	1	1	0	1	0	1
ABCG8	0	2	0	0	0	3	1	1	0	0	2	1	0	1	0
ABHD1	2	6	2	5	7	2	4	8	0	2	3	9	5	7	6
ABHD10	102	146	104	129	106	109	54	101	47	77	66	137	117	94	69
ABHD11	83	116	138	113	81	98	54	115	51	73	70	104	54	103	45
ABHD12	218	313	297	250	294	242	130	314	123	139	185	309	219	213	146
ABHD12B	0	1	0	0	1	3	1	0	0	1	4	0	0	1	1
ABHD13	253	256	212	275	344	175	167	250	170	138	232	222	178	221	209
ABHD14A	28	72	34	28	31	58	16	42	22	27	19	43	37	39	21
ABHD14A-ACY1	0	1	0	1	1	1	0	1	2	0	0	1	0	2	0
ABHD14B	164	353	222	382	265	289	107	254	138	142	146	333	277	185	141
ABHD15	191	395	266	287	267	323	122	334	194	162	269	456	252	276	146
ABHD16A	59	92	90	84	68	50	41	82	40	48	52	65	59	67	53
ABHD16B	0	1	2	1	1	2	4	0	0	0	1	2	0	0	1
ABHD17A	685	1042	781	735	856	705	305	1014	559	458	703	1117	604	700	476
ABHD17AP1	13	14	26	28	10	21	15	35	17	20	22	37	11	19	16
ABHD17AP2	23	12	26	27	8	19	12	26	28	23	24	24	14	25	17
ABHD17AP3	12	8	20	8	5	22	10	21	11	9	13	11	6	11	10
ABHD17AP4	6	3	7	4	2	7	11	13	7	5	6	12	4	11	3
ABHD17AP5	28	34	35	23	21	30	12	33	30	20	32	35	17	29	23
ABHD17AP6	5	10	15	4	3	12	7	18	11	9	8	30	4	8	2
ABHD17B	99	141	106	114	93	112	48	105	61	84	90	137	85	95	67
ABHD17C	22	28	50	30	18	55	43	31	21	21	27	22	20	26	14
ABHD2	2376	2553	2252	2394	2746	1685	1054	2757	1127	1023	1864	2180	1659	1521	1148
ABHD3	290	392	341	260	269	233	167	330	159	135	192	281	238	275	212
ABHD4	266	263	531	354	246	241	120	350	124	112	179	244	209	199	83
ABHD5	146	199	232	163	155	121	115	195	76	69	156	192	107	127	99
ABHD6	70	119	107	101	78	110	56	112	66	51	58	126	91	89	41
ABHD8	70	92	111	84	85	81	42	147	40	45	67	83	59	76	48
ABI1	894	1078	991	1024	1051	735	397	1017	438	510	677	966	749	797	547
ABI2	198	287	252	219	288	281	119	271	132	155	152	270	243	263	179
ABI3	509	1070	678	776	540	683	352	729	338	385	580	910	691	490	356
ABI3BP	1	0	1	6	3	6	1	1	4	1	3	0	0	3	2
ABL1	562	638	567	583	701	532	286	622	395	296	410	647	471	483	337
ABL2	469	463	433	381	534	434	244	458	241	302	286	390	361	407	321
ABLIM1	1499	1039	1523	1713	1600	1178	374	1248	1215	1050	1024	1993	1422	1529	1329
ABLIM2	31	32	25	19	25	36	12	23	8	13	12	35	26	17	24
ABLIM3	287	333	1490	682	378	278	148	422	139	122	131	223	270	436	73
ABO	2	6	19	32	25	5	1	0	0	20	3	9	6	10	22
ABR	2653	3412	2793	2572	3381	1862	1258	2721	1198	1106	1555	2409	1970	1905	1125
ABRA	1	0	0	0	0	0	0	1	0	1	0	0	0	0	0
ABRACL	184	247	176	221	216	146	76	202	171	116	121	203	159	115	113
ABT1	374	501	306	379	277	376	121	391	250	183	292	494	299	312	222
ABT1P1	1	2	0	0	0	3	1	0	2	0	0	0	0	0	3
ABTB1	1015	1240	2056	1158	1271	944	642	1565	728	589	878	1315	1014	939	637
ABTB2	18	29	37	29	32	22	12	18	8	10	31	25	22	45	181
AC000003.1	0	0	0	0	0	0	0	0	0	0	0	0	0	0	0
AC000003.2	0	2	0	0	0	1	0	1	0	0	0	0	0	1	0
AC000029.1	0	0	0	0	0	0	0	0	0	0	0	0	0	0	0
AC000032.2	0	0	0	0	0	0	0	0	0	0	0	0	0	0	0
AC000036.4	0	0	1	1	0	0	3	1	0	1	0	0	0	1	0
AC000041.8	0	0	0	0	0	0	0	0	0	0	0	0	0	0	0
AC000067.1	0	0	0	0	0	1	0	0	0	0	0	0	0	0	0
AC000068.10	1	2	0	3	1	1	1	0	0	0	0	1	2	2	0
AC000068.5	3	9	3	6	4	6	3	2	1	2	4	6	6	4	4
AC000068.9	1	0	1	0	2	0	3	2	0	2	0	2	2	1	1
AC000077.2	0	0	1	0	1	0	0	0	0	0	0	0	0	0	1
AC000078.5	0	0	3	1	1	1	0	3	3	0	0	0	1	0	0
AC000081.2	0	1	0	0	2	1	0	1	0	0	1	1	0	1	1
AC000089.3	96	60	88	160	43	103	48	109	146	82	74	179	84	76	84
AC000095.9	19	15	17	4	5	3	4	15	4	1	3	4	8	11	10
AC000099.1	0	0	0	0	0	0	0	0	0	0	0	0	0	0	0
AC000110.1	8	8	0	8	4	7	3	4	7	3	3	4	5	3	4
AC000111.3	0	0	0	0	0	0	0	0	0	0	0	0	0	0	0
AC000111.4	0	0	0	0	1	0	0	0	0	0	0	0	0	0	0
AC000111.5	0	0	0	0	0	0	0	0	0	0	0	0	0	0	0
AC000111.6	0	0	0	0	0	0	0	0	0	0	0	0	0	0	0
AC000120.7	41	25	45	27	40	27	23	29	15	18	20	35	25	37	24
AC000123.4	0	0	0	0	0	0	0	0	0	0	0	0	0	0	0
AC000124.1	0	0	0	0	0	0	0	0	0	0	0	0	0	1	0
AC000362.1	0	0	0	1	0	0	0	0	0	0	0	0	0	0	0
AC000367.1	0	0	0	1	0	0	1	0	0	0	0	0	0	0	0
AC000370.2	0	0	0	0	0	0	0	0	0	0	0	0	0	0	0
AC000374.1	0	0	0	0	1	0	0	1	1	0	0	0	1	0	0
AC000403.1	0	0	0	0	0	0	0	0	0	0	0	0	0	0	0
AC002044.4	0	1	3	1	3	0	1	0	0	0	0	0	7	0	1
AC002055.4	48	70	118	46	33	60	13	36	21	51	21	74	30	25	15
AC002056.3	18	23	25	28	9	13	8	16	18	6	9	16	10	15	8
AC002056.5	0	0	0	0	0	0	0	0	0	1	0	0	0	0	0
AC002059.10	2	3	2	2	2	0	0	4	0	2	2	2	3	1	0
AC002064.4	0	0	0	0	0	0	0	0	0	0	0	0	0	0	0
AC002064.5	0	0	0	0	1	1	0	0	0	0	0	0	0	0	0
AC002066.1	0	1	0	0	0	0	0	0	0	0	0	0	0	0	0
AC002066.2	0	0	0	0	0	0	1	0	0	0	0	0	0	0	1
AC002069.5	3	0	1	1	6	1	0	1	1	0	4	2	0	0	0
AC002069.6	0	0	0	1	1	2	2	5	1	1	3	1	0	0	0
AC002070.1	0	0	0	0	0	0	0	0	0	0	0	0	0	0	0
AC002075.3	1	1	1	0	1	0	0	0	2	1	0	1	0	0	0
AC002075.4	5	5	6	21	3	11	7	12	7	7	8	3	9	15	12
AC002076.10	0	0	0	0	0	0	0	0	0	0	0	0	0	0	1
AC002115.5	0	0	0	0	0	1	0	0	0	0	0	0	0	0	0
AC002115.9	0	0	0	0	0	0	0	0	0	0	2	0	0	0	0
AC002116.7	13	11	8	7	9	9	3	10	6	4	5	11	1	10	7
AC002116.8	0	0	0	0	0	0	0	0	0	0	0	0	0	0	0
AC002117.1	33	24	26	22	24	13	18	25	21	21	18	28	28	36	21
AC002127.2	0	0	0	1	0	0	0	0	0	0	0	0	0	0	2
AC002127.4	0	0	0	0	0	0	0	0	0	0	0	0	0	0	0
AC002128.4	1	2	1	2	4	11	0	9	0	1	3	6	1	1	4
AC002128.5	0	0	0	0	0	0	2	0	2	0	0	0	0	0	0
AC002306.1	0	1	1	0	1	0	0	0	0	0	2	0	0	1	0
AC002310.10	0	3	1	1	2	2	3	3	1	2	3	1	2	0	1
AC002310.12	21	15	17	7	6	8	7	11	11	4	4	19	12	5	5
AC002310.13	0	0	0	0	0	0	0	0	0	0	0	0	0	0	0
AC002310.17	0	0	1	0	0	0	0	0	0	1	0	0	0	0	0
AC002310.7	0	0	1	1	3	3	3	1	1	2	1	3	1	3	0
AC002314.4	0	0	0	0	0	0	0	0	0	0	0	0	0	0	0
AC002331.1	0	1	1	1	1	0	0	1	1	0	0	0	0	0	0
AC002365.1	0	0	0	0	0	0	1	0	0	0	0	0	0	0	1
AC002366.3	1	1	4	0	1	1	0	1	0	0	3	1	3	1	0
AC002368.4	0	0	0	0	0	0	0	0	0	0	0	0	0	0	1
AC002383.2	0	0	0	0	1	0	0	1	0	0	0	0	0	0	0
AC002386.1	0	0	0	0	0	1	0	0	0	0	0	0	0	0	0
AC002395.1	0	0	0	0	0	0	0	0	0	0	0	0	0	0	0
AC002398.11	0	2	1	0	0	0	1	0	1	1	0	1	0	3	0
AC002398.12	0	2	0	0	0	1	1	1	1	0	0	0	0	1	2
AC002398.13	0	0	0	0	0	0	0	0	0	0	1	0	0	0	0
AC002398.5	0	1	6	4	3	2	0	1	2	1	2	0	0	1	2
AC002398.9	0	0	0	0	0	0	0	0	0	0	0	0	0	0	0
AC002400.1	0	0	0	0	0	0	0	0	0	0	0	2	0	1	0
AC002401.1	0	2	4	0	1	2	2	0	1	2	3	3	0	3	2
AC002429.4	0	0	0	0	0	0	0	0	0	0	0	0	0	1	0
AC002429.5	0	0	0	0	1	0	0	0	0	0	0	0	1	0	0
AC002451.1	0	0	0	0	1	0	0	0	0	0	1	0	0	0	0
AC002451.3	0	1	2	6	8	1	2	1	1	0	1	6	0	6	0
AC002454.1	0	0	0	0	0	0	0	0	0	0	0	0	0	0	1
AC002456.2	3	1	4	0	1	7	3	2	2	2	2	1	1	3	3
AC002463.3	0	0	0	0	0	0	0	0	0	0	0	0	0	0	0
AC002465.2	0	0	0	0	0	0	0	0	0	0	1	0	0	0	0
AC002467.7	6	8	9	10	7	8	3	7	7	8	4	9	10	10	4
AC002472.1	0	0	0	0	0	0	1	1	0	0	0	0	0	0	0
AC002472.11	0	1	0	1	0	0	0	0	0	0	1	0	0	0	0
AC002472.13	4	0	1	5	1	0	3	1	2	3	3	0	3	4	5
AC002477.1	0	0	0	0	1	0	0	0	0	0	0	0	0	0	0
AC002480.2	2	0	2	0	2	2	1	5	2	1	4	1	0	1	4
AC002480.3	0	0	0	0	1	0	0	0	0	1	0	2	0	0	0
AC002480.4	0	0	0	0	0	0	0	0	0	0	0	0	0	0	0
AC002480.5	8	6	5	6	4	6	6	5	5	5	3	4	2	8	8
AC002485.1	0	0	0	0	0	0	0	0	0	0	0	0	0	0	0
AC002486.2	1	1	0	0	0	0	0	0	0	0	0	0	3	0	0
AC002486.3	0	0	1	0	0	0	0	0	1	1	0	0	0	0	0
AC002511.1	4	2	1	3	0	6	11	2	9	6	2	0	1	0	5
AC002511.2	0	1	0	1	0	0	1	0	0	1	0	0	0	1	2
AC002511.3	2	9	11	4	9	3	3	1	2	1	2	4	1	3	12
AC002519.6	6	6	4	9	13	8	4	12	5	7	5	21	7	5	10
AC002519.8	0	0	1	1	0	0	1	0	0	1	2	0	0	0	0
AC002523.1	0	0	0	0	0	0	0	0	0	0	0	0	0	0	0
AC002539.1	0	0	0	0	0	0	0	0	0	0	0	0	0	1	0
AC002539.2	0	0	0	0	0	0	0	0	0	0	0	0	0	0	0
AC002542.2	0	0	0	0	0	0	0	0	0	0	0	0	0	0	0
AC002543.2	0	1	1	0	0	0	0	1	0	1	0	0	0	0	0
AC002550.5	3	1	2	1	1	0	1	3	1	2	3	0	4	2	2
AC002551.1	2	0	5	3	2	1	0	2	2	4	5	1	4	1	1
AC002553.1	0	1	0	2	1	1	0	1	0	0	0	1	0	0	0
AC002553.4	0	1	0	0	0	0	0	0	3	0	0	1	0	0	0
AC002558.1	0	0	0	0	0	0	0	0	0	0	0	0	0	0	0
AC002978.1	0	0	0	0	0	0	0	0	0	0	0	0	0	0	0
AC002979.1	0	0	0	0	0	0	0	0	0	0	0	0	0	0	0
AC002981.1	0	0	0	0	0	0	0	0	0	0	0	0	0	0	0
AC002984.2	0	0	0	0	0	0	0	0	0	0	0	0	0	0	0
AC002985.3	0	0	0	0	0	0	0	0	0	0	0	0	0	0	0
AC002992.1	0	0	0	0	0	0	0	0	1	1	1	0	0	0	1
AC002994.1	0	0	0	0	0	0	0	0	0	0	0	0	0	0	0
AC003001.1	0	0	0	0	0	0	0	0	0	0	0	0	0	0	0
AC003002.4	0	0	0	0	0	0	0	0	0	0	0	0	0	0	0
AC003002.6	0	0	0	0	1	0	1	1	0	1	0	2	0	1	1
AC003003.5	0	0	1	0	0	0	0	0	0	0	1	1	0	0	0
AC003005.2	0	0	0	2	1	1	0	1	0	0	0	0	0	0	0
AC003005.4	0	0	0	0	0	0	0	0	0	0	0	0	0	0	0
AC003006.1	0	0	0	0	0	0	0	0	0	0	0	0	0	0	0
AC003006.7	0	0	0	0	0	0	0	0	0	0	0	0	0	0	0
AC003009.1	1	0	0	0	0	0	0	0	0	0	0	1	0	0	0
AC003009.2	4	0	0	3	2	3	1	1	1	0	1	0	1	2	2
AC003029.1	0	0	0	0	0	0	0	0	0	0	0	0	0	0	0
AC003035.1	0	0	0	0	0	0	0	0	0	0	0	0	0	0	1
AC003043.1	0	0	0	0	0	0	0	0	0	0	0	0	0	0	0
AC003045.1	0	0	0	0	0	0	0	0	0	0	0	0	0	0	0
AC003051.1	2	3	1	3	5	2	1	3	0	4	0	2	1	4	1
AC003075.4	7	8	16	14	14	8	7	14	4	5	5	2	11	6	6
AC003079.1	0	0	0	0	0	0	0	0	0	0	0	0	0	0	0
AC003080.4	6	0	3	3	7	4	3	0	1	2	2	1	3	1	3
AC003084.2	0	0	0	0	0	0	0	0	0	0	0	0	0	0	0
AC003087.4	0	0	1	0	0	0	0	0	0	1	0	0	0	2	2
AC003088.1	0	1	1	0	0	0	0	1	0	0	0	0	0	0	0
AC003090.1	1	1	2	2	2	3	1	0	5	1	2	0	0	3	2
AC003092.1	0	0	0	0	0	0	0	0	0	0	0	0	1	0	0
AC003092.2	0	0	0	0	0	0	0	0	0	0	0	0	0	0	0
AC003101.1	0	0	0	0	0	0	0	1	0	1	0	0	0	0	0
AC003102.1	0	0	0	0	0	0	0	0	0	0	0	0	0	0	0
AC003102.3	6	1	13	12	2	5	3	2	0	4	4	2	0	1	1
AC003104.1	88	57	48	53	84	39	39	77	24	32	52	40	37	47	35
AC003658.1	0	0	0	0	0	0	0	0	0	0	0	0	0	0	0
AC003664.1	0	0	0	1	0	0	0	0	0	0	0	0	0	0	0
AC003665.1	1	4	3	4	3	1	1	2	0	1	3	0	8	5	2
AC003666.1	0	0	0	0	0	0	0	0	0	0	0	0	0	0	0
AC003681.1	3	0	0	0	0	1	0	0	1	0	0	0	2	2	0
AC003682.16	0	1	0	0	1	0	0	2	2	1	0	0	0	0	0
AC003682.17	2	0	2	4	0	2	2	1	0	0	2	2	4	2	1
AC003956.1	0	0	0	1	1	1	0	0	1	0	0	0	0	0	0
AC003958.2	0	1	1	0	0	0	0	0	0	0	1	1	1	0	0
AC003958.6	0	0	1	0	0	0	0	0	0	0	0	0	0	0	0
AC003968.1	0	0	0	0	0	0	0	0	0	0	0	0	0	0	0
AC003973.1	0	0	0	1	0	1	0	0	0	0	0	0	0	1	0
AC003973.4	0	0	1	0	0	0	0	1	0	3	0	0	0	0	0
AC003973.5	0	0	0	0	0	0	0	0	0	0	0	0	0	0	0
AC003973.6	0	0	0	0	0	0	0	0	0	2	0	0	0	0	1
AC003984.1	0	0	0	0	0	0	0	0	0	1	0	0	0	0	0
AC003985.1	0	0	0	0	0	0	0	0	0	0	0	0	0	0	0
AC003986.5	0	0	0	1	0	0	0	0	0	1	0	0	0	1	1
AC003986.6	0	0	1	0	0	0	0	0	0	0	0	0	0	0	0
AC003986.7	0	0	0	0	0	0	0	0	0	0	0	0	0	0	0
AC003988.1	0	0	0	0	1	0	0	0	0	0	0	0	0	0	0
AC003989.3	0	0	0	0	0	0	0	0	0	0	0	0	0	0	0
AC003989.4	0	0	1	0	0	0	0	0	1	1	0	0	0	0	0
AC003991.3	0	4	1	1	2	4	0	3	2	1	1	0	2	0	0
AC004000.1	1	0	0	0	0	0	1	0	1	1	0	0	0	0	0
AC004004.2	0	0	0	0	0	0	0	0	0	0	0	0	0	0	0
AC004006.2	0	0	0	0	0	0	0	0	0	0	0	0	0	0	0
AC004009.3	0	0	0	0	1	0	0	0	0	0	0	0	0	0	1
AC004012.1	0	0	0	1	0	0	0	0	0	0	0	0	0	0	0
AC004014.3	0	0	0	0	0	0	0	0	0	0	0	0	0	0	0
AC004014.4	23	6	16	15	10	17	7	16	18	10	14	26	15	10	10
AC004016.1	0	0	0	0	0	1	0	0	0	0	0	0	0	0	0
AC004016.2	8	14	13	7	4	4	3	8	0	2	4	14	9	3	3
AC004017.1	0	1	0	0	1	1	0	1	0	1	1	0	1	0	1
AC004019.10	1	0	0	1	3	1	0	2	1	2	1	1	1	4	0
AC004019.13	1	0	1	1	1	1	1	3	0	1	2	5	1	1	0
AC004019.18	0	0	0	0	0	0	0	0	0	0	0	0	0	0	0
AC004022.7	0	0	0	0	0	1	0	0	0	0	0	0	0	0	0
AC004022.8	0	0	0	0	0	0	0	0	0	0	0	0	0	0	1
AC004041.2	0	1	0	1	0	1	0	1	0	0	1	0	0	0	1
AC004051.2	1	0	0	0	0	0	0	0	0	0	0	0	0	0	0
AC004052.1	0	0	0	0	0	0	0	0	0	0	0	0	0	0	0
AC004053.1	0	0	1	1	1	0	0	1	0	0	0	0	0	0	0
AC004054.1	0	0	0	1	0	0	1	0	0	0	0	0	0	0	1
AC004057.1	15	56	57	106	11	148	59	20	169	44	14	28	9	51	17
AC004062.2	0	0	0	0	0	0	0	0	0	0	0	0	0	0	0
AC004063.1	0	1	0	0	0	1	0	1	0	0	0	0	0	0	0
AC004066.2	1	0	0	0	0	0	0	0	0	0	0	0	0	0	0
AC004066.3	0	0	1	0	0	0	0	0	0	0	0	0	1	0	0
AC004067.5	9	14	5	11	20	16	9	22	7	16	7	21	24	19	26
AC004069.1	0	1	1	4	0	1	2	0	2	2	1	4	1	2	2
AC004069.2	7	15	13	36	17	12	6	14	5	11	15	20	17	23	8
AC004070.1	0	0	1	1	1	0	0	0	0	0	0	0	0	0	0
AC004074.3	50	15	31	43	22	30	14	22	43	20	30	36	33	22	23
AC004074.4	0	0	0	0	1	0	1	0	0	0	0	0	0	1	0
AC004076.7	0	0	2	0	0	0	0	2	0	0	0	0	0	0	0
AC004076.9	0	0	0	0	0	2	0	0	0	0	0	0	0	0	0
AC004079.1	0	0	0	0	0	0	0	0	0	0	0	0	0	0	0
AC004112.4	0	0	0	1	0	0	1	0	0	0	0	1	1	1	0
AC004112.5	0	0	0	0	0	0	0	0	0	0	0	0	0	0	0
AC004112.7	0	0	0	1	0	0	0	0	0	0	0	0	1	1	0
AC004125.3	0	1	1	1	0	1	0	0	0	0	0	0	0	0	0
AC004129.7	0	0	0	0	0	0	0	2	0	0	1	0	0	4	1
AC004129.9	1	3	0	1	1	4	2	2	2	2	7	6	2	2	0
AC004156.3	1	3	3	0	2	3	2	3	0	1	0	1	5	3	2
AC004158.2	7	11	13	4	9	6	6	12	2	11	2	9	17	8	8
AC004158.3	1	0	0	0	0	0	0	1	1	0	0	1	0	1	1
AC004159.1	0	0	0	0	0	1	0	0	0	0	0	1	0	1	0
AC004160.4	4	0	0	0	0	0	0	1	0	0	0	0	0	0	0
AC004166.6	0	1	0	0	1	2	0	0	2	0	0	0	0	0	0
AC004221.2	1	0	1	0	0	0	0	2	0	4	0	0	0	1	0
AC004231.2	0	0	0	0	0	0	0	0	0	0	0	0	0	0	0
AC004237.1	0	0	0	0	0	0	0	0	0	1	0	0	0	0	0
AC004257.1	0	0	0	1	0	1	0	0	0	0	0	0	0	0	0
AC004257.3	15	23	15	7	12	9	11	25	7	5	7	11	13	17	8
AC004381.6	11	14	13	14	14	7	5	16	8	8	18	17	14	7	7
AC004381.7	0	0	1	1	0	0	0	0	1	0	1	0	4	0	1
AC004383.3	0	0	0	0	0	0	0	0	0	1	0	0	0	2	1
AC004386.3	0	0	0	0	0	0	0	0	0	0	0	0	0	0	0
AC004386.4	109	27	89	72	33	66	37	70	69	37	35	75	51	47	50
AC004410.3	0	1	0	2	3	0	1	6	1	0	1	1	0	2	3
AC004447.2	0	0	1	0	0	0	1	1	1	1	2	0	0	0	1
AC004448.2	0	1	1	0	0	0	0	0	0	0	0	0	0	0	0
AC004448.5	1	1	0	0	0	0	0	0	0	0	0	0	0	2	1
AC004449.6	2	0	1	0	0	0	0	0	0	0	0	0	3	0	0
AC004453.8	313	216	294	566	107	347	134	324	433	222	234	503	259	293	306
AC004458.1	0	0	0	0	0	0	0	0	0	0	0	1	0	0	0
AC004460.1	0	0	0	0	0	0	0	0	0	0	0	0	0	0	0
AC004461.4	0	0	1	0	0	2	2	0	0	0	0	0	0	1	0
AC004463.6	10	15	8	11	13	7	6	12	6	11	11	12	17	7	11
AC004466.1	1	4	4	5	4	3	3	5	4	4	2	9	9	4	1
AC004471.10	0	0	0	0	0	1	0	1	0	0	1	0	0	0	0
AC004471.9	0	0	0	0	1	0	0	0	0	0	0	0	0	0	0
AC004485.3	0	0	0	0	0	0	0	0	0	0	0	0	0	0	0
AC004490.1	1	1	1	0	0	1	1	0	3	3	1	3	4	1	0
AC004492.1	0	0	0	0	0	0	0	0	0	0	0	0	0	0	0
AC004510.3	1	0	0	1	0	1	0	0	2	1	1	0	2	0	0
AC004520.1	0	0	0	0	0	0	0	0	0	0	0	0	0	0	0
AC004528.1	0	0	0	0	0	0	0	0	0	1	0	0	0	0	0
AC004528.4	0	0	0	2	0	0	3	0	0	1	0	2	0	0	0
AC004535.2	0	0	0	0	0	0	0	0	1	0	0	0	0	0	0
AC004538.3	0	2	1	0	0	2	1	2	0	3	0	4	2	2	1
AC004540.4	0	0	0	0	0	1	2	1	1	0	6	0	0	0	2
AC004540.5	10	5	7	10	3	2	3	8	0	2	3	3	3	1	3
AC004543.1	0	0	0	0	0	0	0	0	0	0	0	0	0	0	0
AC004543.2	0	0	0	0	0	0	0	0	0	0	0	0	0	2	0
AC004549.6	0	2	1	1	0	0	0	0	0	0	0	0	1	0	1
AC004552.1	0	0	0	0	0	1	0	1	0	0	0	0	0	0	0
AC004562.1	0	0	0	0	0	0	0	0	0	0	0	0	0	0	0
AC004593.3	0	0	0	0	0	0	0	0	0	0	0	0	0	0	1
AC004595.1	0	0	0	0	0	0	2	0	0	0	0	0	0	0	0
AC004603.4	0	0	0	0	0	0	0	0	2	2	0	0	0	0	0
AC004609.1	0	0	0	0	0	1	0	0	0	0	0	0	0	1	0
AC004623.2	0	0	0	0	0	0	0	0	0	0	0	0	0	0	0
AC004637.1	0	0	0	0	0	0	0	4	0	0	0	0	0	0	0
AC004655.1	0	0	2	0	0	1	0	0	0	1	0	1	1	0	0
AC004656.1	1	0	1	0	0	0	1	0	0	0	0	0	0	0	0
AC004673.1	0	0	0	0	0	0	0	0	0	0	0	0	0	0	0
AC004691.5	0	0	0	0	0	0	0	0	0	0	0	0	0	0	2
AC004692.4	0	0	1	0	0	0	0	0	1	0	0	0	0	0	0
AC004692.5	1	1	1	7	1	1	3	5	5	0	6	0	1	1	1
AC004699.1	0	0	0	0	0	0	0	0	0	0	0	0	0	0	0
AC004702.2	2	1	9	1	4	0	2	4	1	2	1	3	2	3	0
AC004706.1	0	0	0	0	0	0	0	0	0	0	0	0	0	0	0
AC004744.3	0	0	0	0	0	0	0	0	0	0	0	1	0	0	0
AC004745.1	0	0	0	0	0	0	0	0	0	0	0	0	0	0	0
AC004769.1	0	0	0	0	0	0	0	0	0	0	0	0	0	0	0
AC004771.1	0	0	0	1	0	0	0	0	0	0	0	0	0	0	1
AC004775.5	0	1	1	0	1	1	1	0	0	1	0	0	0	0	0
AC004791.2	5	3	1	4	0	2	2	0	0	1	0	5	0	0	0
AC004797.1	56	36	53	69	37	35	18	45	31	21	31	57	47	34	38
AC004812.1	1	0	0	0	0	1	1	1	0	0	1	0	0	0	1
AC004817.1	1	0	0	1	1	1	0	0	1	0	0	1	0	0	0
AC004824.1	0	0	0	0	0	0	0	0	0	0	0	0	0	0	0
AC004824.2	0	0	0	1	1	0	1	0	0	0	2	0	0	0	0
AC004832.1	0	0	0	0	0	0	0	0	0	0	0	0	0	0	0
AC004837.3	0	0	0	0	0	0	0	0	0	0	0	0	0	0	0
AC004837.4	0	0	1	0	0	0	0	0	0	0	0	0	0	0	0
AC004837.5	0	1	0	0	0	5	0	0	1	0	0	0	1	0	0
AC004840.8	0	0	0	3	1	1	0	0	0	0	0	0	0	0	0
AC004840.9	168	213	171	132	147	138	44	168	64	83	77	204	114	109	101
AC004851.1	0	0	0	0	0	0	0	0	0	0	0	0	0	0	0
AC004854.4	0	3	0	0	0	1	1	0	0	1	0	1	2	1	1
AC004854.5	2	0	1	2	1	0	0	0	0	0	0	0	1	0	0
AC004862.6	0	0	1	1	0	0	0	1	0	0	0	0	0	1	0
AC004866.1	0	0	0	0	0	0	0	0	0	0	0	0	0	0	0
AC004866.3	0	0	0	0	0	0	0	0	0	0	0	0	0	0	0
AC004869.2	0	0	0	1	0	0	0	0	0	0	0	0	0	0	0
AC004869.3	0	0	0	0	0	0	0	0	0	0	0	0	0	0	0
AC004870.3	0	0	0	1	0	0	0	1	0	0	0	0	0	0	0
AC004870.4	1	0	0	0	0	1	0	0	0	0	0	0	0	0	0
AC004870.5	1	1	6	0	0	0	1	0	0	0	1	0	0	1	2
AC004875.1	0	0	0	0	0	0	0	0	0	0	0	0	0	0	0
AC004878.2	0	0	0	0	0	0	3	2	0	0	0	0	0	1	1
AC004878.3	8	2	7	9	2	5	7	5	6	9	10	10	6	7	5
AC004878.5	0	0	0	0	0	0	0	0	0	0	0	0	0	0	0
AC004878.6	1	0	2	1	1	0	0	0	0	0	1	2	0	0	1
AC004878.7	0	0	0	0	0	0	0	0	0	0	0	1	1	0	0
AC004878.8	0	0	0	0	0	0	0	0	0	0	0	0	0	0	0
AC004889.1	0	0	0	0	0	0	0	0	0	0	0	0	0	0	0
AC004893.10	2	1	3	3	3	2	1	3	1	0	1	1	0	0	0
AC004893.11	209	240	156	138	186	154	95	221	91	82	87	189	125	147	89
AC004895.1	0	0	0	0	0	0	0	0	0	0	0	0	0	0	0
AC004895.4	0	0	1	4	1	1	0	1	0	0	1	0	0	1	2
AC004899.1	1	0	1	1	1	1	1	0	0	3	1	0	1	1	2
AC004899.3	10	5	24	18	11	6	4	9	8	3	4	6	3	13	2
AC004901.1	0	0	0	0	0	0	0	0	0	1	0	0	0	1	0
AC004906.3	0	0	0	0	0	0	1	0	0	0	0	0	0	0	0
AC004911.2	0	0	0	0	0	1	0	0	0	1	0	0	0	0	0
AC004917.1	0	0	0	0	0	0	0	0	0	0	0	0	0	0	0
AC004920.2	0	1	0	0	0	0	0	0	0	0	0	0	0	1	0
AC004920.3	0	0	0	0	0	0	0	0	0	0	0	0	0	0	0
AC004924.1	0	0	0	0	0	0	0	0	0	0	0	0	0	0	0
AC004938.5	1	0	0	0	0	0	0	0	0	0	0	0	1	1	0
AC004941.3	0	0	2	0	1	1	1	0	0	1	1	0	0	0	0
AC004941.5	20	12	8	18	11	16	4	11	13	14	12	25	11	14	18
AC004943.1	0	0	0	0	0	0	0	0	0	0	0	0	0	0	0
AC004945.1	0	0	0	0	0	0	0	1	0	0	0	0	0	0	0
AC004947.2	0	0	1	1	0	0	0	0	0	0	0	0	0	0	0
AC004951.5	13	21	29	11	23	12	7	23	11	7	15	28	24	26	19
AC004951.6	41	45	52	49	56	61	26	66	23	22	32	43	38	54	33
AC004967.7	47	31	35	46	38	25	11	30	33	32	31	17	23	29	22
AC004969.1	0	0	0	0	0	0	0	0	0	0	0	0	0	0	0
AC004980.1	0	0	0	0	0	0	0	0	0	0	0	0	0	0	0
AC004980.10	5	3	14	12	8	10	3	16	8	5	8	8	5	11	4
AC004980.11	3	0	3	1	1	2	3	1	0	3	1	2	1	1	0
AC004980.7	51	58	81	39	62	44	28	87	32	34	29	58	38	68	32
AC004980.8	1	0	0	1	1	3	1	4	0	1	2	4	1	0	0
AC004980.9	1	2	8	2	0	5	0	4	2	5	4	3	2	5	1
AC004985.12	4	3	9	6	4	4	4	7	3	6	4	4	7	3	1
AC004987.10	0	0	0	1	3	0	0	0	0	0	0	0	0	0	2
AC004987.9	86	171	188	140	90	87	147	114	141	189	121	115	249	195	168
AC004988.1	0	0	1	0	0	0	0	0	0	0	0	1	1	0	0
AC005000.1	0	0	0	0	0	0	0	0	0	0	0	0	0	0	0
AC005000.2	0	0	0	0	0	0	0	0	0	0	0	0	0	0	0
AC005003.1	4	18	16	19	13	12	8	21	6	11	6	14	8	29	9
AC005007.3	1	5	2	4	6	6	2	2	2	4	3	2	5	3	2
AC005008.2	0	0	0	0	0	0	0	0	0	0	1	0	0	0	0
AC005008.3	0	0	0	1	0	0	0	0	0	0	0	0	0	0	0
AC005009.1	0	0	0	0	0	0	0	0	0	0	0	0	0	0	0
AC005009.2	1	0	0	1	1	0	0	0	0	0	1	0	0	2	0
AC005013.1	0	0	0	0	1	0	0	0	0	0	0	0	0	0	0
AC005013.5	0	0	0	0	0	0	0	0	0	1	0	0	1	0	0
AC005014.5	57	23	70	29	25	43	37	45	31	29	42	55	29	44	21
AC005017.2	0	0	1	0	0	1	1	0	0	0	0	0	0	0	0
AC005019.2	1	0	0	3	1	2	3	2	0	2	3	1	0	4	2
AC005019.3	0	0	1	0	0	0	0	0	0	0	0	0	0	0	0
AC005020.1	0	0	0	0	0	0	0	0	0	0	0	0	1	0	0
AC005022.1	0	0	0	0	0	0	1	0	0	0	0	0	0	0	1
AC005027.3	0	0	0	0	0	0	0	0	0	1	0	0	0	0	0
AC005029.1	0	0	1	0	1	3	2	0	0	0	0	0	0	0	0
AC005033.6	0	0	0	0	1	0	0	0	0	0	0	0	0	0	0
AC005034.2	0	0	0	0	0	0	0	0	0	0	0	0	1	1	0
AC005034.3	24	9	7	14	8	8	10	10	14	8	11	24	16	10	8
AC005037.1	2	0	1	0	0	2	0	0	1	0	1	1	0	1	0
AC005037.2	0	0	0	0	0	0	0	0	0	0	0	0	1	0	0
AC005037.3	4	9	4	3	0	5	3	1	2	1	1	1	2	0	1
AC005037.4	0	0	0	2	0	0	1	1	0	0	0	0	0	0	0
AC005037.6	0	0	0	0	0	0	0	0	0	0	0	0	0	0	0
AC005040.3	0	0	0	0	0	0	0	0	0	0	0	0	0	0	0
AC005041.11	0	0	0	1	0	0	0	0	0	0	0	2	0	0	0
AC005041.17	1	1	1	0	0	0	0	1	0	0	0	1	0	1	1
AC005042.2	4	4	14	11	12	8	5	12	5	5	8	15	10	1	7
AC005042.3	0	0	0	0	0	0	1	0	0	0	2	0	0	0	0
AC005042.4	0	0	2	0	0	1	0	0	1	2	0	0	2	2	1
AC005042.5	0	0	0	0	0	1	0	0	0	0	0	0	0	0	0
AC005048.1	0	0	0	0	0	0	0	0	0	0	0	0	0	0	0
AC005062.2	1	0	2	0	1	0	0	0	0	0	2	2	0	1	0
AC005071.1	17	20	22	10	25	16	2	18	6	9	16	27	9	17	8
AC005076.5	10	4	6	4	3	6	0	7	3	1	1	5	2	8	4
AC005077.12	1	1	3	0	1	3	0	4	0	0	2	0	4	0	0
AC005077.14	0	0	0	1	3	1	0	0	1	2	0	0	2	2	0
AC005077.5	0	0	0	0	0	0	1	0	0	0	0	0	1	0	0
AC005077.7	1	2	6	2	0	1	1	2	1	1	4	2	1	4	3
AC005077.8	0	0	1	1	1	1	0	0	2	0	1	0	0	0	0
AC005077.9	0	0	0	0	0	0	0	0	0	0	0	0	0	0	0
AC005082.1	1	0	1	0	0	1	0	1	1	1	0	0	2	2	0
AC005082.12	9	10	12	0	9	2	7	25	7	12	22	10	5	6	3
AC005083.1	1	0	2	4	0	0	0	1	3	0	0	1	1	0	1
AC005086.1	0	0	1	0	0	0	0	0	0	1	0	0	0	0	0
AC005086.2	0	0	0	0	0	0	0	0	0	0	0	0	0	0	0
AC005086.3	7	10	4	6	9	1	1	3	1	2	0	7	5	6	3
AC005086.4	0	0	0	0	0	0	0	0	0	0	0	0	0	0	0
AC005088.1	0	0	0	0	0	0	0	0	0	0	0	0	0	0	0
AC005094.2	0	1	1	2	0	0	0	0	0	2	0	3	1	0	0
AC005102.1	6	3	7	3	1	3	3	4	3	3	4	6	1	1	4
AC005104.3	0	0	0	0	0	0	0	0	0	0	0	0	0	0	0
AC005105.2	0	0	0	0	0	0	1	0	0	0	0	0	0	0	0
AC005150.1	1	1	3	0	1	1	1	0	1	2	4	0	1	1	2
AC005152.2	1	1	2	1	0	0	1	1	2	0	4	2	1	1	1
AC005152.3	0	1	0	0	0	0	0	0	0	0	0	1	0	0	0
AC005154.6	1225	1193	1084	1035	1091	800	598	1179	622	607	625	1320	912	948	565
AC005154.7	19	26	42	38	37	32	15	38	24	25	11	24	33	20	17
AC005154.8	0	0	0	0	0	0	0	0	0	0	1	0	0	0	0
AC005159.1	0	0	0	0	0	0	0	0	0	0	0	0	0	0	0
AC005160.3	2	0	0	0	0	1	0	0	0	0	0	0	0	0	0
AC005161.1	0	0	0	0	0	0	1	0	0	0	0	0	0	0	0
AC005162.4	0	0	0	0	0	0	0	0	0	0	0	0	0	0	0
AC005162.5	0	1	1	1	0	0	0	0	0	0	0	0	0	0	0
AC005176.1	0	0	0	0	0	0	0	0	0	0	0	0	0	0	0
AC005176.2	0	0	0	0	0	0	0	0	0	0	0	0	0	0	0
AC005176.3	0	0	0	0	0	0	0	0	0	0	0	0	0	0	0
AC005178.1	0	0	0	0	0	0	0	0	0	0	0	0	0	0	0
AC005189.6	5	7	8	6	12	3	4	4	1	9	2	6	2	4	6
AC005195.1	0	0	0	0	0	0	0	0	0	0	0	0	0	0	0
AC005197.2	0	0	0	0	0	0	1	0	0	0	0	0	0	0	0
AC005215.1	0	0	0	0	0	0	0	0	0	0	0	0	0	0	0
AC005220.3	1	3	4	4	0	1	0	4	0	3	1	7	2	0	0
AC005224.2	8	8	12	9	7	5	5	14	3	7	7	4	9	5	5
AC005229.1	0	0	0	0	0	1	0	0	0	0	0	0	0	0	0
AC005229.5	0	0	0	0	0	1	0	0	0	1	0	0	0	0	1
AC005229.7	2	4	3	3	4	5	1	3	3	5	3	13	2	2	4
AC005235.1	0	0	1	2	0	3	1	4	0	1	1	0	0	4	0
AC005237.2	0	0	0	0	0	0	0	1	0	0	0	0	0	0	0
AC005237.4	0	0	0	0	1	0	0	0	0	0	0	2	0	0	0
AC005251.4	0	0	0	0	0	0	0	0	0	0	0	0	1	0	0
AC005253.2	0	1	2	1	1	0	1	0	0	0	0	0	0	1	0
AC005253.4	0	0	0	0	0	1	0	3	0	0	0	0	0	0	0
AC005255.3	24	18	16	24	12	13	3	17	12	7	10	7	6	4	16
AC005255.5	0	0	0	0	0	0	0	0	0	0	0	0	0	0	0
AC005255.6	0	0	0	0	0	1	0	0	0	0	0	0	0	0	0
AC005256.1	0	1	0	2	1	0	0	0	0	0	0	0	0	1	0
AC005262.2	0	0	1	0	1	0	0	0	0	0	1	0	0	0	1
AC005262.3	0	1	3	0	4	1	0	0	2	0	0	0	0	0	0
AC005262.4	1	1	1	1	0	2	3	2	1	2	0	1	2	1	1
AC005264.2	2	2	7	3	0	5	1	1	1	3	2	2	1	0	0
AC005276.1	0	0	1	0	1	0	0	0	0	0	0	0	0	0	0
AC005280.1	0	0	1	0	0	0	0	0	0	0	0	0	0	0	0
AC005281.1	1	0	1	0	0	1	0	0	0	0	2	0	0	0	0
AC005281.2	0	0	0	0	0	0	0	0	0	0	0	0	0	0	0
AC005284.1	0	0	0	0	0	0	0	0	0	0	0	0	0	0	0
AC005288.1	1	1	3	2	3	2	2	1	1	0	0	2	0	0	0
AC005300.5	0	0	1	0	2	1	2	0	0	1	1	0	0	2	0
AC005301.8	1	0	3	0	0	3	0	0	2	2	3	0	2	0	1
AC005304.1	2	4	1	2	2	3	1	1	1	4	0	1	0	2	1
AC005306.3	20	41	51	40	35	53	24	64	21	20	21	59	43	22	19
AC005307.1	0	0	0	0	0	1	0	0	1	0	1	1	0	0	1
AC005307.3	36	37	17	17	20	32	21	15	9	18	28	9	12	26	4
AC005324.6	0	0	0	0	1	1	0	0	0	0	0	0	0	0	0
AC005324.7	0	1	0	0	0	0	0	0	0	0	0	0	0	0	0
AC005326.2	1	1	0	1	1	0	1	1	0	0	0	1	0	1	0
AC005329.7	15	13	18	10	18	12	10	13	10	14	6	15	15	15	20
AC005330.2	0	0	1	0	0	0	0	0	0	1	1	0	0	1	1
AC005336.4	1	2	7	2	8	1	2	4	2	4	7	6	1	5	3
AC005336.5	0	2	7	2	2	5	0	9	3	0	4	8	3	2	2
AC005339.2	5	9	8	4	11	4	2	9	0	4	4	7	2	8	4
AC005351.1	7	5	4	4	1	3	1	3	5	4	8	5	3	2	3
AC005355.1	0	1	0	0	0	0	0	0	0	0	0	0	0	0	0
AC005355.2	0	0	0	0	0	0	0	0	0	0	0	1	0	1	0
AC005356.1	1	0	0	0	0	1	1	1	0	0	0	0	0	1	0
AC005357.1	0	1	0	0	0	0	0	0	0	0	0	0	0	0	0
AC005358.1	0	0	0	0	0	0	0	0	0	0	0	0	0	0	0
AC005358.3	0	0	0	0	0	2	0	0	0	0	0	0	0	0	0
AC005363.9	0	0	0	0	0	0	0	0	0	0	0	0	0	0	0
AC005370.1	0	0	0	0	0	0	0	0	0	0	0	0	0	0	0
AC005375.1	0	0	0	0	0	0	0	0	0	0	0	0	0	0	0
AC005387.2	0	0	0	0	0	0	0	0	0	0	0	0	0	0	0
AC005387.3	0	0	0	0	0	0	0	0	0	0	0	0	0	0	0
AC005391.2	0	0	0	1	1	0	0	1	0	0	0	0	0	0	0
AC005392.13	1	0	0	0	0	0	0	0	0	0	0	0	0	0	0
AC005394.1	0	0	0	0	0	0	0	0	0	0	0	1	0	0	0
AC005399.1	0	0	0	0	0	0	0	0	0	0	0	0	0	0	0
AC005477.1	0	0	0	1	0	0	1	0	0	0	1	1	0	1	0
AC005481.5	0	2	4	1	0	0	1	3	3	0	0	3	1	3	2
AC005484.5	0	0	0	0	0	0	0	0	0	0	0	0	0	0	0
AC005487.2	0	1	0	1	1	0	0	0	0	0	0	0	0	0	0
AC005488.1	1	0	1	0	1	0	0	0	0	1	0	0	0	1	0
AC005488.11	0	0	0	0	0	0	0	0	0	0	0	0	0	0	0
AC005493.1	0	0	0	0	0	0	0	0	0	0	0	0	0	0	0
AC005498.3	1	1	0	2	1	1	1	0	0	0	1	0	2	0	1
AC005498.4	0	0	0	0	0	0	0	0	0	0	0	0	0	0	0
AC005513.1	0	0	0	0	0	0	0	0	0	0	0	0	0	0	0
AC005517.3	0	0	0	2	0	1	0	6	2	1	0	2	0	4	3
AC005518.2	0	0	0	0	0	0	0	0	0	1	1	0	0	0	0
AC005519.4	15	11	23	17	30	16	8	34	11	12	8	17	18	26	7
AC005522.6	0	0	1	0	0	0	0	0	0	0	0	0	0	0	0
AC005522.7	0	0	0	0	0	0	0	0	0	0	0	0	0	0	0
AC005523.2	3	0	5	2	1	1	2	8	0	4	1	1	1	0	1
AC005523.3	0	0	0	0	0	1	0	0	0	0	0	0	1	0	1
AC005532.5	9	9	4	6	3	4	3	3	2	5	5	15	6	2	4
AC005534.6	2	5	1	4	1	5	3	3	1	5	2	2	3	3	3
AC005534.8	16	14	15	7	13	7	7	12	12	6	3	11	6	4	4
AC005537.2	0	1	0	0	0	2	3	0	5	1	0	0	0	1	0
AC005538.5	0	0	0	0	0	0	0	0	0	0	0	0	0	0	0
AC005539.2	3	0	1	1	0	1	1	4	1	0	2	5	2	0	0
AC005540.3	3	4	4	7	5	10	2	5	10	5	12	9	8	5	9
AC005544.1	0	0	0	0	0	0	0	0	0	0	0	0	0	0	0
AC005546.2	1	2	8	3	4	6	0	7	2	3	2	3	2	6	0
AC005549.1	0	0	0	0	0	0	0	0	0	0	0	0	0	0	0
AC005549.2	0	0	0	0	1	0	0	0	0	0	0	0	0	0	0
AC005549.3	0	0	0	0	0	0	0	0	0	0	0	0	0	0	0
AC005550.3	0	0	0	1	0	0	0	0	0	0	0	0	0	1	1
AC005550.4	0	0	0	0	0	0	0	0	0	1	0	0	0	0	0
AC005550.5	0	0	0	0	0	1	0	0	0	0	0	0	0	0	0
AC005559.2	2	0	0	0	1	0	0	2	1	0	1	2	0	0	0
AC005559.3	0	0	0	1	1	1	1	2	1	1	0	0	0	0	1
AC005562.1	5	8	15	4	8	3	8	13	9	5	3	8	7	7	6
AC005588.2	0	0	0	0	0	0	0	0	0	0	0	0	0	0	0
AC005592.1	0	0	0	1	0	1	0	0	0	1	0	0	0	0	1
AC005592.2	0	1	0	0	2	0	1	0	3	0	0	1	0	0	1
AC005592.3	0	0	0	0	0	0	0	0	0	0	1	0	0	0	0
AC005594.3	0	0	0	2	5	0	4	2	0	2	2	0	3	2	3
AC005597.1	0	0	0	0	0	1	0	0	0	0	1	0	0	0	0
AC005606.1	0	0	0	0	0	0	0	0	0	0	0	0	0	0	0
AC005606.14	2	0	0	0	1	1	0	2	0	0	0	0	0	0	0
AC005606.15	0	0	0	0	1	1	0	0	1	0	0	0	0	0	0
AC005609.1	0	0	0	1	0	0	2	0	1	1	0	2	0	0	1
AC005609.2	0	0	0	0	0	0	0	0	0	0	0	0	0	0	0
AC005614.3	0	0	0	0	1	1	0	0	1	1	1	3	1	0	0
AC005614.5	0	0	0	0	0	0	0	0	0	0	0	0	0	0	0
AC005616.1	0	0	0	0	0	0	0	0	0	0	0	1	0	1	0
AC005616.2	3	1	2	1	6	3	1	1	1	1	3	2	0	2	1
AC005618.1	0	0	0	0	0	0	0	0	0	0	0	0	0	0	0
AC005618.6	2	5	2	2	1	6	3	6	3	3	2	5	0	2	1
AC005621.1	1	0	0	1	1	1	3	2	0	0	4	0	0	2	5
AC005624.2	0	0	0	0	0	0	0	0	0	0	0	0	0	0	0
AC005625.1	0	2	0	1	0	1	1	0	0	0	0	1	1	0	0
AC005626.3	0	0	0	0	0	0	0	0	0	0	0	0	0	0	0
AC005631.1	0	0	0	0	0	0	0	0	0	0	0	0	0	0	0
AC005682.5	34	30	45	31	30	22	16	24	14	17	15	22	20	17	12
AC005682.6	7	1	0	0	1	0	4	3	1	3	1	1	4	0	1
AC005682.7	3	0	0	11	5	2	1	4	3	3	2	1	2	4	5
AC005682.8	11	4	6	3	6	3	5	10	4	0	2	5	4	0	2
AC005686.1	0	0	0	0	0	0	0	0	0	0	0	0	0	0	0
AC005701.1	0	0	0	0	0	0	0	0	0	0	0	0	0	0	0
AC005702.1	3	1	3	2	2	6	3	5	4	0	9	6	1	2	4
AC005702.2	0	0	0	0	0	0	0	2	0	0	0	0	0	0	0
AC005702.3	0	0	2	1	0	3	0	1	0	0	0	0	0	0	1
AC005702.4	0	0	2	0	0	1	0	2	1	0	2	5	0	2	0
AC005703.2	0	0	0	0	0	0	0	0	0	0	0	0	0	0	0
AC005703.3	0	0	1	0	1	0	0	0	0	0	1	0	0	0	0
AC005722.4	0	0	0	1	1	0	0	0	0	1	0	0	0	2	0
AC005725.1	0	0	0	0	0	0	0	0	0	0	0	0	0	0	0
AC005730.2	0	0	0	1	2	0	0	1	2	1	1	1	3	0	0
AC005740.3	0	0	0	0	0	0	0	0	0	0	0	0	0	0	0
AC005740.4	1	2	0	0	1	1	1	0	2	1	1	1	0	1	0
AC005740.5	0	0	0	0	0	0	0	0	0	0	2	1	0	0	0
AC005740.6	21	12	7	12	19	12	3	16	11	7	4	17	5	8	10
AC005741.2	0	0	0	0	0	0	0	0	0	0	0	0	0	0	0
AC005754.7	0	0	0	0	0	1	0	0	0	0	0	0	0	0	0
AC005754.8	0	0	0	0	0	0	0	0	0	0	1	0	1	0	1
AC005757.6	0	0	0	0	1	0	0	0	0	0	0	0	0	0	0
AC005757.7	0	0	0	0	0	0	0	0	0	0	0	0	0	0	0
AC005758.1	2	0	2	3	5	3	3	5	4	5	5	2	4	1	1
AC005772.2	0	0	0	0	0	0	0	0	0	0	0	0	0	0	0
AC005775.2	1	1	1	0	0	3	2	9	0	0	1	0	3	5	0
AC005776.1	1	2	1	0	4	1	0	1	0	1	0	1	2	2	0
AC005777.3	0	2	0	0	0	1	0	1	0	0	0	0	1	0	0
AC005779.1	0	0	1	1	0	0	1	2	0	0	0	0	0	0	0
AC005779.2	0	0	0	0	1	0	0	2	0	1	0	0	0	1	0
AC005780.1	0	2	0	0	2	0	1	0	0	0	0	0	0	0	0
AC005783.1	0	0	0	0	0	0	0	0	0	0	0	0	0	0	0
AC005785.2	1	2	6	10	4	6	9	4	3	12	10	0	5	22	6
AC005786.3	0	1	3	2	0	0	0	0	0	2	0	0	1	2	1
AC005786.5	1	3	1	0	0	1	0	1	0	1	0	0	0	0	0
AC005786.7	11	7	15	5	9	18	6	10	3	13	5	8	12	7	7
AC005789.11	3	4	1	1	5	10	1	3	0	1	2	3	2	1	2
AC005789.9	5	2	7	1	4	4	1	3	0	0	1	0	0	2	4
AC005794.1	0	0	1	1	0	0	1	0	2	1	0	1	0	0	0
AC005795.1	167	94	182	169	104	161	102	156	96	69	116	174	125	115	76
AC005808.3	0	0	1	0	0	1	1	0	0	0	0	1	0	0	0
AC005822.1	87	68	119	103	64	74	55	80	80	48	61	112	64	89	41
AC005831.1	17	17	17	12	22	15	11	21	5	15	10	19	13	12	11
AC005838.2	1	1	3	5	2	1	0	1	2	0	2	2	0	4	0
AC005841.1	0	0	0	0	0	0	0	0	1	0	0	0	0	1	1
AC005863.1	0	0	0	0	0	1	1	0	1	0	0	0	1	0	1
AC005863.2	0	0	0	0	0	0	0	0	0	0	0	0	0	2	0
AC005884.1	107	81	83	201	47	123	43	116	95	87	91	138	87	107	117
AC005926.1	0	0	0	0	0	0	0	0	0	0	0	0	0	0	0
AC005932.1	4	3	6	2	8	10	2	1	0	2	6	2	1	2	1
AC005943.4	1	7	3	3	3	3	3	3	0	0	2	2	3	4	1
AC005943.5	2	6	6	2	8	3	1	6	1	3	2	10	7	2	4
AC005944.2	0	0	2	0	1	0	0	0	0	0	0	0	0	0	0
AC005954.3	1	0	0	1	1	1	1	1	0	0	1	1	0	0	1
AC005954.4	0	0	0	0	0	0	0	0	0	0	0	0	0	0	0
AC006000.5	0	0	0	0	0	0	0	0	0	0	0	0	0	0	0
AC006001.1	6	6	13	5	0	5	6	2	2	4	4	2	4	9	1
AC006003.3	0	0	1	0	0	0	0	0	0	0	0	0	0	0	0
AC006004.1	0	0	1	0	0	1	0	0	0	0	0	0	0	0	1
AC006007.1	0	0	0	0	1	0	0	0	0	0	0	0	0	0	0
AC006011.4	0	0	0	0	0	0	0	0	0	0	0	0	0	0	0
AC006014.1	0	0	0	0	0	0	0	0	0	0	0	0	0	0	0
AC006014.10	1	0	0	1	1	1	0	0	0	0	0	0	0	0	0
AC006014.7	0	0	0	0	0	0	0	0	0	0	0	0	0	0	0
AC006014.8	0	0	0	0	0	0	0	1	0	0	0	0	0	0	1
AC006019.3	0	0	0	0	0	0	1	0	0	1	0	0	0	0	1
AC006019.4	0	1	0	0	0	0	0	0	0	1	0	0	0	0	0
AC006022.4	0	0	0	0	0	1	0	0	0	0	0	1	0	0	0
AC006023.8	6	0	1	1	4	2	3	1	5	1	1	2	0	1	0
AC006024.4	11	9	39	16	8	7	6	4	4	5	9	9	3	13	7
AC006026.1	0	0	0	0	0	0	0	0	0	0	0	0	0	0	0
AC006026.10	23	8	22	30	11	28	15	20	37	14	19	42	31	15	19
AC006026.12	0	2	0	0	0	2	0	0	0	0	1	0	0	0	0
AC006026.13	0	3	0	4	0	1	1	0	0	0	0	0	2	0	0
AC006026.9	20	6	14	14	16	12	7	4	14	7	13	23	7	10	8
AC006028.11	0	2	1	4	1	2	0	0	6	2	2	1	3	0	2
AC006033.22	4	1	0	8	4	1	0	6	2	1	1	2	0	1	1
AC006035.1	0	0	0	0	0	0	0	0	0	0	0	0	0	0	0
AC006037.2	0	0	0	0	0	0	0	0	0	0	0	0	0	0	0
AC006041.1	0	0	0	0	0	1	0	0	0	1	0	0	0	0	0
AC006042.6	2	0	0	0	2	0	0	1	0	0	0	0	0	0	0
AC006042.7	1	2	0	0	1	0	0	2	0	0	0	1	3	2	1
AC006042.8	38	27	29	33	29	24	18	27	23	16	17	23	23	34	25
AC006045.3	1	2	1	2	0	2	1	1	3	1	2	7	1	3	0
AC006050.2	0	0	2	0	0	1	1	0	0	0	1	0	0	0	0
AC006070.12	0	0	0	0	0	0	0	0	0	0	0	0	0	0	0
AC006076.1	0	0	0	0	0	0	0	0	0	0	0	0	0	1	0
AC006077.4	0	0	0	1	0	1	0	0	0	0	1	0	0	0	0
AC006080.1	0	0	0	0	0	0	0	0	0	0	0	0	0	0	0
AC006111.1	6	10	14	5	7	8	3	11	3	2	4	3	5	4	11
AC006115.1	0	0	0	0	0	0	0	0	0	0	0	1	0	0	0
AC006115.3	0	0	0	1	2	0	0	0	0	1	0	0	1	0	0
AC006115.6	0	0	0	0	0	0	0	0	0	0	0	0	0	0	0
AC006116.1	0	0	0	0	0	1	0	0	0	0	0	0	1	0	0
AC006116.12	0	0	0	0	0	0	0	0	0	0	0	0	0	0	0
AC006116.13	3	0	0	0	0	2	0	0	1	0	1	0	0	1	1
AC006116.14	0	0	0	0	1	0	0	0	0	0	0	0	0	0	0
AC006116.15	0	0	0	0	1	1	0	1	0	0	0	1	0	1	0
AC006116.17	2	4	7	1	5	1	2	0	3	2	1	4	0	1	2
AC006116.19	3	3	6	2	0	0	2	4	0	2	1	0	1	1	2
AC006116.20	0	3	0	1	2	1	0	4	6	0	1	3	6	1	1
AC006116.21	0	0	1	0	0	0	0	0	0	0	1	0	2	1	0
AC006116.22	25	14	26	22	13	20	17	26	18	9	19	32	9	23	24
AC006116.24	0	0	0	0	0	0	0	0	0	0	0	0	0	0	0
AC006116.27	0	1	0	2	0	0	0	1	1	0	0	0	1	0	1
AC006126.3	0	0	0	0	0	0	0	1	0	0	0	0	0	0	0
AC006126.4	0	4	7	0	2	1	0	1	2	0	0	4	1	0	1
AC006129.1	0	2	1	3	0	5	0	2	2	3	0	3	1	0	2
AC006129.2	96	108	57	88	72	76	35	73	48	91	59	113	70	80	64
AC006129.4	18	5	7	14	5	8	6	3	8	4	2	16	12	7	3
AC006130.1	0	0	0	0	0	0	1	0	0	1	0	0	0	0	0
AC006130.3	0	1	1	0	0	0	0	0	0	0	0	0	0	0	0
AC006130.4	0	0	0	0	0	1	0	0	0	0	0	1	0	0	0
AC006132.1	14	23	27	20	17	22	8	21	3	8	14	15	14	6	5
AC006133.3	0	0	0	0	0	0	0	1	0	0	0	0	0	0	0
AC006145.1	0	0	0	0	0	0	0	0	0	0	0	0	0	0	0
AC006150.1	0	0	0	0	0	0	0	0	0	0	0	0	0	0	0
AC006150.2	0	0	0	0	0	0	0	0	0	0	0	0	0	0	0
AC006153.3	0	0	0	0	0	0	0	0	0	0	0	0	0	0	0
AC006156.1	0	0	0	1	1	0	0	1	0	0	0	0	1	0	0
AC006156.2	0	0	0	0	1	2	0	0	0	1	2	0	0	0	0
AC006159.3	0	0	0	0	0	0	0	0	1	0	0	0	0	0	0
AC006159.4	0	0	0	0	0	0	0	0	0	0	1	0	0	0	0
AC006159.5	0	0	0	0	0	0	0	0	0	0	0	0	0	0	0
AC006160.4	0	0	0	0	0	1	1	0	0	0	0	1	1	0	1
AC006160.5	7	10	6	5	9	2	5	3	3	3	3	6	3	4	1
AC006195.2	47	16	25	14	29	8	13	12	15	16	21	12	17	19	13
AC006196.1	0	0	0	0	0	1	0	0	0	0	0	0	0	1	0
AC006227.1	0	0	0	0	0	0	0	0	0	1	0	0	1	2	0
AC006262.10	0	0	0	0	0	0	1	0	0	0	0	0	0	1	0
AC006262.4	0	0	0	0	1	0	0	0	0	0	0	0	0	0	1
AC006262.5	0	0	0	0	0	0	1	0	0	0	3	0	0	1	0
AC006262.6	1	2	3	1	3	0	4	1	2	3	3	3	1	4	3
AC006272.1	1	0	1	0	0	0	0	0	0	0	0	0	0	0	1
AC006272.2	0	0	0	0	0	0	0	0	0	1	0	0	0	0	0
AC006273.4	0	0	0	0	0	0	0	2	0	0	0	0	0	0	1
AC006273.5	0	0	0	0	0	0	0	0	0	0	0	0	0	0	0
AC006273.7	0	0	1	0	0	0	0	0	0	0	0	0	0	0	0
AC006277.2	1	3	2	2	1	0	1	4	1	3	0	0	3	4	2
AC006296.1	0	0	0	0	0	0	0	0	0	0	0	0	0	0	0
AC006296.2	0	0	0	0	0	0	0	0	0	0	0	1	0	0	0
AC006322.1	0	0	0	0	0	0	0	0	0	0	0	0	0	0	0
AC006326.3	0	0	0	0	0	1	0	0	0	0	0	0	1	0	0
AC006326.5	0	0	0	0	0	0	0	0	0	0	0	0	0	0	0
AC006328.1	0	0	0	0	0	0	0	0	0	0	0	0	0	0	0
AC006328.9	0	0	0	0	0	0	0	0	0	0	0	0	0	0	0
AC006335.10	0	0	0	0	1	0	0	0	0	0	0	0	0	0	0
AC006335.11	0	0	0	0	0	0	0	0	0	0	0	0	0	0	0
AC006335.2	0	0	0	0	0	0	0	0	0	1	0	0	0	0	0
AC006335.6	0	0	0	0	0	0	0	0	0	0	0	0	0	0	0
AC006355.3	0	0	0	0	1	0	1	0	0	0	0	0	0	0	0
AC006366.3	0	0	0	0	0	0	0	0	0	0	0	0	0	0	1
AC006369.2	54	69	20	23	47	50	10	24	14	10	9	45	21	25	9
AC006369.3	0	0	1	0	0	1	0	0	0	0	0	0	0	0	0
AC006371.1	0	0	0	0	0	0	0	0	0	0	0	0	0	0	0
AC006372.1	1	0	0	0	0	0	2	0	0	0	1	0	1	1	0
AC006372.4	0	0	0	3	2	2	1	1	0	0	1	0	0	1	2
AC006372.5	0	2	0	0	1	0	0	0	0	0	0	0	0	1	0
AC006372.6	0	0	1	0	0	0	0	0	0	0	3	0	0	0	0
AC006373.1	0	0	0	0	0	0	0	0	0	0	0	0	0	0	0
AC006377.1	0	0	0	0	0	0	0	0	0	0	0	0	0	0	0
AC006378.2	0	0	0	0	0	1	1	0	0	0	0	0	0	0	0
AC006380.1	0	0	0	0	0	0	0	0	0	0	0	0	0	0	0
AC006380.3	0	0	0	0	0	0	0	0	0	0	0	0	0	0	0
AC006390.4	0	0	0	0	0	0	0	0	0	0	0	0	0	0	0
AC006427.2	0	1	1	0	0	1	0	4	2	0	1	0	0	0	1
AC006432.1	0	0	0	0	0	0	0	1	0	0	0	0	0	0	0
AC006435.1	0	0	0	0	0	0	0	0	0	0	0	0	0	0	0
AC006445.6	0	1	3	0	0	0	0	0	0	0	0	0	0	0	0
AC006445.7	1	1	1	5	1	1	0	2	3	2	0	1	0	4	1
AC006445.8	1	1	0	0	0	0	0	0	0	1	0	1	0	1	0
AC006449.1	2	3	1	0	3	0	0	1	0	1	1	0	0	0	0
AC006452.1	0	0	0	0	0	0	0	0	0	0	0	0	0	0	0
AC006455.1	0	0	0	1	0	0	2	0	0	1	1	0	0	0	1
AC006458.3	0	0	0	0	0	0	0	0	0	0	0	0	0	0	0
AC006460.2	0	0	0	0	0	0	0	0	0	1	0	0	0	1	0
AC006461.2	0	0	0	1	0	1	0	1	0	0	2	0	0	0	0
AC006465.4	0	2	0	1	1	0	0	0	1	0	1	1	1	0	0
AC006466.5	1	0	1	2	0	0	1	1	0	1	0	4	1	0	0
AC006480.1	0	0	0	0	1	0	0	0	0	1	0	0	0	0	0
AC006481.1	0	0	1	0	0	0	0	0	0	0	0	0	0	0	0
AC006482.1	0	0	0	0	0	0	0	0	0	0	0	0	0	0	0
AC006483.1	0	0	0	0	0	0	0	0	0	0	0	0	0	0	0
AC006483.5	37	16	16	16	8	14	17	21	14	7	27	20	8	14	21
AC006486.1	5	12	9	17	15	12	6	10	13	4	6	13	8	6	8
AC006486.9	0	0	0	0	0	0	0	0	0	0	0	0	0	0	0
AC006487.1	0	0	0	0	0	0	0	0	0	0	0	0	0	0	0
AC006499.1	0	0	0	0	2	1	0	0	0	0	1	0	1	0	0
AC006499.2	0	0	0	0	0	0	0	0	0	0	0	0	0	0	0
AC006499.3	0	0	1	0	0	0	0	1	1	0	0	0	0	0	0
AC006499.4	0	0	0	0	0	0	1	0	0	0	0	0	0	0	0
AC006499.5	0	0	0	0	0	0	0	0	0	0	0	0	0	0	0
AC006499.6	0	0	2	0	0	0	0	0	0	0	0	1	0	0	0
AC006499.7	0	0	0	0	2	0	0	2	0	0	1	0	5	1	0
AC006499.8	0	0	1	0	2	0	0	1	0	1	1	0	0	0	0
AC006499.9	0	0	0	0	0	0	0	0	0	0	0	0	0	0	0
AC006509.4	0	0	0	0	0	0	0	0	0	0	0	0	0	0	0
AC006509.7	5	5	3	2	4	9	0	9	3	2	3	6	4	4	1
AC006534.1	0	0	0	0	0	0	0	0	0	0	0	0	0	0	0
AC006534.2	2	0	0	0	0	0	0	0	1	2	0	0	0	0	0
AC006538.1	5	1	4	3	2	6	0	7	0	1	2	10	3	6	4
AC006538.4	0	0	0	0	0	0	0	0	0	0	0	0	0	0	0
AC006539.1	2	0	0	0	0	1	1	2	0	0	0	0	1	0	1
AC006539.2	0	0	1	3	0	1	1	1	2	4	0	0	0	3	1
AC006539.3	0	0	0	0	0	0	0	0	0	0	0	0	0	0	0
AC006539.4	0	0	0	0	0	0	0	0	0	0	0	0	0	0	0
AC006547.13	0	0	0	0	0	0	0	1	0	0	0	0	0	0	0
AC006547.14	0	2	1	0	2	2	0	0	0	2	0	0	0	1	1
AC006547.15	0	0	0	0	1	0	0	1	0	1	0	0	1	0	0
AC006547.8	14	20	24	12	32	14	6	20	8	10	8	6	19	13	12
AC006548.19	0	0	0	0	0	0	0	0	0	0	0	0	0	0	0
AC006548.26	0	0	0	0	0	0	0	0	0	0	0	0	0	0	0
AC006552.1	0	0	0	0	0	0	0	0	0	1	0	0	0	0	0
AC006557.1	2	1	0	4	2	0	0	1	1	1	1	4	2	0	0
AC006926.1	0	0	0	0	0	0	0	0	0	0	0	0	0	0	0
AC006942.4	1	2	5	2	0	1	1	1	1	5	3	1	2	3	4
AC006946.12	0	1	0	1	0	1	0	0	0	0	0	0	0	0	0
AC006946.15	1	0	4	1	2	3	2	0	1	1	0	0	1	3	2
AC006946.16	4	1	0	4	6	1	1	3	0	3	2	7	1	3	4
AC006946.17	1	0	0	0	2	0	0	1	0	1	0	0	0	0	0
AC006947.1	4	10	2	2	8	4	2	10	11	6	4	6	5	3	3
AC006953.1	0	1	7	1	5	0	4	3	4	0	3	1	2	2	1
AC006960.5	1	0	0	0	0	0	1	1	1	1	1	2	2	1	0
AC006960.7	0	0	0	0	0	1	0	1	0	1	0	0	0	1	0
AC006967.1	0	0	0	0	0	0	0	0	0	0	0	0	0	1	0
AC006978.6	259	274	179	260	321	139	101	208	135	106	126	233	174	178	164
AC006987.4	0	0	0	0	0	0	0	0	0	0	1	0	0	1	0
AC006987.5	0	0	0	0	0	0	0	0	0	0	0	0	0	0	0
AC006987.6	0	0	0	0	0	0	0	0	0	0	0	0	0	0	0
AC006987.7	0	0	1	0	0	0	2	0	1	0	0	0	0	0	1
AC006988.1	0	0	0	0	0	0	0	0	0	0	0	0	0	0	0
AC006989.2	0	0	0	0	0	0	0	0	0	0	0	0	0	0	0
AC006994.1	1	1	1	0	1	3	1	1	1	0	0	1	0	0	0
AC006994.2	0	1	1	1	0	0	1	0	1	0	0	6	0	1	2
AC006994.3	0	0	0	0	0	0	0	0	0	0	0	0	0	0	0
AC006995.8	0	0	1	0	0	0	0	0	0	0	0	0	0	1	0
AC007000.10	3	1	0	1	2	0	1	2	0	3	0	2	1	1	0
AC007000.11	0	4	0	2	9	2	1	4	0	2	1	6	3	5	3
AC007000.12	4	1	3	5	2	1	1	2	1	1	3	0	4	2	4
AC007003.1	0	0	0	0	0	0	0	0	0	0	0	0	0	0	0
AC007009.1	0	0	0	0	0	0	0	0	0	0	0	0	0	0	0
AC007009.2	0	0	1	0	0	0	0	0	0	0	0	0	0	0	0
AC007014.1	7	10	19	13	3	7	5	20	5	4	3	7	11	11	7
AC007016.3	10	6	9	2	11	1	4	12	2	3	2	6	1	8	7
AC007025.1	0	0	0	0	0	0	0	0	0	0	0	0	0	0	0
AC007036.4	13	6	17	8	19	2	6	9	3	10	2	10	11	11	3
AC007036.5	0	0	0	0	0	0	0	0	0	0	0	0	0	0	0
AC007036.6	0	1	0	3	1	1	0	1	1	0	0	0	1	1	2
AC007038.7	82	86	44	63	54	56	34	105	56	44	36	62	45	45	37
AC007040.1	0	0	0	0	0	0	0	0	0	0	0	0	0	0	0
AC007040.11	0	1	1	1	1	2	2	1	0	2	2	3	2	1	1
AC007040.2	0	0	0	0	0	0	0	0	0	0	0	0	0	0	0
AC007040.3	0	0	0	0	0	0	0	0	0	0	0	0	0	0	0
AC007040.5	0	3	5	4	2	9	2	5	0	3	2	1	0	2	2
AC007040.6	0	0	1	1	1	1	0	0	1	0	0	0	1	0	2
AC007040.7	0	0	0	0	0	2	0	0	0	0	0	0	0	0	0
AC007040.8	2	7	0	4	3	2	0	0	2	0	3	3	0	3	0
AC007041.1	0	0	0	0	0	0	0	0	0	0	0	0	0	0	0
AC007041.2	31	16	19	22	12	13	15	13	17	6	14	24	14	12	12
AC007050.1	0	0	0	0	0	0	0	0	0	0	0	0	0	0	0
AC007050.17	0	0	0	0	1	0	1	0	0	0	1	0	0	0	0
AC007050.18	0	1	1	0	0	3	0	1	0	0	2	0	0	0	0
AC007056.1	0	0	0	0	0	0	0	1	0	0	0	0	0	0	0
AC007064.22	0	0	1	0	1	0	1	0	0	0	1	0	0	0	1
AC007064.24	0	2	0	1	0	0	0	0	0	0	0	0	0	0	0
AC007064.25	0	0	0	0	0	0	0	0	0	1	0	0	0	0	0
AC007078.4	0	0	0	0	0	0	0	0	0	0	0	0	0	0	0
AC007091.1	0	0	0	0	0	0	0	0	0	0	0	0	0	0	0
AC007092.1	0	0	1	1	0	2	5	3	1	2	2	1	2	3	3
AC007096.1	0	0	0	0	0	1	0	0	0	0	0	6	0	5	0
AC007098.1	0	0	0	0	0	0	0	0	0	0	0	0	0	0	0
AC007099.1	0	1	0	0	0	0	1	0	0	0	1	0	0	0	1
AC007099.2	0	0	0	0	0	0	0	0	0	1	0	0	0	0	0
AC007106.1	0	0	0	0	0	0	0	0	0	0	0	0	0	0	0
AC007114.1	0	0	0	1	1	1	1	2	1	0	0	2	0	0	0
AC007115.3	1	2	8	3	3	0	1	2	3	3	2	1	1	3	2
AC007126.1	0	0	0	1	0	0	0	0	2	0	0	0	0	0	0
AC007128.1	0	0	1	0	0	1	1	0	1	0	0	1	1	1	0
AC007131.1	0	0	0	0	0	0	0	0	0	1	0	0	0	0	0
AC007131.2	0	1	0	0	0	1	0	1	0	2	0	0	1	0	0
AC007131.3	0	0	0	0	0	0	0	0	0	0	0	0	0	0	0
AC007136.1	0	0	0	0	0	0	0	0	0	1	0	0	1	0	0
AC007161.5	0	0	0	2	0	1	1	0	0	0	1	1	1	0	0
AC007163.10	0	0	0	0	0	0	0	0	0	0	0	0	0	0	0
AC007163.11	0	0	0	0	0	0	0	0	0	0	0	0	0	0	0
AC007163.3	2	1	0	1	0	0	1	0	0	0	0	2	3	2	0
AC007163.6	1	0	6	2	4	2	2	1	0	0	1	0	1	2	0
AC007163.8	0	0	0	0	0	0	0	0	1	0	0	0	0	0	0
AC007163.9	0	0	0	0	0	0	0	0	0	0	0	0	1	0	0
AC007179.1	0	0	0	0	0	0	1	0	0	1	0	0	0	0	0
AC007179.2	0	0	0	0	0	0	0	0	0	0	0	0	0	0	0
AC007182.6	15	1	6	2	0	4	9	5	0	0	4	1	1	1	0
AC007192.6	1	0	0	0	4	4	0	0	0	1	0	0	0	1	1
AC007193.10	0	0	0	0	1	0	0	0	0	0	0	0	0	0	0
AC007193.6	0	0	0	0	1	0	0	0	0	0	0	0	0	0	0
AC007193.8	0	1	0	0	0	1	0	0	0	0	0	0	0	0	0
AC007193.9	0	0	0	0	0	0	0	0	0	0	0	0	0	0	0
AC007204.1	1	0	1	0	0	0	0	1	0	0	0	0	0	0	0
AC007204.2	0	0	0	0	0	0	0	0	0	1	0	0	0	0	0
AC007216.1	0	0	0	0	0	0	0	0	0	0	0	0	0	0	0
AC007216.2	0	0	0	0	0	0	0	0	0	0	0	0	0	0	0
AC007228.11	1	1	4	6	1	3	1	0	1	2	2	1	5	2	2
AC007228.5	0	1	0	0	1	0	0	1	0	0	1	1	3	0	0
AC007228.8	0	0	1	0	0	0	0	0	0	0	0	0	0	0	0
AC007228.9	6	7	19	7	7	5	3	10	5	9	3	9	5	9	2
AC007229.3	3	5	1	13	1	3	3	6	4	2	3	6	1	1	0
AC007237.2	11	1	1	5	1	4	4	1	3	1	2	2	3	5	4
AC007238.1	122	41	64	82	67	72	51	69	76	47	65	96	73	79	74
AC007241.1	0	0	0	0	0	0	0	0	0	0	0	0	0	0	0
AC007242.1	0	0	0	0	0	0	0	0	0	0	0	0	0	0	0
AC007246.3	10	9	3	4	8	9	10	4	7	7	2	6	9	5	3
AC007248.6	0	0	0	0	0	0	0	0	0	0	0	1	0	0	0
AC007248.7	0	4	4	0	2	1	3	1	4	2	5	3	3	0	0
AC007249.3	5	2	6	1	1	5	2	4	4	2	0	1	6	5	1
AC007250.4	0	0	0	0	0	1	0	0	0	0	0	0	0	1	0
AC007251.2	0	0	0	0	0	0	0	0	0	0	0	0	0	0	0
AC007253.1	0	0	0	0	0	0	0	0	0	0	1	0	0	0	0
AC007255.8	0	1	2	1	0	0	0	0	0	0	0	1	0	0	0
AC007256.5	52	66	56	77	52	56	24	35	42	23	28	54	40	36	29
AC007271.3	0	0	0	0	0	0	0	0	0	0	0	0	0	0	0
AC007272.1	0	0	1	0	0	1	0	1	0	0	0	0	0	0	0
AC007272.3	1	1	2	3	0	3	2	6	1	5	1	1	2	2	0
AC007274.2	0	0	0	1	0	0	0	0	0	0	0	0	0	0	0
AC007274.5	0	0	0	0	0	0	0	0	0	1	0	0	0	0	0
AC007276.5	0	1	6	2	3	5	4	7	1	1	4	2	1	1	3
AC007277.3	0	0	0	0	1	1	1	1	0	1	1	0	1	2	0
AC007278.2	16	29	22	28	40	9	20	45	23	19	51	59	23	41	20
AC007278.3	26	33	32	56	91	21	27	57	50	26	90	107	40	58	24
AC007279.2	1	0	1	1	0	2	0	2	2	0	0	0	3	2	0
AC007282.6	0	0	0	0	0	0	0	0	0	0	0	0	0	0	0
AC007283.4	2	0	0	4	0	4	1	1	0	0	0	2	2	1	1
AC007283.5	0	0	0	0	0	0	0	0	0	0	0	0	0	0	0
AC007285.6	0	1	1	0	5	4	2	3	2	1	1	2	2	2	3
AC007285.7	1	0	0	0	1	0	1	0	0	0	0	0	0	1	0
AC007292.1	0	0	0	1	0	1	0	0	1	1	2	1	1	1	0
AC007292.3	8	19	19	25	18	19	8	19	4	14	8	15	9	15	8
AC007292.4	2	1	1	0	0	2	1	0	1	1	1	0	1	1	0
AC007292.6	8	11	8	1	7	9	4	12	7	5	5	8	6	4	11
AC007292.7	0	0	0	0	0	0	0	0	0	0	0	1	1	0	0
AC007308.6	1	2	3	1	0	2	0	1	1	0	2	0	0	0	1
AC007308.7	0	1	0	0	0	0	0	0	0	0	0	0	0	0	0
AC007312.3	4	1	9	3	0	0	1	3	2	3	6	5	0	2	1
AC007316.3	0	0	2	1	0	0	0	0	0	0	0	0	0	1	0
AC007317.1	0	0	0	0	0	1	0	1	0	0	0	0	0	0	0
AC007318.5	102	64	87	105	33	66	43	83	80	41	78	108	39	64	54
AC007319.1	0	0	0	0	0	0	0	0	0	0	1	4	0	0	0
AC007322.1	0	0	1	0	0	0	0	0	0	0	0	0	0	1	0
AC007322.3	0	0	1	0	1	0	0	0	0	0	1	0	0	0	0
AC007322.5	0	1	0	0	0	0	0	0	0	0	0	0	0	0	1
AC007322.7	0	0	1	0	0	0	0	0	0	0	0	0	0	0	0
AC007326.9	0	0	0	0	0	0	0	1	0	0	1	1	0	0	0
AC007327.5	0	0	0	0	0	1	0	0	0	0	0	0	0	0	0
AC007327.6	0	0	0	0	0	0	0	0	0	0	0	0	1	0	0
AC007333.1	0	0	0	0	0	0	0	0	0	0	0	0	0	0	0
AC007339.1	0	0	0	0	0	0	0	0	0	0	0	0	0	0	0
AC007347.1	0	0	0	0	0	0	0	0	0	0	0	0	0	0	0
AC007349.4	0	0	0	0	2	0	0	0	0	0	1	1	0	1	0
AC007349.5	0	9	1	3	1	4	0	1	4	3	3	5	7	2	0
AC007349.7	0	0	0	0	0	0	0	0	0	0	0	0	0	0	0
AC007353.1	0	0	0	0	0	0	0	0	0	0	0	0	0	0	0
AC007358.1	0	0	0	0	0	0	0	0	0	0	0	0	0	0	0
AC007359.6	0	0	2	1	0	0	0	2	0	1	0	0	0	2	0
AC007362.1	3	6	6	2	1	0	0	2	3	3	3	1	0	6	1
AC007362.3	0	0	0	0	0	0	0	0	0	0	0	0	0	0	1
AC007364.1	0	0	0	0	1	1	0	0	0	0	0	0	1	1	0
AC007365.1	0	1	1	0	0	0	1	1	0	0	0	0	0	1	0
AC007365.2	0	0	0	0	0	0	0	0	0	0	0	0	0	0	0
AC007365.3	12	6	13	5	6	10	1	9	3	3	1	9	4	9	5
AC007365.4	0	0	1	0	1	2	0	0	0	3	0	0	0	1	0
AC007375.1	0	2	1	1	0	1	0	3	2	4	1	1	1	3	0
AC007377.1	0	0	0	0	0	0	0	0	0	0	0	0	0	0	0
AC007381.2	3	2	6	1	4	5	2	2	0	3	2	1	2	3	2
AC007381.3	5	9	5	5	5	1	1	10	6	6	2	7	3	7	14
AC007382.1	3	8	0	2	3	3	0	6	4	5	3	2	4	2	6
AC007383.3	29	37	16	26	16	24	18	25	27	9	20	32	25	15	9
AC007383.4	0	0	1	1	0	0	2	0	0	0	0	0	0	0	0
AC007383.6	19	10	12	27	12	20	11	24	21	7	7	32	9	14	11
AC007386.2	3	4	8	10	5	2	4	5	6	1	4	10	6	12	3
AC007386.3	5	8	9	7	8	6	3	6	1	4	6	6	6	2	0
AC007386.4	1	0	8	4	7	1	4	3	1	3	0	5	3	3	4
AC007387.2	0	0	1	1	0	0	0	0	0	0	0	0	0	0	0
AC007389.1	11	8	2	4	6	8	6	7	5	4	6	5	6	2	9
AC007389.2	0	1	0	3	0	0	0	3	1	0	1	0	1	1	1
AC007389.3	0	1	1	1	1	0	0	0	0	2	0	1	0	1	0
AC007389.4	0	0	0	0	0	0	0	0	0	0	0	0	0	0	0
AC007390.4	0	0	3	0	0	0	1	0	1	0	1	1	0	3	1
AC007390.5	149	138	116	150	135	103	59	112	101	65	82	158	97	75	81
AC007391.2	0	0	0	0	0	0	0	0	0	0	0	0	0	0	2
AC007392.3	0	0	1	0	0	0	1	2	0	1	0	0	3	2	0
AC007392.4	0	0	1	0	0	0	0	0	0	0	0	0	0	0	1
AC007394.3	0	0	0	1	1	0	0	0	0	1	0	1	2	0	0
AC007395.3	0	0	0	0	0	0	0	0	0	0	0	0	0	0	1
AC007395.4	5	2	7	5	2	4	1	5	8	2	9	10	6	5	8
AC007401.1	3	4	12	5	9	2	9	7	8	10	11	13	9	16	3
AC007401.2	2	5	3	1	1	3	5	4	0	0	2	1	2	4	1
AC007402.1	0	0	0	0	0	0	0	0	0	0	0	0	0	0	0
AC007403.1	0	0	0	0	0	0	0	0	0	0	0	0	0	0	0
AC007403.2	0	1	0	0	0	0	0	0	0	0	0	0	0	0	0
AC007403.3	0	1	0	0	0	1	0	0	0	0	0	0	0	0	0
AC007405.2	1	0	1	4	0	3	6	1	1	4	2	0	2	3	3
AC007405.4	0	1	0	1	1	1	1	0	1	1	1	1	0	1	0
AC007405.6	0	0	0	0	1	0	1	0	2	0	0	0	0	0	1
AC007405.8	0	1	0	0	0	1	0	0	0	3	0	0	0	0	2
AC007421.1	0	0	0	1	0	0	0	0	0	0	0	0	0	0	0
AC007422.1	0	0	0	0	0	0	0	0	0	0	0	0	0	0	0
AC007431.1	0	0	0	0	0	1	0	0	0	0	0	1	0	0	0
AC007435.1	0	0	0	0	0	0	0	0	0	0	0	0	0	1	0
AC007436.1	0	0	0	0	0	0	0	0	0	0	0	0	0	0	0
AC007450.1	0	0	0	0	0	0	0	0	0	0	0	0	0	0	0
AC007461.1	0	0	0	0	0	0	0	0	0	0	0	0	0	0	0
AC007461.2	0	0	0	0	0	0	0	0	0	0	0	1	0	0	0
AC007463.2	0	1	0	0	0	0	1	0	1	1	0	0	0	0	0
AC007464.1	25	16	12	6	12	19	11	27	10	5	18	30	10	10	6
AC007486.1	0	0	0	0	0	0	0	0	0	0	0	0	0	0	0
AC007528.1	0	0	0	0	0	0	0	0	0	0	0	0	0	0	0
AC007535.1	0	0	0	0	0	0	0	0	0	0	0	0	0	0	0
AC007551.1	2	2	2	0	2	2	1	0	0	0	4	0	0	1	1
AC007551.2	2	0	0	0	0	0	1	0	0	0	1	0	2	1	0
AC007551.3	18	18	21	12	16	16	10	14	16	13	15	17	9	21	6
AC007556.3	0	4	4	5	3	1	1	0	1	0	0	5	0	0	0
AC007557.1	0	0	0	0	1	0	0	0	0	0	0	1	0	0	0
AC007557.2	0	0	0	0	1	1	1	0	0	1	0	0	1	0	2
AC007557.3	1	0	0	0	0	0	0	0	0	1	1	0	0	0	0
AC007557.4	0	0	0	1	0	1	0	1	0	0	0	0	0	0	0
AC007559.1	0	0	0	0	0	0	0	0	0	0	2	0	0	0	0
AC007560.1	3	1	6	7	2	7	1	8	3	4	4	5	2	3	4
AC007560.2	0	0	0	0	0	0	0	0	0	0	0	0	0	0	0
AC007562.1	0	0	1	0	0	0	0	0	0	1	0	0	1	1	0
AC007563.1	0	0	1	0	0	0	1	1	0	0	2	0	0	1	0
AC007563.3	0	0	0	0	0	1	0	0	0	0	0	0	0	0	0
AC007563.4	1	1	1	2	1	0	0	1	0	0	1	0	1	2	3
AC007563.5	0	0	0	0	0	0	0	1	0	0	0	0	0	0	0
AC007566.10	11	23	20	15	35	24	5	12	8	10	16	21	19	11	11
AC007566.11	0	0	0	0	0	0	1	1	0	0	1	0	2	0	1
AC007567.1	0	0	0	0	0	0	0	0	0	1	0	0	0	0	0
AC007568.1	0	1	1	0	0	0	0	0	0	0	0	4	0	0	0
AC007611.1	0	0	0	0	0	0	0	0	0	0	0	0	0	0	0
AC007618.3	0	0	0	2	0	3	0	0	0	1	0	0	0	0	0
AC007620.3	3	11	6	5	5	5	6	17	4	6	4	15	3	10	10
AC007631.1	0	0	0	0	0	0	0	0	0	0	0	0	0	0	0
AC007652.1	0	0	0	0	0	0	0	0	0	0	0	0	0	0	0
AC007677.2	0	0	0	0	0	0	0	0	0	0	0	0	0	0	0
AC007679.1	0	0	0	1	0	0	0	1	0	0	0	0	2	0	0
AC007679.3	0	0	1	1	0	1	0	0	1	0	1	1	0	0	0
AC007679.4	0	0	1	0	0	0	0	0	1	0	1	0	0	0	0
AC007680.2	0	0	0	0	0	0	0	0	0	0	0	0	0	0	0
AC007682.1	0	1	0	1	1	1	0	0	0	0	0	0	0	0	0
AC007682.2	0	0	0	0	0	0	0	0	0	0	0	0	0	0	0
AC007682.3	0	0	0	0	0	0	0	0	0	0	0	0	0	0	0
AC007690.1	50	114	87	59	51	82	42	57	49	47	27	66	52	75	46
AC007731.1	0	0	0	0	0	0	0	0	0	0	0	0	0	0	0
AC007740.1	0	0	0	0	1	1	0	1	0	0	0	0	0	1	1
AC007742.3	0	0	0	0	0	0	0	0	0	0	0	0	0	0	0
AC007742.7	0	0	0	0	0	0	0	0	2	0	0	0	0	1	0
AC007743.1	1	0	0	1	4	2	0	2	0	0	0	0	0	1	1
AC007750.5	0	1	1	1	0	0	0	0	0	0	0	1	0	0	0
AC007773.1	0	0	0	0	0	0	0	0	0	0	0	0	0	0	0
AC007773.2	4	6	6	2	0	2	0	4	2	5	4	4	6	1	3
AC007773.3	0	1	0	0	1	0	1	0	1	0	0	1	0	0	0
AC007787.2	0	0	0	0	1	0	0	0	0	0	0	0	0	1	0
AC007790.4	0	0	1	0	0	1	1	1	0	0	0	0	1	0	1
AC007795.1	0	1	0	0	0	0	0	0	0	1	0	0	0	0	0
AC007796.1	0	1	0	0	0	0	0	0	0	0	0	1	0	0	0
AC007842.1	1	0	0	0	0	0	0	0	0	0	0	0	0	0	0
AC007875.2	0	0	0	0	0	0	0	0	0	0	0	0	0	0	0
AC007875.3	2	0	0	0	0	0	0	0	1	0	0	1	0	1	1
AC007879.1	0	0	0	0	0	3	0	0	0	0	0	1	0	0	0
AC007879.2	0	8	3	4	8	2	2	4	7	0	4	2	2	5	3
AC007879.3	0	0	4	1	1	0	0	0	2	0	0	0	0	0	0
AC007879.4	0	0	0	0	0	0	0	0	0	0	0	0	0	0	0
AC007879.5	4	9	18	10	11	6	3	21	10	9	11	7	8	10	4
AC007879.6	0	0	0	0	0	0	0	0	0	0	0	0	0	0	0
AC007879.7	8	6	10	3	2	18	1	9	0	2	4	5	5	7	4
AC007880.1	5	8	10	4	1	3	2	3	4	5	1	1	5	7	8
AC007881.1	0	0	0	0	0	0	0	0	0	0	0	0	0	0	0
AC007881.2	0	0	0	0	0	0	0	0	0	0	0	0	0	0	0
AC007881.4	4	5	5	11	8	3	4	4	4	2	5	9	2	5	7
AC007899.3	6	4	1	6	1	6	0	0	10	2	1	6	2	3	1
AC007919.1	0	0	0	0	0	0	0	0	0	0	0	0	0	0	0
AC007919.18	4	1	3	1	3	0	3	4	2	2	5	4	0	1	2
AC007919.19	0	0	0	0	1	1	1	1	0	0	0	0	0	0	0
AC007919.2	0	1	0	0	0	0	0	0	0	0	0	0	0	0	0
AC007948.1	0	0	0	0	0	0	0	0	1	0	0	0	0	0	0
AC007950.1	0	0	1	0	0	0	0	0	0	1	0	0	0	0	1
AC007952.1	0	0	0	0	0	0	0	0	0	0	0	0	0	0	0
AC007952.4	0	0	0	0	0	0	0	0	0	0	0	0	0	0	0
AC007952.5	0	0	1	0	1	2	2	0	0	2	1	0	0	0	0
AC007952.6	0	0	0	1	0	0	1	0	1	0	0	0	0	0	0
AC007956.1	0	0	0	0	0	0	0	0	0	0	0	0	0	0	0
AC007965.1	0	0	0	1	0	0	0	0	0	0	0	0	0	0	0
AC007966.1	0	0	1	0	1	0	0	0	1	0	0	0	0	0	0
AC007967.2	0	0	0	1	0	0	1	0	0	0	0	0	1	0	2
AC007967.3	1	1	0	1	0	0	0	1	0	0	0	0	0	0	0
AC007967.4	0	0	0	0	0	0	0	0	0	1	1	0	0	0	0
AC007969.4	1	2	1	3	1	3	0	0	3	3	2	0	1	1	5
AC007969.5	252	176	209	264	99	211	117	209	298	126	170	314	168	144	177
AC007970.1	1	0	0	1	0	0	0	0	0	0	0	0	0	0	1
AC008045.1	0	0	0	0	0	0	0	0	0	0	0	0	0	0	0
AC008060.5	0	0	1	0	0	0	0	0	0	0	0	0	0	0	0
AC008060.7	0	0	1	1	0	0	0	0	0	0	1	0	0	0	1
AC008060.8	0	0	0	0	0	1	0	0	0	0	0	2	0	0	0
AC008063.2	0	4	0	2	2	4	0	0	1	0	0	1	1	2	0
AC008063.3	1	0	0	0	0	0	0	0	0	1	0	0	0	0	0
AC008064.1	5	0	0	0	0	2	0	0	0	0	0	0	0	0	0
AC008065.1	5	4	5	5	5	8	5	3	9	2	0	2	4	3	0
AC008067.2	0	0	0	0	1	0	0	0	0	1	0	0	0	0	0
AC008069.1	0	0	0	0	0	0	0	0	0	0	0	0	0	0	0
AC008069.2	0	0	0	0	0	0	0	0	0	0	0	0	0	0	1
AC008072.1	0	0	0	2	2	0	0	0	0	0	0	0	0	0	0
AC008073.7	1	0	1	0	0	0	0	0	0	1	0	0	0	0	1
AC008073.9	3	10	0	1	3	4	2	12	3	2	3	5	3	0	0
AC008074.3	0	0	1	1	0	1	0	0	0	0	0	1	0	0	0
AC008074.4	0	0	0	0	0	0	0	0	0	0	0	0	1	0	0
AC008074.5	0	0	0	0	0	0	0	0	0	0	0	0	0	0	0
AC008079.9	0	0	0	0	1	0	0	0	0	0	0	0	0	0	0
AC008085.1	0	0	0	0	0	0	0	0	0	0	0	0	0	0	0
AC008088.4	0	0	0	1	1	0	0	0	1	0	0	0	0	0	0
AC008122.1	0	0	0	0	0	0	0	0	0	1	0	0	0	0	0
AC008132.1	0	0	1	1	0	0	0	0	0	0	0	0	1	0	0
AC008132.12	5	1	3	2	3	0	1	4	3	1	3	5	4	2	0
AC008132.13	0	4	6	3	3	2	3	4	1	2	3	1	2	4	1
AC008132.14	0	0	0	0	0	0	0	0	0	0	0	0	0	0	0
AC008147.1	0	0	0	0	0	0	0	0	0	0	0	0	1	0	0
AC008147.2	0	0	0	0	0	0	1	0	0	0	0	0	0	0	0
AC008154.4	0	0	0	0	0	0	0	0	0	0	0	1	0	1	0
AC008154.5	0	0	0	0	0	0	0	0	0	0	0	0	0	0	0
AC008155.1	4	2	8	3	2	5	1	7	1	8	5	6	4	8	4
AC008155.2	0	0	0	0	0	0	0	0	0	0	0	0	0	0	0
AC008163.4	1	0	0	0	0	0	0	0	0	0	0	0	0	0	0
AC008163.6	0	0	0	0	0	0	0	0	0	0	0	0	0	0	0
AC008166.1	0	0	0	0	0	0	0	0	0	0	0	0	0	0	0
AC008171.1	0	0	0	0	0	0	0	0	0	0	0	0	0	0	0
AC008173.1	0	0	0	0	0	0	0	0	0	0	0	0	0	0	0
AC008174.3	2	2	3	1	0	0	0	1	0	1	0	1	2	1	1
AC008175.1	0	1	0	2	0	0	0	2	0	0	0	0	2	0	0
AC008264.4	1	1	1	0	6	0	1	0	1	0	2	0	0	0	2
AC008265.2	11	4	6	7	2	4	5	3	3	1	0	9	3	0	0
AC008267.1	2	1	0	0	0	0	0	0	0	1	0	0	1	0	1
AC008268.1	0	0	1	0	0	0	0	0	0	0	0	1	0	1	0
AC008268.2	1	7	2	3	7	1	1	1	5	5	2	12	2	6	2
AC008269.2	0	1	1	0	2	0	3	0	1	0	0	0	1	0	0
AC008271.1	0	0	0	0	1	0	1	0	0	0	1	0	0	0	2
AC008277.1	0	0	0	0	0	0	0	0	0	0	0	1	0	0	0
AC008278.2	0	1	0	0	0	0	0	1	0	0	0	0	0	0	0
AC008278.3	0	1	0	0	0	0	0	0	0	0	0	0	0	0	0
AC008280.1	0	0	0	0	0	0	0	0	0	1	0	0	0	0	0
AC008280.3	0	0	0	0	0	0	0	0	0	0	0	0	0	0	0
AC008281.1	1	0	0	0	0	0	0	0	0	0	0	0	0	0	0
AC008372.1	0	0	0	0	0	0	0	2	0	0	0	0	0	0	0
AC008387.1	0	0	0	0	0	0	0	0	0	0	0	0	0	0	0
AC008391.1	1	0	0	0	0	0	0	0	0	0	1	0	0	0	0
AC008394.1	0	0	2	0	1	0	1	0	0	0	0	0	1	0	1
AC008397.1	0	0	0	0	0	0	0	0	0	0	0	0	0	0	0
AC008410.1	0	0	0	0	0	0	0	0	0	0	0	0	0	0	0
AC008427.2	36	11	9	27	7	15	9	16	23	6	13	20	10	21	9
AC008440.10	0	2	1	0	0	5	1	2	0	1	0	0	3	0	0
AC008440.5	0	0	0	0	0	0	0	0	0	0	0	0	0	0	1
AC008443.1	22	14	19	18	14	7	5	16	6	8	7	5	6	5	5
AC008498.1	0	0	0	0	0	0	0	0	0	0	0	0	0	0	0
AC008536.1	0	1	0	0	1	1	1	0	0	0	0	0	0	0	0
AC008555.1	0	0	0	0	0	1	0	0	1	0	1	0	0	0	0
AC008555.2	0	0	0	0	0	0	0	0	0	0	0	0	0	0	0
AC008565.1	0	0	0	0	0	0	0	0	0	0	0	0	0	0	0
AC008581.1	0	0	0	0	0	0	0	0	2	0	0	0	0	0	0
AC008592.3	1	2	2	2	3	4	1	4	1	0	1	1	3	3	1
AC008592.4	5	0	0	0	0	0	0	0	0	0	0	0	0	0	0
AC008592.5	0	0	0	0	0	0	0	0	0	0	0	0	0	0	0
AC008592.7	0	0	0	0	0	0	0	0	0	0	0	0	0	0	1
AC008592.8	0	1	0	1	0	0	0	1	0	0	2	0	0	0	0
AC008625.1	0	0	0	0	0	0	0	0	0	0	0	0	0	0	0
AC008671.1	0	0	0	0	0	0	0	0	0	0	0	0	0	0	0
AC008674.1	0	0	0	0	0	0	0	0	0	0	0	0	0	0	0
AC008686.1	0	0	0	0	0	1	0	0	0	0	0	1	1	0	0
AC008691.1	0	0	0	0	0	0	0	0	0	0	0	0	0	0	0
AC008694.2	1	4	5	11	4	4	1	1	3	1	3	4	7	6	3
AC008694.3	0	3	1	0	0	0	0	0	0	0	0	0	0	0	0
AC008697.1	3	2	3	0	1	0	3	3	0	2	0	2	1	4	0
AC008703.1	0	0	1	0	0	0	0	0	0	1	0	0	0	0	0
AC008703.2	0	0	0	0	0	0	0	0	0	0	0	0	0	0	0
AC008706.1	0	0	0	0	0	0	0	0	0	0	0	0	0	0	0
AC008731.1	0	0	0	0	0	0	0	0	0	0	0	0	0	0	0
AC008738.1	0	0	0	0	0	0	0	0	0	0	0	0	0	0	0
AC008738.2	3	9	6	14	15	7	4	11	3	12	11	5	11	9	15
AC008746.10	0	0	0	0	0	0	0	1	0	0	0	0	0	0	0
AC008746.12	6	13	8	5	9	12	12	11	4	13	9	11	6	8	5
AC008746.3	4	9	9	16	10	7	7	8	1	5	1	8	11	10	4
AC008746.5	0	0	0	2	0	0	0	0	0	0	0	0	0	0	0
AC008746.9	0	0	0	0	0	0	0	2	0	0	0	0	0	0	0
AC008747.1	0	0	0	0	0	0	0	0	0	0	0	0	0	0	0
AC008752.1	0	0	0	1	0	0	0	0	0	0	1	0	0	0	0
AC008752.2	0	0	0	0	0	0	0	0	0	0	0	0	0	0	0
AC008752.3	0	2	1	0	0	0	0	0	0	0	0	0	1	0	0
AC008753.3	2	4	6	1	1	3	4	2	1	2	2	1	6	4	1
AC008753.4	0	0	0	0	0	0	0	0	0	0	0	0	0	0	0
AC008753.6	1	4	2	3	2	0	0	5	3	2	2	2	5	2	3
AC008780.1	0	0	0	0	0	0	0	0	0	0	0	0	0	0	0
AC008781.7	0	0	1	0	0	0	0	0	0	0	1	1	0	0	0
AC008834.1	0	0	0	0	0	0	0	0	0	0	0	0	0	0	0
AC008834.2	0	0	0	0	0	0	0	0	0	0	0	0	0	0	0
AC008836.1	0	0	0	0	0	0	0	0	0	0	0	0	0	0	0
AC008850.3	7	11	12	11	22	5	1	8	10	13	7	20	7	22	11
AC008865.1	0	0	0	0	0	0	0	0	0	0	0	0	0	0	0
AC008869.1	0	0	0	0	0	0	0	0	0	0	0	0	0	0	0
AC008914.1	0	0	0	0	0	0	0	0	0	0	0	0	0	0	1
AC008937.2	0	0	0	0	0	0	0	0	0	0	0	0	0	0	0
AC008937.3	0	1	0	2	0	1	0	0	0	0	0	0	0	1	0
AC008938.1	0	0	0	0	0	0	0	0	0	0	0	0	0	0	0
AC008940.1	0	0	0	0	0	1	2	0	0	0	0	0	0	0	0
AC008948.1	0	0	0	1	1	0	0	0	0	0	1	1	0	0	3
AC008949.1	0	0	0	0	0	0	0	0	0	0	0	0	0	0	0
AC008964.1	0	0	0	0	1	0	0	0	0	0	0	0	0	0	0
AC008967.1	0	0	0	0	0	0	0	0	0	0	0	0	0	0	0
AC008982.2	48	32	48	31	52	26	12	33	22	14	24	29	26	35	16
AC008984.2	42	18	18	20	40	6	20	23	23	20	24	31	12	26	24
AC008984.5	0	0	0	0	0	1	0	0	0	0	0	0	0	0	0
AC008984.6	0	1	3	0	0	0	0	1	0	2	1	4	0	2	2
AC008984.7	8	5	3	3	15	1	5	4	3	3	7	14	3	4	7
AC008991.1	1	0	0	0	1	0	0	0	0	0	0	0	0	0	0
AC008992.1	0	0	0	0	0	0	0	0	0	0	0	0	0	0	1
AC009005.2	11	5	11	16	4	12	5	12	8	4	2	5	4	2	2
AC009009.1	0	0	0	0	0	0	0	0	0	0	0	1	0	0	0
AC009014.3	2	0	0	0	1	0	1	0	2	1	0	0	1	0	1
AC009035.1	0	0	0	0	0	0	0	0	0	0	0	0	0	0	0
AC009041.1	0	0	0	0	0	0	0	0	0	0	0	0	0	0	0
AC009041.2	0	0	1	0	0	0	0	1	0	0	0	0	0	0	0
AC009052.12	0	0	0	0	0	0	0	0	0	0	0	0	0	0	0
AC009060.1	0	0	1	2	1	3	2	4	0	0	0	0	1	0	0
AC009061.1	0	0	1	0	0	0	0	0	0	0	0	0	0	0	1
AC009065.1	0	0	0	0	0	0	0	0	0	0	0	0	0	0	0
AC009065.2	0	0	0	0	0	0	0	0	0	0	0	1	0	0	0
AC009065.3	0	0	0	0	0	0	0	0	0	0	0	1	0	0	0
AC009080.1	0	0	0	0	0	0	0	0	0	0	0	0	0	0	0
AC009081.1	0	0	0	0	0	0	1	0	0	0	0	0	0	0	0
AC009093.1	65	30	64	22	48	44	34	70	10	11	29	23	27	59	25
AC009095.4	0	0	2	0	0	0	1	0	0	1	0	0	0	1	0
AC009107.1	0	0	0	0	0	0	0	0	0	0	0	0	0	0	0
AC009110.1	0	0	0	1	0	0	0	0	0	0	0	0	0	0	0
AC009120.10	0	0	0	0	0	0	0	1	1	0	1	0	0	0	0
AC009120.3	14	25	33	21	31	17	18	29	19	21	16	24	18	20	18
AC009120.4	0	1	1	2	1	2	2	2	2	0	0	1	0	4	1
AC009120.5	2	0	0	4	0	1	0	0	0	2	0	0	1	0	1
AC009120.6	31	33	42	24	44	40	26	36	29	31	24	52	37	42	23
AC009120.8	0	1	1	0	1	1	0	2	0	0	0	0	0	1	1
AC009121.1	0	0	0	2	0	1	0	1	0	0	0	0	0	2	0
AC009132.1	0	0	0	0	0	0	0	0	0	0	0	0	0	0	0
AC009133.12	5	1	6	10	1	4	4	7	4	2	6	3	5	4	5
AC009133.14	7	6	7	8	8	11	7	7	8	8	5	5	5	4	8
AC009133.15	0	3	1	3	2	3	2	4	3	3	0	3	2	2	1
AC009133.17	26	38	22	31	39	34	7	46	19	30	8	58	30	49	11
AC009133.20	3	0	0	3	0	0	0	0	1	0	0	1	0	2	0
AC009133.21	0	0	0	0	0	0	0	0	0	0	0	0	1	0	1
AC009134.1	0	0	0	0	0	0	0	0	0	0	0	0	0	0	0
AC009142.1	0	0	0	0	0	0	0	0	0	0	0	0	0	0	0
AC009158.1	0	0	0	0	1	1	0	1	0	0	1	0	1	0	0
AC009159.1	0	0	0	0	0	0	0	0	0	0	0	0	0	0	0
AC009161.1	0	0	0	0	0	0	0	0	0	0	0	0	0	0	0
AC009166.5	0	0	0	0	0	0	2	0	0	0	0	0	0	0	0
AC009196.1	0	3	2	1	0	1	2	2	2	0	2	1	1	1	2
AC009227.2	0	1	1	1	0	0	0	1	0	0	0	0	0	1	0
AC009227.3	0	0	0	0	0	0	0	0	0	0	0	0	0	0	0
AC009228.1	0	0	0	1	0	0	1	1	0	0	1	3	0	3	0
AC009229.4	0	1	0	2	3	0	1	2	1	2	3	2	2	3	1
AC009229.5	0	0	0	0	0	0	1	0	0	0	1	0	0	1	0
AC009229.6	0	0	0	1	2	0	1	1	0	0	1	1	0	0	0
AC009232.2	0	0	0	0	0	0	0	0	0	2	0	0	0	0	0
AC009234.1	1	2	5	8	0	6	9	8	3	7	10	1	16	8	5
AC009234.2	0	0	0	0	0	0	0	0	0	0	0	0	0	0	0
AC009236.1	0	0	0	1	0	0	0	0	0	0	1	0	0	1	1
AC009236.2	0	0	1	0	0	0	2	0	0	0	0	0	0	0	0
AC009237.10	0	0	0	1	0	0	0	0	0	0	0	0	0	0	0
AC009237.11	0	0	0	0	0	1	0	0	0	0	0	0	1	0	0
AC009237.13	0	0	0	0	0	0	0	0	0	0	0	0	0	0	0
AC009237.14	0	0	0	0	0	0	0	0	0	0	0	0	0	0	0
AC009237.16	0	0	1	0	0	0	0	0	0	0	0	0	0	0	0
AC009237.17	0	0	0	0	0	0	0	0	0	0	0	0	0	0	0
AC009237.2	0	0	0	0	1	0	0	0	0	0	1	0	0	0	0
AC009237.4	0	0	0	0	0	0	1	0	0	0	0	0	0	0	0
AC009237.5	0	0	0	0	0	0	0	0	1	0	0	0	0	0	0
AC009237.6	0	0	0	0	0	0	0	0	0	0	0	0	0	0	0
AC009237.8	1	1	2	5	2	7	5	6	2	5	4	11	7	2	8
AC009238.6	0	0	0	0	0	0	0	0	0	0	0	0	0	0	0
AC009238.7	0	0	0	0	0	0	0	0	0	0	0	0	0	0	0
AC009238.8	0	0	0	0	0	0	0	0	0	0	0	0	0	0	0
AC009245.3	136	81	119	188	48	118	74	123	126	71	71	157	70	121	100
AC009262.2	0	0	1	0	0	0	0	1	0	0	0	0	0	0	0
AC009263.2	0	3	3	7	1	8	5	4	2	1	5	4	1	1	3
AC009274.6	0	7	2	4	7	5	0	3	2	0	0	3	0	2	5
AC009276.4	0	0	0	0	0	1	1	0	0	0	0	0	1	0	0
AC009297.1	0	0	0	0	0	0	0	0	0	0	0	0	0	0	0
AC009299.1	0	0	0	0	0	0	0	0	0	0	0	0	0	0	0
AC009299.2	0	2	0	2	0	1	0	1	1	1	0	0	0	0	0
AC009299.3	23	16	17	25	21	19	8	18	22	15	7	9	23	25	29
AC009299.4	0	0	0	0	0	0	0	1	0	1	0	0	0	0	0
AC009299.5	3	11	2	7	7	3	1	3	3	6	1	8	4	1	5
AC009302.2	5	0	6	4	6	2	5	3	1	2	2	2	2	2	1
AC009302.4	0	0	0	0	0	0	0	0	0	0	0	0	0	0	0
AC009303.1	0	0	0	0	1	0	0	0	0	1	0	0	0	1	0
AC009303.3	4	12	17	10	15	12	3	19	5	9	5	11	9	13	6
AC009305.1	0	0	0	0	0	1	0	0	0	0	0	0	0	0	0
AC009305.2	0	0	0	0	0	1	0	0	0	0	0	0	0	0	0
AC009310.1	0	0	0	0	0	0	0	0	0	0	0	0	0	0	0
AC009312.1	0	0	0	0	0	0	0	0	0	0	0	0	1	0	0
AC009313.1	0	0	0	1	0	0	0	0	0	0	0	0	0	0	2
AC009313.2	1	0	0	1	0	0	0	1	1	3	0	0	1	1	1
AC009336.1	0	0	0	0	0	0	0	0	0	0	0	0	0	0	0
AC009336.24	0	0	0	0	1	0	1	0	0	0	0	0	0	0	0
AC009362.2	4	9	9	7	2	6	4	10	10	2	2	5	7	5	2
AC009365.3	0	0	0	1	0	0	1	1	0	0	0	0	0	0	1
AC009365.4	0	0	0	0	0	0	0	3	0	0	0	0	0	0	0
AC009403.2	16	18	14	18	21	18	4	16	17	10	12	25	20	9	7
AC009404.2	12	30	27	23	34	26	15	24	19	7	15	29	17	14	21
AC009410.1	0	0	0	0	0	0	0	1	0	1	1	0	0	0	0
AC009411.1	0	0	0	0	0	0	0	0	0	0	0	0	1	0	0
AC009411.2	0	0	1	0	0	0	0	1	0	0	0	0	0	0	0
AC009413.2	4	2	5	4	3	1	2	1	2	1	3	2	3	2	2
AC009414.1	1	0	1	1	2	1	0	1	1	1	1	1	1	2	1
AC009469.1	0	0	0	0	0	0	0	0	0	0	0	0	0	0	0
AC009473.1	0	2	2	4	3	2	0	0	1	0	1	3	3	4	1
AC009474.1	0	0	0	0	0	3	0	0	1	2	2	2	0	0	1
AC009474.2	0	1	2	0	0	3	1	0	0	0	1	1	0	1	2
AC009477.7	0	0	0	0	0	0	0	0	0	0	0	0	0	0	0
AC009478.1	0	0	1	0	0	0	0	0	0	0	0	1	0	0	0
AC009478.2	0	0	0	0	0	1	0	0	0	0	0	0	0	0	0
AC009480.1	0	0	0	0	0	0	0	1	1	1	0	0	1	0	1
AC009480.3	0	0	0	0	0	0	1	0	0	0	0	1	0	0	0
AC009480.4	0	1	0	0	1	0	0	0	0	0	0	0	0	1	0
AC009487.4	0	0	0	0	0	0	0	0	0	0	0	0	1	0	2
AC009487.5	0	0	0	0	0	0	0	0	0	0	0	0	0	0	0
AC009492.1	0	0	0	0	0	0	0	0	0	0	0	0	0	0	0
AC009494.3	0	0	0	0	1	1	0	1	0	0	1	0	0	1	0
AC009495.1	0	0	0	0	0	0	0	0	0	0	0	0	0	0	0
AC009495.2	19	42	17	27	13	17	3	21	10	5	23	27	16	18	14
AC009495.3	5	2	2	3	2	3	3	4	2	0	1	8	2	8	2
AC009495.4	5	3	2	1	4	5	0	2	0	0	1	4	1	2	1
AC009498.1	0	0	1	0	1	0	1	0	0	0	0	0	0	0	0
AC009499.1	1	0	0	0	0	0	0	0	0	0	1	0	2	1	0
AC009499.2	0	0	0	0	0	0	1	1	0	0	0	0	0	0	0
AC009500.2	1	0	0	2	0	2	0	0	0	0	0	1	0	0	0
AC009501.4	0	0	0	0	1	2	2	0	0	1	1	0	0	0	0
AC009502.1	0	0	1	0	0	0	0	0	0	0	0	0	0	0	0
AC009502.4	1	1	0	0	0	2	0	0	0	0	0	0	0	1	0
AC009505.2	0	0	0	0	0	0	0	0	0	0	1	0	0	0	0
AC009505.4	0	0	0	0	1	0	0	0	0	0	0	0	0	0	0
AC009506.1	25	36	41	63	23	17	14	30	27	12	16	27	17	19	14
AC009506.2	0	0	0	0	0	0	0	0	0	0	0	0	0	0	0
AC009508.1	0	0	0	0	0	0	0	0	0	0	0	0	0	0	1
AC009517.2	2	0	0	0	0	0	3	1	3	1	0	1	2	2	0
AC009518.2	1	0	0	1	0	0	0	0	0	0	0	1	1	0	0
AC009518.3	0	0	0	0	1	0	0	0	0	1	0	0	0	0	0
AC009518.4	0	0	0	0	0	0	1	2	1	0	0	0	0	1	1
AC009518.8	0	0	0	0	0	0	0	0	0	1	0	0	0	0	0
AC009531.2	0	0	0	0	0	0	0	0	0	0	0	0	0	0	0
AC009541.1	0	0	2	0	1	0	1	1	0	0	0	0	0	0	2
AC009542.2	8	1	2	3	4	2	5	6	1	3	5	4	1	1	16
AC009677.1	0	0	0	0	0	0	0	0	0	0	0	0	0	0	0
AC009695.1	0	0	0	0	0	0	0	0	0	0	0	0	0	0	0
AC009779.1	0	0	0	0	0	0	0	0	0	0	0	0	0	0	0
AC009784.1	1	0	0	0	0	0	0	0	0	0	0	0	0	0	0
AC009784.3	4	10	6	14	15	8	4	12	5	4	1	11	7	12	7
AC009784.4	0	0	0	0	0	0	0	0	0	0	0	0	0	0	0
AC009800.1	0	0	0	0	0	0	0	0	0	0	0	0	0	0	0
AC009802.1	0	0	0	0	0	0	0	0	0	0	0	0	0	0	0
AC009831.1	0	0	0	0	0	0	0	0	0	0	0	0	0	0	0
AC009835.1	0	0	0	0	0	0	0	0	0	0	0	0	0	0	0
AC009878.2	1	0	0	0	0	0	0	0	0	0	0	0	0	0	1
AC009892.1	0	0	0	0	0	0	0	0	0	0	0	0	0	0	0
AC009892.10	1	0	4	0	0	0	0	0	0	0	0	0	0	0	1
AC009892.2	1	1	0	0	0	2	0	0	0	0	0	0	0	0	1
AC009892.5	0	1	1	0	1	0	0	1	0	0	0	0	0	0	0
AC009892.9	0	1	1	1	1	0	0	1	0	0	0	1	1	0	1
AC009941.1	0	0	0	0	0	0	0	0	0	0	0	0	0	0	0
AC009945.4	4	6	10	5	1	2	1	5	10	5	1	9	7	5	3
AC009947.2	0	0	0	0	0	0	0	0	0	0	0	0	0	0	0
AC009947.3	0	0	1	0	0	1	0	0	0	0	0	0	0	0	0
AC009947.5	0	0	0	2	0	0	1	0	0	0	0	0	1	0	0
AC009948.5	44	58	47	54	59	42	21	57	27	34	43	74	52	59	87
AC009948.7	33	15	15	20	10	8	17	21	18	21	13	31	19	25	16
AC009950.2	3	0	1	5	2	3	3	0	3	4	7	3	2	1	1
AC009951.1	896	337	528	388	556	189	239	552	194	266	341	282	270	410	303
AC009951.2	0	0	1	0	0	1	1	0	0	0	0	0	0	0	0
AC009955.8	0	0	0	0	0	0	0	0	0	0	0	0	0	0	0
AC009960.1	0	0	0	0	1	0	0	1	0	0	0	1	0	0	0
AC009960.2	0	0	0	0	0	0	0	0	0	0	0	0	1	0	0
AC009960.3	0	0	1	0	1	0	1	1	0	0	3	0	0	5	1
AC009960.4	0	0	0	0	0	0	0	0	0	0	0	0	0	0	0
AC009960.5	0	0	0	1	0	0	0	0	0	0	0	0	0	0	0
AC009960.6	0	0	0	0	0	0	0	0	0	0	0	0	0	0	0
AC009960.7	0	0	1	0	0	0	1	0	0	0	0	0	0	0	0
AC009961.2	6	4	2	9	2	9	6	2	5	7	1	2	1	5	6
AC009961.3	18	11	14	16	18	6	9	13	15	11	5	10	13	11	6
AC009961.5	1	6	5	3	3	0	7	1	0	3	2	4	2	1	2
AC009963.3	0	0	1	0	0	0	0	0	0	0	0	2	0	1	0
AC009963.4	4	0	0	0	0	2	0	0	0	0	3	1	0	1	1
AC009963.5	1	0	1	3	0	0	1	0	1	3	0	1	1	0	2
AC009963.6	10	8	4	5	1	7	7	1	6	6	7	7	1	3	6
AC009965.1	0	0	0	0	0	0	0	0	0	1	0	0	0	0	1
AC009965.2	0	0	0	0	1	0	0	0	0	0	0	0	0	0	0
AC009967.3	0	0	0	0	0	0	1	0	0	0	0	0	1	0	1
AC009969.1	0	0	0	0	0	0	0	0	0	0	1	1	0	0	0
AC009970.1	0	0	0	0	0	0	0	0	1	0	0	0	0	0	0
AC009974.11	1	8	2	2	1	4	0	2	2	5	0	6	0	3	1
AC009977.1	0	0	0	0	0	0	0	0	0	0	0	0	0	0	0
AC009987.1	0	0	0	0	0	1	0	0	0	0	0	0	0	0	0
AC009994.2	0	4	3	0	0	4	1	0	0	0	0	0	0	3	1
AC009997.1	0	0	0	0	0	0	0	0	0	1	0	0	0	0	0
AC010082.2	0	0	0	1	0	0	0	0	0	0	0	0	0	0	0
AC010084.1	0	0	9	5	9	0	2	4	5	3	4	7	7	0	0
AC010086.1	2	0	2	1	4	0	0	1	2	3	0	2	0	1	0
AC010086.5	0	0	0	0	0	0	0	0	0	1	1	0	0	0	0
AC010090.1	0	0	0	0	0	0	1	1	0	0	0	0	0	0	0
AC010091.1	0	0	0	0	0	0	0	0	0	0	0	0	0	0	0
AC010091.4	0	0	0	1	0	0	0	0	0	0	0	0	0	0	0
AC010092.1	0	1	0	0	0	0	0	0	0	0	0	0	1	1	0
AC010095.5	0	0	0	0	0	0	0	0	0	0	0	0	0	0	0
AC010095.6	0	0	0	0	1	1	0	1	0	0	1	1	0	0	2
AC010095.7	0	1	4	9	1	8	2	7	3	2	4	1	4	7	4
AC010096.1	0	0	0	1	0	1	1	0	0	0	0	0	0	0	0
AC010096.2	0	0	0	0	0	0	0	0	0	0	0	0	0	0	0
AC010105.1	0	0	0	0	0	0	0	0	0	0	0	0	0	1	0
AC010127.3	1	0	0	0	2	0	0	0	0	0	0	0	1	0	2
AC010127.5	0	0	0	0	0	0	0	0	0	0	0	0	0	0	2
AC010132.10	0	0	0	0	0	0	0	0	0	0	0	0	0	0	0
AC010132.11	7	4	3	5	5	4	1	3	2	2	0	7	2	6	5
AC010136.2	0	0	0	0	0	0	0	0	0	0	0	0	0	0	0
AC010139.1	0	0	1	0	0	0	1	0	0	1	0	0	0	0	1
AC010141.1	0	0	1	0	0	0	0	1	0	0	0	0	0	0	0
AC010141.4	0	0	0	0	0	0	0	1	0	0	0	0	0	0	0
AC010141.6	0	0	0	0	0	0	0	0	0	0	0	0	1	0	0
AC010141.8	0	0	1	0	0	0	0	0	0	0	0	0	0	0	0
AC010145.4	0	0	0	0	0	0	0	1	0	0	0	0	0	0	0
AC010146.1	0	2	0	1	1	0	0	1	0	0	0	0	0	0	0
AC010146.2	0	1	0	0	0	0	0	0	0	0	0	0	0	0	0
AC010148.1	0	3	0	1	2	3	0	0	0	1	0	2	0	0	1
AC010149.4	0	0	0	0	0	2	0	0	2	0	0	0	0	0	1
AC010150.1	9	5	13	8	10	14	7	13	4	6	5	13	4	6	6
AC010150.2	0	0	0	0	0	0	0	0	0	0	0	0	0	0	0
AC010153.3	1	0	0	0	0	0	0	0	0	1	0	0	0	1	0
AC010154.2	0	0	0	0	0	0	0	0	0	0	0	0	0	0	0
AC010170.1	0	0	0	0	0	0	0	0	0	0	0	0	0	0	0
AC010196.1	0	0	0	0	0	0	0	0	0	0	0	0	0	0	0
AC010203.1	0	0	0	0	0	0	0	0	0	0	0	0	0	0	0
AC010207.1	0	0	0	0	0	0	0	0	0	0	0	0	0	0	0
AC010209.1	0	0	0	0	0	1	0	0	0	0	0	0	0	0	0
AC010226.4	0	1	2	0	1	0	4	7	1	1	2	5	5	3	4
AC010235.1	0	0	0	0	0	0	0	0	0	0	0	0	0	0	0
AC010240.2	12	30	20	49	16	24	12	24	17	12	33	20	42	26	25
AC010240.3	11	5	5	13	8	5	4	12	4	2	11	11	2	9	4
AC010243.1	0	0	0	0	0	0	0	0	0	0	0	0	0	0	0
AC010247.1	0	0	0	0	0	0	0	0	0	0	0	0	0	0	0
AC010295.1	0	0	0	0	0	0	0	0	0	0	0	0	0	0	0
AC010296.1	0	0	0	0	0	0	0	0	0	0	0	0	0	0	0
AC010297.1	0	0	0	0	0	0	0	0	0	0	0	0	0	0	0
AC010311.1	0	0	0	0	0	0	0	0	0	0	0	0	0	0	0
AC010319.1	0	0	0	0	0	0	0	0	0	0	0	0	0	0	0
AC010323.1	0	0	0	0	0	0	0	0	0	0	0	0	0	0	0
AC010327.1	0	0	0	0	0	0	0	0	0	0	0	0	0	0	0
AC010327.2	0	0	1	0	0	1	0	0	0	2	0	1	0	0	1
AC010329.1	0	1	2	1	1	1	0	0	1	1	1	0	0	2	0
AC010335.1	0	0	0	0	0	0	0	0	0	0	0	0	0	0	0
AC010336.1	2	2	6	3	5	13	1	6	4	4	5	4	11	5	6
AC010368.1	0	0	0	0	0	0	0	0	0	0	0	0	0	0	0
AC010368.2	0	0	0	0	0	0	0	0	0	0	0	0	0	0	0
AC010376.1	0	0	0	0	0	0	0	0	0	0	0	0	0	0	0
AC010422.1	0	0	0	0	0	0	0	0	0	0	0	0	0	0	0
AC010423.1	0	0	0	2	0	0	0	0	0	0	0	0	1	0	0
AC010441.1	0	0	0	0	0	0	0	0	0	0	0	0	0	0	0
AC010455.1	0	0	0	0	0	0	0	0	0	0	0	0	0	0	0
AC010458.1	0	0	0	0	0	0	0	0	0	0	0	0	0	0	0
AC010468.1	172	117	167	252	56	108	109	155	153	125	87	205	127	133	154
AC010468.2	0	0	0	0	0	0	0	0	0	0	0	0	0	0	0
AC010468.3	0	0	0	0	0	0	0	1	0	0	0	0	0	0	0
AC010492.2	35	7	13	16	15	23	13	13	15	12	17	13	13	21	14
AC010492.4	4	2	1	0	1	0	0	2	0	0	2	0	0	1	0
AC010492.5	0	0	0	0	0	0	0	0	0	0	0	0	0	0	0
AC010504.2	0	2	1	0	1	0	1	0	1	0	0	0	2	1	1
AC010518.3	0	1	0	0	0	0	0	0	0	0	0	0	0	0	0
AC010522.1	2	1	7	14	2	2	6	3	2	4	2	2	2	7	2
AC010524.2	0	0	1	0	0	1	0	0	1	0	0	1	0	2	1
AC010524.4	0	0	0	0	1	1	1	1	0	0	1	0	0	0	0
AC010525.1	0	0	0	0	0	0	0	0	0	0	0	0	0	0	0
AC010525.2	10	4	6	5	9	0	2	4	3	4	3	1	1	0	3
AC010525.4	0	0	0	0	0	0	0	0	1	0	1	1	1	0	0
AC010525.5	0	0	0	0	0	0	0	0	0	0	0	0	0	0	0
AC010525.6	25	29	42	24	36	17	13	34	13	19	9	18	14	17	21
AC010525.7	16	8	10	11	6	6	3	12	6	5	6	24	8	14	3
AC010528.1	0	0	0	0	0	0	0	0	0	0	0	0	0	0	0
AC010536.1	44	50	49	49	39	36	12	72	29	39	42	61	51	49	29
AC010543.1	0	0	0	0	0	0	0	0	0	0	0	0	0	0	0
AC010546.1	0	0	0	0	0	0	0	0	0	0	0	0	0	0	0
AC010547.9	0	0	0	0	0	0	0	0	1	0	0	0	2	0	0
AC010595.1	0	0	0	1	0	0	0	0	0	0	0	0	0	0	0
AC010609.1	0	0	0	0	0	0	0	0	0	0	0	0	0	0	0
AC010620.1	0	0	0	0	0	0	0	0	0	0	0	0	0	0	0
AC010641.1	0	0	0	0	0	0	1	0	0	0	0	0	0	0	0
AC010642.1	17	27	39	33	48	16	11	37	26	21	19	31	26	25	22
AC010642.2	0	2	4	0	2	0	0	0	0	0	1	2	1	3	1
AC010646.3	0	0	0	0	0	0	0	0	0	0	0	0	0	0	0
AC010649.1	0	0	0	0	0	0	0	0	0	0	0	0	0	0	0
AC010677.5	5	2	2	4	3	3	2	2	1	2	2	5	0	6	3
AC010723.1	0	0	0	0	1	0	0	0	0	0	0	0	1	0	0
AC010723.2	0	0	0	0	0	0	0	0	0	0	0	0	0	0	0
AC010724.1	0	0	0	0	0	0	0	0	0	1	0	0	0	0	0
AC010729.1	0	0	0	0	0	0	0	0	0	0	0	0	0	0	1
AC010729.2	0	0	0	0	0	0	1	0	0	0	0	1	0	0	0
AC010729.3	0	0	0	0	0	0	0	0	1	0	0	0	0	1	0
AC010731.2	0	0	0	0	0	0	0	0	1	0	0	0	0	0	0
AC010731.3	0	0	0	0	0	0	0	0	0	0	0	0	0	0	0
AC010731.4	0	0	0	0	0	0	0	0	0	1	0	0	0	1	0
AC010731.6	0	0	1	0	0	0	0	0	0	0	1	0	1	2	0
AC010733.4	1	2	2	1	0	0	2	6	0	1	0	0	0	3	1
AC010733.5	9	12	18	47	5	22	12	32	18	12	18	13	7	33	10
AC010733.7	0	0	0	1	0	1	0	0	0	1	1	0	0	1	1
AC010739.1	0	0	0	0	0	0	0	0	0	0	0	0	0	0	0
AC010740.1	0	0	1	0	0	0	0	0	0	1	0	0	0	0	0
AC010744.1	0	0	0	0	0	1	0	0	0	0	0	0	0	0	0
AC010745.1	0	0	0	0	0	0	0	0	0	0	0	0	0	0	0
AC010745.2	0	0	0	0	0	0	0	0	0	0	0	0	0	1	0
AC010745.3	0	0	0	0	0	0	1	0	0	0	0	0	0	0	1
AC010745.4	0	0	1	0	0	0	0	0	0	1	0	0	0	0	1
AC010746.3	0	1	0	2	1	1	0	1	0	0	1	0	0	2	2
AC010747.2	0	0	0	1	0	0	0	0	0	0	0	0	0	1	0
AC010754.1	0	0	0	0	0	0	0	0	0	0	0	0	0	0	0
AC010760.1	2	2	1	0	0	1	2	1	0	4	0	2	5	3	5
AC010761.10	1	0	0	1	0	2	0	6	0	0	0	1	0	2	2
AC010761.13	0	0	0	0	0	0	0	0	0	0	2	0	0	0	0
AC010761.14	0	0	0	0	0	0	0	0	0	0	0	1	0	0	0
AC010761.6	0	4	0	0	0	0	1	1	0	0	0	2	1	0	0
AC010761.8	0	0	2	0	0	1	1	0	0	0	1	0	0	0	0
AC010761.9	2	0	0	1	1	0	2	0	0	0	1	2	1	0	0
AC010874.1	0	0	0	0	0	0	0	0	0	0	0	0	0	0	0
AC010877.1	0	0	0	0	0	0	0	0	0	0	0	0	0	0	0
AC010878.3	23	33	20	40	30	21	17	28	35	7	21	26	12	19	18
AC010880.1	0	0	0	0	0	0	0	0	0	0	0	0	0	0	0
AC010883.5	13	13	17	7	21	5	9	11	9	9	5	9	6	7	1
AC010884.1	0	0	0	0	0	1	0	0	0	0	0	2	0	0	0
AC010884.2	0	0	0	0	0	0	0	0	0	0	0	0	0	0	0
AC010886.2	0	0	0	0	1	0	0	0	0	0	0	1	0	0	1
AC010887.1	0	0	0	0	0	0	0	0	0	0	0	0	0	0	0
AC010890.1	0	1	0	0	0	0	0	0	0	0	0	0	1	0	0
AC010891.2	0	0	0	0	0	0	0	0	0	0	0	0	0	1	1
AC010894.3	0	0	1	1	2	2	1	0	0	0	2	2	2	0	1
AC010894.4	0	0	0	4	2	5	1	2	0	0	3	1	1	1	2
AC010894.5	0	0	0	0	0	0	0	0	0	0	0	0	0	0	0
AC010900.2	10	5	9	9	14	15	7	7	3	9	6	5	9	9	3
AC010904.1	4	6	17	11	11	9	5	10	15	8	8	2	8	12	4
AC010907.2	0	1	0	1	0	0	1	2	1	0	0	0	0	0	0
AC010907.5	0	1	0	0	1	0	0	0	0	1	0	0	0	0	0
AC010928.1	0	0	0	0	0	0	0	0	0	0	0	0	0	0	0
AC010930.1	0	4	1	3	1	1	3	0	0	1	2	1	2	0	2
AC010967.1	0	0	1	0	0	0	0	0	0	0	0	0	0	0	0
AC010967.2	0	0	0	0	0	0	0	0	0	0	0	0	0	0	0
AC010967.3	0	0	0	0	0	0	0	0	0	1	0	0	0	0	0
AC010969.1	0	0	0	0	0	2	0	0	0	0	0	2	0	0	0
AC010970.1	0	0	0	2	0	0	2	1	0	0	1	0	0	0	0
AC010970.2	0	1	0	0	0	0	2	0	0	0	0	0	0	0	0
AC010971.1	0	0	1	0	0	0	0	0	0	0	0	0	0	0	0
AC010974.3	0	0	0	0	0	0	0	0	0	0	0	0	0	0	0
AC010975.1	0	0	0	0	0	0	0	0	0	0	0	0	0	0	0
AC010975.2	0	0	0	0	0	0	0	0	1	0	0	0	0	1	0
AC010976.2	0	0	0	0	0	0	0	0	0	0	0	0	1	0	0
AC010980.2	0	0	1	1	0	0	3	1	2	3	0	0	0	0	0
AC010982.1	3	1	12	3	2	0	3	5	3	1	1	3	4	3	3
AC010982.2	0	0	0	0	0	0	0	0	0	0	0	0	0	0	0
AC010983.1	1	0	1	0	2	0	2	1	0	0	0	0	0	0	3
AC010984.3	0	1	1	0	2	0	1	2	0	0	1	2	1	0	0
AC010984.4	1	0	1	1	0	1	1	0	0	1	1	1	0	0	1
AC010987.5	0	0	0	0	0	0	0	0	0	0	0	0	0	0	1
AC010987.6	0	0	0	0	0	0	0	0	0	0	0	0	0	0	0
AC010999.1	0	0	0	0	0	0	0	0	0	0	0	0	0	0	0
AC011073.1	0	0	0	0	0	0	0	0	0	0	0	0	0	0	0
AC011193.1	0	0	0	0	0	0	0	0	0	0	0	0	0	0	0
AC011196.3	0	0	0	0	0	0	0	0	0	0	0	0	0	0	0
AC011225.1	0	0	0	0	1	0	0	1	1	1	1	0	0	0	1
AC011233.2	0	0	0	0	0	0	0	0	0	0	0	0	0	0	0
AC011239.1	0	1	0	0	0	0	1	0	0	0	0	0	0	1	0
AC011242.5	2	0	7	7	6	1	3	2	5	3	5	5	3	3	6
AC011242.6	0	0	0	0	0	1	0	0	1	0	1	0	1	0	0
AC011243.1	0	0	0	0	0	1	0	0	0	0	0	0	0	0	0
AC011247.3	1	0	0	0	0	1	1	0	0	0	0	0	1	0	0
AC011284.3	0	0	0	0	0	0	1	0	0	0	0	0	0	0	0
AC011286.1	0	0	0	0	0	0	0	0	0	0	0	0	0	0	0
AC011288.2	0	0	0	0	0	1	1	0	0	0	0	0	1	0	0
AC011290.4	0	0	0	0	1	0	1	0	0	0	0	0	0	0	0
AC011290.5	20	11	11	24	16	9	7	9	2	8	16	15	15	12	18
AC011293.1	0	0	0	0	0	0	0	0	0	0	0	0	0	0	0
AC011294.3	0	1	0	0	0	0	1	0	0	0	0	0	0	0	0
AC011298.1	0	0	0	0	0	0	1	0	0	0	0	0	0	0	0
AC011298.2	1	0	1	3	0	1	0	1	0	0	1	0	0	1	0
AC011306.1	0	0	0	1	0	0	0	0	0	0	0	0	1	1	0
AC011306.2	0	0	1	0	0	0	0	0	0	0	0	0	0	1	0
AC011308.1	0	0	0	0	0	0	0	0	0	0	0	0	0	0	1
AC011313.1	0	0	0	0	0	0	0	0	0	0	0	0	0	0	0
AC011322.1	2	1	1	6	1	4	3	2	1	1	2	0	1	6	1
AC011330.5	33	25	40	25	17	37	19	29	15	15	24	28	19	31	27
AC011330.6	2	0	9	4	0	6	1	4	2	1	3	5	1	4	1
AC011343.1	0	0	0	4	0	0	2	0	0	0	0	1	1	1	2
AC011357.1	0	0	0	0	0	0	0	0	0	0	0	0	0	0	0
AC011363.1	0	0	0	0	0	0	0	0	0	0	0	0	0	0	0
AC011366.3	0	0	2	1	0	2	1	0	0	2	1	0	0	1	0
AC011379.1	0	0	0	0	0	0	0	0	0	0	0	0	0	0	0
AC011385.1	1	2	4	0	0	0	1	1	0	0	0	0	0	1	0
AC011385.2	0	3	3	1	1	2	1	1	0	1	3	0	1	0	1
AC011406.2	0	0	0	0	0	0	0	0	0	1	0	0	0	0	0
AC011407.1	9	0	0	0	0	0	0	0	0	1	0	0	0	0	0
AC011410.1	0	0	0	0	0	0	0	0	0	0	0	0	0	0	0
AC011416.1	0	0	0	0	0	1	0	0	0	0	0	0	0	0	0
AC011431.1	0	0	0	0	0	0	0	0	0	0	0	0	1	0	0
AC011431.2	0	0	0	0	0	0	0	0	0	0	0	0	0	0	0
AC011450.1	0	0	0	0	0	0	0	0	0	0	0	0	0	0	0
AC011453.1	0	0	0	0	0	0	0	0	0	0	0	0	0	0	0
AC011456.1	0	0	1	0	0	0	0	0	0	0	0	0	0	0	0
AC011465.1	0	0	0	0	0	0	0	0	0	0	0	0	0	0	0
AC011467.1	0	0	0	0	1	0	0	0	0	0	0	0	0	0	0
AC011475.1	2	2	2	2	4	0	0	6	0	0	1	5	1	2	3
AC011477.1	3	0	0	0	1	0	0	1	1	1	0	0	1	0	0
AC011478.1	0	0	0	0	0	0	0	0	0	0	0	0	0	0	0
AC011484.1	5	2	6	3	1	4	3	14	1	10	2	0	2	5	8
AC011498.1	6	2	9	0	2	1	0	2	2	1	1	3	3	5	4
AC011499.1	1	0	0	0	0	2	5	2	0	0	1	0	0	2	1
AC011500.1	0	0	0	0	0	0	0	0	0	0	0	0	0	0	0
AC011513.4	0	1	4	0	0	1	0	0	0	2	1	0	0	0	0
AC011515.2	6	0	5	8	5	2	1	9	2	5	2	0	4	4	3
AC011516.1	0	0	0	0	0	0	0	0	0	0	0	0	0	0	0
AC011516.2	0	0	0	0	0	0	0	0	0	0	1	0	0	0	1
AC011518.1	1	1	0	0	1	4	1	1	0	3	0	1	3	2	0
AC011518.2	0	0	0	1	0	0	0	0	0	0	0	0	0	0	1
AC011523.2	0	0	0	0	0	0	0	0	0	0	1	1	0	0	1
AC011524.1	1	0	0	0	0	0	1	1	0	1	0	0	0	0	1
AC011524.2	0	0	0	0	0	1	0	0	0	0	0	0	1	0	0
AC011524.3	0	0	0	0	0	0	1	0	0	0	0	0	0	0	0
AC011525.2	0	1	0	2	2	1	1	2	2	1	1	0	1	1	2
AC011525.4	0	0	0	0	0	0	1	0	0	0	0	0	0	0	1
AC011526.1	0	1	3	1	1	0	1	0	0	0	0	0	1	1	3
AC011530.4	0	0	0	0	0	0	0	0	0	0	0	0	0	0	0
AC011551.3	0	1	2	2	3	2	2	4	2	0	2	1	0	2	0
AC011558.5	0	0	0	0	0	0	0	0	0	0	0	0	0	0	0
AC011591.1	0	0	0	0	0	0	0	0	0	0	0	0	0	0	0
AC011625.1	0	0	0	0	0	0	0	1	0	0	0	0	0	0	0
AC011626.1	0	0	0	0	0	0	0	0	0	0	0	0	0	0	0
AC011648.1	0	0	0	0	0	0	0	0	0	0	0	0	0	0	0
AC011652.1	0	0	0	0	0	0	0	0	0	0	0	0	0	0	0
AC011652.2	0	0	0	0	0	0	0	0	0	0	0	0	0	0	0
AC011718.1	0	0	2	0	0	3	0	3	0	0	1	0	0	0	1
AC011718.2	1	0	1	1	0	1	0	2	0	0	0	1	1	2	1
AC011718.3	0	0	0	0	0	0	0	0	0	0	0	0	0	1	0
AC011737.2	0	0	0	0	0	0	0	0	0	0	0	0	0	0	0
AC011738.1	0	0	0	0	0	0	0	0	0	0	0	0	0	0	0
AC011738.4	2	1	0	0	0	0	0	0	0	0	0	0	0	1	1
AC011742.3	0	0	0	0	0	0	0	0	0	0	0	0	0	0	0
AC011742.5	0	0	1	0	2	0	1	1	1	1	0	1	0	1	0
AC011747.3	3	0	2	2	1	1	3	2	3	0	5	2	4	2	1
AC011747.4	6	14	20	9	3	5	5	8	2	5	15	7	4	2	3
AC011747.6	0	0	1	0	0	0	1	0	0	0	0	0	0	0	0
AC011747.7	5	13	6	9	11	7	2	2	2	6	7	5	5	7	8
AC011748.1	0	0	0	0	0	0	0	0	0	0	0	0	0	0	0
AC011752.1	4	0	0	2	2	0	1	0	0	1	0	0	2	2	0
AC011753.5	2	2	1	0	2	0	1	3	1	0	0	1	0	0	0
AC011753.6	1	0	1	0	0	0	2	2	0	1	0	1	1	1	1
AC011754.1	0	0	0	0	0	0	0	0	0	0	0	0	0	0	1
AC011755.1	0	0	0	0	0	0	0	0	0	0	1	0	0	0	0
AC011816.1	2	6	8	3	7	4	4	10	0	2	5	9	9	3	5
AC011891.5	0	2	0	1	0	0	0	0	0	0	0	0	1	0	2
AC011893.3	0	4	0	1	0	3	1	1	0	0	1	1	2	1	0
AC011897.1	0	0	0	0	0	0	0	0	0	0	0	0	0	0	0
AC011897.2	0	1	0	0	0	0	0	0	1	0	0	0	0	0	0
AC011899.10	0	0	1	1	0	2	2	0	1	1	1	1	0	0	4
AC011899.9	121	114	149	169	127	86	69	210	83	112	151	159	165	121	92
AC011901.2	0	0	0	0	0	0	0	0	0	0	0	0	0	0	0
AC011933.1	0	0	0	0	0	0	0	0	0	0	0	0	0	0	0
AC011933.2	10	15	22	20	34	17	12	11	9	17	15	18	19	20	16
AC011994.1	0	0	0	0	0	0	0	0	0	0	0	0	0	0	0
AC011995.1	0	0	1	0	3	0	0	0	0	0	0	0	0	0	0
AC011995.3	0	1	0	0	0	0	0	0	0	0	0	0	0	0	0
AC011997.1	0	3	0	0	1	2	0	4	1	0	0	1	1	0	0
AC011998.1	0	0	0	0	0	0	0	0	0	0	0	0	0	0	0
AC011998.2	0	0	0	1	0	0	0	0	0	0	0	0	0	0	0
AC011998.4	2	0	0	0	0	1	1	0	1	0	0	0	0	0	1
AC011999.1	1	2	1	3	4	3	0	7	7	2	1	6	2	2	4
AC012003.1	0	0	0	1	0	0	0	1	0	0	0	0	0	0	0
AC012005.2	0	0	0	0	0	0	0	0	2	0	0	2	0	1	0
AC012047.1	0	0	0	0	0	0	0	0	0	0	0	0	0	0	0
AC012050.1	0	0	0	0	0	0	0	0	0	0	0	0	0	0	0
AC012065.4	0	0	0	0	0	0	0	1	0	0	0	0	0	0	1
AC012065.5	2	5	4	8	4	4	5	8	3	4	4	17	8	3	5
AC012065.7	1	0	0	0	1	0	0	3	2	1	0	5	3	12	3
AC012066.1	20	10	13	19	8	10	9	8	9	4	7	14	8	14	14
AC012067.1	0	0	0	0	0	0	0	0	0	0	0	0	0	0	0
AC012074.1	6	0	5	6	11	2	2	7	1	9	1	6	3	1	2
AC012074.2	7	3	10	10	7	6	4	15	4	5	1	11	10	5	1
AC012075.1	0	0	0	0	0	0	1	0	1	0	0	1	0	0	0
AC012075.2	0	0	0	0	0	0	0	0	0	0	0	0	0	0	0
AC012078.2	0	1	0	0	0	0	0	0	0	0	0	0	0	0	0
AC012119.1	0	0	0	0	0	0	0	0	0	0	0	0	0	0	0
AC012123.1	0	3	3	6	2	1	3	5	3	0	2	1	1	4	2
AC012146.7	7	8	9	9	6	3	4	9	4	3	4	7	6	5	3
AC012150.1	0	0	0	0	0	0	0	0	0	0	0	0	0	0	0
AC012175.1	0	0	0	0	0	0	0	0	0	0	0	0	0	0	0
AC012181.1	0	0	0	0	0	0	0	0	0	0	0	0	0	0	0
AC012215.1	0	0	0	0	0	0	0	0	0	0	0	0	0	0	0
AC012305.1	0	0	0	0	0	0	0	0	0	0	0	0	0	0	0
AC012306.2	0	0	0	0	0	0	0	0	0	0	0	0	1	0	0
AC012307.2	0	0	3	0	1	0	0	0	0	0	0	0	0	1	0
AC012307.3	43	54	57	41	53	43	27	63	17	34	26	49	32	30	27
AC012309.5	6	1	1	3	0	3	1	1	1	0	0	3	4	2	3
AC012313.1	1	0	1	0	0	0	1	0	3	1	1	0	2	1	2
AC012314.19	0	1	0	0	1	2	0	5	0	0	0	2	0	1	0
AC012314.20	1	0	0	0	0	1	1	1	2	0	0	0	0	2	0
AC012314.8	4	6	3	4	9	6	2	2	3	6	5	0	6	4	5
AC012317.1	1	3	0	0	1	0	1	0	0	0	0	0	0	0	0
AC012318.3	4	4	6	7	4	6	1	2	0	4	6	8	4	3	5
AC012322.1	0	0	0	0	0	1	0	0	0	0	0	0	0	0	0
AC012353.1	0	0	1	0	0	0	0	0	0	0	0	0	0	0	0
AC012354.6	0	0	0	1	0	1	2	1	1	0	0	0	0	0	1
AC012354.8	13	12	8	22	8	17	6	15	15	9	8	17	12	5	15
AC012358.4	3	4	1	4	5	2	2	8	7	2	2	1	3	1	3
AC012358.7	1	1	2	0	1	5	1	0	1	0	2	0	4	3	0
AC012358.8	7	5	4	7	3	4	0	1	2	1	5	1	3	4	2
AC012360.1	0	0	0	0	0	0	0	0	0	0	0	0	0	0	0
AC012360.2	0	0	0	0	0	0	0	0	0	0	0	0	0	0	0
AC012360.4	0	0	0	1	1	0	0	0	1	0	1	0	0	0	0
AC012360.6	0	3	2	1	3	4	0	1	1	0	1	0	0	0	1
AC012361.1	0	1	0	0	0	1	0	0	0	0	0	0	0	0	0
AC012362.1	0	0	0	0	0	0	0	0	0	0	0	0	0	0	0
AC012362.3	5	1	3	1	1	3	1	1	0	1	2	0	1	1	1
AC012363.10	0	0	0	0	0	0	0	0	0	0	0	0	0	0	0
AC012363.13	3	0	0	3	0	0	4	0	0	0	1	0	0	0	0
AC012363.4	0	3	2	5	2	2	0	0	0	0	1	1	0	4	14
AC012363.7	0	0	0	0	0	0	0	0	0	0	0	0	0	0	0
AC012363.8	0	1	0	0	0	1	0	0	0	0	0	0	0	1	0
AC012365.3	0	0	0	0	0	1	0	0	1	0	0	0	2	1	0
AC012368.1	1	2	4	1	0	3	0	2	2	1	1	4	0	5	2
AC012370.2	11	2	4	3	6	0	0	0	1	3	3	0	0	3	2
AC012370.3	0	0	2	1	0	0	0	0	0	0	0	0	1	1	1
AC012379.1	0	0	0	0	0	0	0	0	0	0	0	0	0	0	0
AC012391.1	0	0	0	0	0	0	0	0	0	0	0	0	0	0	0
AC012414.1	0	0	0	0	0	0	0	0	0	1	0	0	0	0	2
AC012441.1	0	0	0	0	0	0	0	0	0	0	0	0	0	0	0
AC012442.5	1	6	1	1	4	1	0	4	0	2	0	2	2	2	0
AC012442.6	4	5	8	3	5	3	2	15	7	7	2	7	8	9	5
AC012445.1	0	0	0	0	0	0	0	0	0	0	0	0	0	0	0
AC012451.1	0	0	1	0	0	0	0	0	0	0	0	0	0	0	0
AC012454.4	1	0	0	0	0	0	0	0	0	0	0	1	0	0	1
AC012456.3	0	0	2	0	1	2	0	1	0	0	0	0	1	0	0
AC012456.4	3	0	1	0	0	0	0	0	0	1	0	2	0	0	0
AC012457.2	0	0	1	0	1	1	0	0	0	0	2	0	0	0	0
AC012462.1	0	0	0	0	0	0	0	0	0	0	0	0	1	0	0
AC012462.2	0	0	0	0	0	0	0	0	0	0	0	0	0	0	0
AC012462.3	0	0	0	0	0	0	0	0	0	0	0	0	0	0	0
AC012467.1	0	2	0	0	0	0	0	0	0	0	1	0	0	0	0
AC012485.1	0	0	0	0	0	0	0	0	0	0	0	0	0	1	0
AC012485.2	0	0	0	0	0	0	0	0	0	0	0	0	0	0	0
AC012487.2	0	2	1	0	0	3	0	0	3	0	1	0	0	2	2
AC012493.1	4	5	7	7	5	2	0	5	5	5	4	4	4	2	7
AC012493.2	0	0	0	0	0	0	0	0	0	1	0	0	0	0	0
AC012494.1	0	0	0	0	0	0	0	0	0	0	0	0	0	0	0
AC012497.2	0	0	0	0	0	0	1	0	0	0	0	0	0	0	0
AC012499.1	0	0	0	0	0	0	0	2	0	2	0	0	0	0	0
AC012501.1	0	0	0	0	0	0	1	0	0	0	0	0	0	0	0
AC012501.2	0	0	0	0	0	0	0	0	0	0	1	0	0	0	1
AC012501.3	0	0	0	1	0	0	1	0	0	0	0	0	1	0	0
AC012506.1	1	0	0	1	0	0	0	0	0	0	0	0	0	0	0
AC012506.2	0	0	0	1	1	0	0	0	0	0	0	0	0	0	1
AC012506.3	0	0	0	0	0	0	0	0	1	0	0	0	0	0	0
AC012506.4	0	0	0	0	0	0	0	0	0	0	0	0	0	0	0
AC012507.3	0	0	0	1	0	0	0	0	0	0	0	1	0	1	0
AC012507.4	4	7	12	6	10	4	0	7	6	1	3	2	8	19	1
AC012512.1	2	3	3	9	6	3	3	7	2	0	2	6	3	7	3
AC012513.4	0	0	0	1	0	0	0	0	0	0	0	1	1	1	1
AC012513.6	0	0	0	1	0	0	0	0	0	0	0	0	0	0	0
AC012531.23	0	0	0	0	0	0	0	0	0	0	0	0	0	0	0
AC012531.25	0	0	0	0	1	0	0	0	1	0	1	0	0	1	0
AC012564.1	0	0	0	0	0	0	0	0	0	0	0	0	0	0	0
AC012593.1	0	0	0	0	0	1	0	1	0	1	0	0	1	0	0
AC012594.1	1	0	0	0	0	3	0	3	1	0	2	0	0	0	2
AC012603.1	0	0	0	0	0	0	0	0	0	0	0	0	0	0	0
AC012613.2	1	0	1	0	0	2	0	0	0	1	0	1	0	1	0
AC012615.1	0	0	0	0	0	0	0	0	0	0	0	0	0	0	0
AC012627.1	3	1	2	0	1	0	1	0	1	2	0	4	1	2	1
AC012667.1	0	0	0	0	0	0	0	0	0	0	0	0	0	0	0
AC012668.1	0	0	0	0	0	0	0	0	0	0	0	0	0	0	0
AC012668.2	0	2	0	1	0	0	3	1	0	0	0	0	0	1	0
AC012668.3	0	0	0	0	0	0	0	0	0	0	0	0	0	0	0
AC012671.1	0	0	0	0	0	0	0	0	0	0	0	0	0	0	0
AC012671.2	16	7	7	15	5	6	9	8	5	9	6	11	12	12	3
AC012671.3	0	0	0	0	0	0	0	0	0	0	0	0	0	0	0
AC012671.4	0	0	0	0	0	0	0	0	0	0	0	0	0	0	0
AC013248.2	0	0	0	0	0	0	0	0	0	0	0	0	0	0	0
AC013262.1	0	0	0	0	0	0	0	0	1	0	0	0	1	0	0
AC013264.2	1	13	8	10	2	3	0	3	6	5	10	7	8	7	16
AC013267.1	0	0	7	1	0	0	3	3	0	3	1	3	0	1	1
AC013268.1	0	0	0	0	0	0	0	0	0	0	0	0	0	0	0
AC013268.2	1	0	1	0	1	3	2	0	1	1	2	3	1	2	2
AC013268.3	0	0	2	0	0	3	0	0	0	0	0	0	1	1	0
AC013268.4	0	0	0	0	0	0	0	0	0	0	0	0	0	2	0
AC013268.5	0	1	1	1	1	0	1	2	1	1	2	0	2	0	1
AC013269.1	0	0	0	0	0	0	0	0	0	0	0	0	0	0	0
AC013269.3	0	0	0	0	0	0	0	0	0	0	1	0	1	0	1
AC013269.4	0	0	0	0	0	0	0	0	0	0	0	0	0	0	0
AC013269.5	0	1	1	0	0	1	2	0	0	0	1	1	0	0	0
AC013271.3	0	1	4	1	0	1	3	1	1	0	0	1	2	6	1
AC013275.1	0	0	0	0	0	0	0	0	0	0	0	0	0	0	0
AC013275.2	0	0	0	0	1	0	2	0	0	0	0	0	0	0	1
AC013283.1	3	3	0	2	1	1	0	3	0	1	0	6	1	0	0
AC013394.2	751	984	965	913	1292	483	447	709	571	556	688	862	747	691	511
AC013399.3	0	0	0	0	0	0	0	0	0	0	0	0	0	0	0
AC013401.1	0	0	0	0	0	0	0	0	0	0	1	0	0	0	0
AC013401.2	0	0	0	0	0	0	0	0	0	0	0	0	0	0	0
AC013402.1	0	0	0	0	0	0	0	0	0	0	0	1	0	0	0
AC013402.2	0	0	1	0	1	1	1	0	2	1	1	0	0	0	0
AC013402.3	0	0	0	0	0	1	0	0	0	0	0	0	0	0	0
AC013402.4	0	0	0	0	0	0	0	0	0	0	0	0	0	0	0
AC013402.5	0	1	0	0	0	0	0	1	0	0	0	0	0	0	1
AC013403.13	0	0	1	1	0	0	0	0	0	0	0	0	0	0	0
AC013404.1	0	0	1	0	2	0	1	0	0	0	0	2	0	2	0
AC013406.1	0	0	0	0	0	0	0	0	0	0	0	0	0	0	0
AC013410.1	1	1	0	1	0	0	0	0	0	0	0	0	0	0	0
AC013410.2	0	0	0	0	0	0	0	0	0	0	0	0	0	0	0
AC013429.4	1	0	0	0	0	1	0	0	0	0	0	0	0	2	0
AC013429.5	1	1	0	2	0	0	0	2	0	0	1	0	0	2	1
AC013436.6	0	0	0	0	0	0	0	0	0	0	1	0	0	0	0
AC013437.2	0	0	0	0	1	0	0	0	0	0	1	0	0	0	0
AC013437.4	0	0	0	0	0	0	0	0	0	0	0	0	0	0	0
AC013437.6	0	0	1	0	0	0	0	0	0	0	1	0	0	0	0
AC013437.7	0	0	0	0	0	0	0	0	0	0	0	0	0	0	0
AC013439.4	0	0	0	1	0	0	1	0	1	0	1	1	0	0	0
AC013442.1	1	0	2	3	0	2	1	0	3	0	0	3	3	2	0
AC013444.1	8	6	10	7	7	3	2	4	6	1	5	6	4	9	4
AC013444.2	0	0	0	0	0	0	0	0	0	0	0	0	0	0	0
AC013448.1	0	0	1	0	0	0	0	0	0	0	0	0	0	0	0
AC013448.2	0	0	0	0	0	0	1	0	0	0	0	0	0	1	0
AC013449.1	32	20	39	34	10	23	13	12	22	8	13	32	8	21	22
AC013460.1	5	11	3	4	4	1	0	4	3	3	2	3	3	2	2
AC013463.2	0	0	0	1	0	2	0	0	1	0	0	0	0	0	0
AC013467.1	0	0	0	1	0	0	0	0	0	0	0	0	0	0	0
AC013468.1	0	0	0	1	0	0	0	0	0	0	1	1	0	0	0
AC013469.1	0	0	0	0	0	0	0	0	0	0	0	0	0	0	0
AC013470.6	10	12	8	18	11	12	3	11	12	7	6	7	7	8	11
AC013470.8	1	2	0	0	0	0	0	0	0	0	0	0	0	0	0
AC013472.3	0	0	0	1	1	0	1	0	0	0	1	3	1	1	0
AC013472.4	0	0	0	0	0	0	0	0	0	0	0	0	0	0	0
AC013474.4	23	7	14	11	25	4	8	8	9	5	15	9	4	16	15
AC013476.1	0	0	0	0	0	0	0	0	0	0	0	0	0	0	0
AC013477.1	0	0	0	0	0	0	0	0	0	0	0	0	0	0	0
AC013480.2	0	0	0	0	0	1	0	0	0	0	0	0	0	0	0
AC013489.1	0	2	0	1	2	0	0	0	0	0	2	0	0	6	0
AC013558.1	0	0	0	0	0	0	0	0	0	0	1	0	0	0	0
AC013717.3	4	3	3	7	2	3	2	7	6	4	7	2	6	5	2
AC013718.1	0	0	0	0	0	0	0	0	0	0	0	0	0	0	0
AC013727.1	0	0	0	0	0	0	0	0	0	0	0	0	1	0	0
AC013727.2	0	0	0	0	0	0	1	0	0	0	0	0	0	0	0
AC013731.1	0	0	0	0	0	2	0	1	0	0	0	0	0	0	0
AC013733.3	0	0	0	0	0	1	2	0	0	0	0	0	0	0	0
AC013733.4	0	0	1	1	0	0	0	0	0	0	0	0	0	0	0
AC013733.5	13	5	5	12	9	6	4	14	14	8	8	22	9	7	11
AC013737.1	0	0	0	0	0	0	0	0	0	0	0	0	0	0	0
AC013751.1	0	0	0	0	0	0	0	0	0	0	0	0	0	0	0
AC013791.2	6	4	9	2	3	5	1	3	1	3	4	0	1	3	0
AC015600.1	0	0	0	0	0	0	0	0	0	0	0	0	0	0	0
AC015660.1	3	0	4	2	0	0	0	0	0	2	0	0	2	0	0
AC015688.3	0	0	0	0	0	0	0	1	0	0	0	0	0	0	0
AC015691.13	0	1	0	0	1	3	1	0	0	0	0	0	0	1	0
AC015726.1	0	0	0	0	1	0	0	0	0	0	0	0	0	0	1
AC015815.1	0	1	0	2	1	1	1	0	3	2	2	0	1	1	0
AC015815.2	0	0	1	0	1	0	1	0	0	0	0	0	3	2	2
AC015815.3	0	1	0	0	0	0	0	0	2	1	0	0	0	0	0
AC015815.4	1	0	0	0	0	0	0	0	0	0	0	0	0	1	0
AC015815.5	0	0	0	0	0	0	0	0	0	0	0	0	0	0	0
AC015815.6	0	0	1	1	0	0	0	0	0	0	0	0	0	0	1
AC015815.7	0	0	0	0	0	0	1	0	0	0	0	0	0	0	0
AC015815.8	0	0	0	0	0	0	0	0	0	0	0	0	0	0	0
AC015818.3	0	1	2	0	0	0	2	0	0	1	1	0	0	0	1
AC015818.5	0	0	0	0	0	0	0	0	0	0	0	0	0	0	0
AC015818.6	0	0	0	0	0	0	0	0	0	0	0	0	0	0	0
AC015820.1	0	0	0	0	0	0	0	0	0	0	0	0	0	0	0
AC015849.12	0	0	0	0	0	0	0	0	0	0	0	0	0	0	0
AC015849.13	1	0	1	3	0	1	4	1	4	5	0	2	1	1	4
AC015849.14	20	21	14	25	10	12	3	19	19	7	16	24	14	12	15
AC015849.16	2	10	6	5	6	8	1	4	14	5	5	5	2	2	2
AC015849.19	0	0	0	0	0	0	0	0	0	0	1	0	0	0	0
AC015849.2	2	1	17	6	4	3	0	5	2	0	0	3	2	3	0
AC015871.1	1	1	1	0	1	0	3	0	0	0	0	1	0	0	0
AC015884.1	0	0	0	0	0	0	0	0	0	0	0	0	0	0	0
AC015922.5	0	0	2	0	0	0	0	0	1	0	1	0	0	0	0
AC015922.6	0	0	0	0	0	0	0	0	0	0	0	0	0	0	0
AC015922.7	0	0	0	0	0	0	0	0	0	0	0	0	0	0	0
AC015923.1	0	0	0	0	0	0	0	0	0	0	0	0	2	0	0
AC015933.2	1	0	0	0	0	0	0	0	0	0	0	0	0	0	0
AC015936.3	0	0	1	0	0	0	0	0	0	0	0	0	0	0	0
AC015969.3	0	0	3	0	5	3	2	2	0	1	1	3	0	3	0
AC015971.1	0	0	0	0	0	0	0	0	0	0	0	0	0	0	0
AC015971.2	4	1	7	4	1	2	1	0	2	0	1	0	2	3	4
AC015977.5	0	1	1	1	1	1	0	0	2	0	0	0	1	2	0
AC015977.6	0	1	1	0	0	1	1	0	0	0	0	0	0	0	0
AC015987.1	1	0	0	0	0	0	0	0	0	0	0	0	0	0	0
AC015987.2	0	0	0	1	0	0	0	0	0	0	0	1	0	0	0
AC015989.1	0	0	0	0	0	0	1	0	0	0	0	1	0	0	0
AC015989.2	0	0	0	0	0	0	0	0	0	0	0	0	0	0	0
AC016113.1	0	0	0	0	0	0	0	0	0	0	0	0	0	0	0
AC016178.1	0	0	0	0	0	0	0	0	0	0	0	0	0	0	0
AC016178.2	0	0	0	0	0	0	0	0	0	0	0	0	0	0	0
AC016194.1	0	0	0	0	0	0	0	0	0	0	0	0	0	0	0
AC016251.1	0	0	0	0	0	0	0	0	0	0	1	0	0	0	0
AC016292.1	0	0	0	0	0	0	0	0	0	0	0	0	0	0	0
AC016292.3	20	1	7	18	7	12	6	12	17	7	20	17	6	9	10
AC016405.1	8	5	4	9	0	7	5	6	5	2	7	8	4	6	3
AC016405.2	0	0	0	0	0	0	0	0	0	0	0	0	0	0	0
AC016543.1	0	0	0	0	0	0	0	0	0	0	0	0	0	0	0
AC016553.1	0	0	0	0	0	0	0	0	0	0	0	0	0	0	0
AC016559.1	0	0	0	0	3	0	0	0	0	0	0	0	1	0	1
AC016561.1	0	0	0	0	0	0	0	0	0	0	0	0	0	0	0
AC016575.1	0	0	0	0	0	0	0	0	0	0	0	0	0	0	0
AC016582.2	0	0	0	0	4	1	0	1	2	0	0	0	0	0	0
AC016586.1	116	110	233	79	190	66	45	142	49	77	69	82	78	105	70
AC016597.1	0	0	0	0	0	0	0	0	0	2	0	0	0	1	0
AC016626.1	0	0	0	0	0	0	0	0	0	0	0	0	0	0	0
AC016626.2	0	0	1	0	0	0	0	0	0	0	0	0	0	0	0
AC016629.3	0	0	0	0	0	0	0	0	0	0	0	1	0	0	0
AC016629.7	0	0	0	0	0	0	0	0	0	0	0	0	0	0	0
AC016629.8	17	20	10	10	16	24	6	15	13	11	11	15	19	16	12
AC016644.1	0	0	0	1	1	0	0	0	0	0	0	0	0	0	0
AC016670.1	0	0	0	0	0	0	0	0	0	0	0	0	0	0	0
AC016682.1	0	0	0	0	0	0	0	0	0	0	0	0	0	0	0
[truncated: 53,766 more rows]
